# Supplementary material for: Discovery of potential targets of Triptolide through inverse docking in ovarian cancer cells
Source: PeerJ. 2020 Mar 18;8:e8620. doi: 10.7717/peerj.8620 (PMC7085293; doi:10.7717/peerj.8620)
Supplement: Supplemental Information 2 [file peerj-08-8620-s002.zip]

Archive with 9 entries (6 files):
- Data for mitochondrial membrane potential/
- Data for mitochondrial membrane potential/images and results for mitochondrial membrane potential.docx
- Data for mitochondrial membrane potential/raw date/
- Data for mitochondrial membrane potential/raw date/Data/
- Data for mitochondrial membrane potential/raw date/Data/Data
- Data for mitochondrial membrane potential/raw date/Data.001
- Data for mitochondrial membrane potential/raw date/Data.002
- Data for mitochondrial membrane potential/raw date/Data.003
- Data for mitochondrial membrane potential/raw date/Data.004
