# Supplementary material for: Discovery of potential targets of Triptolide through inverse docking in ovarian cancer cells
Source: PeerJ. 2020 Mar 18;8:e8620. doi: 10.7717/peerj.8620 (PMC7085293; doi:10.7717/peerj.8620)
Supplement: Supplemental Information 3 [file peerj-08-8620-s003.xls]

## Sheet: Sheet1
Name	POSE_NUMBER	Target.Protein	Xray_Score	GS	Tanimoto	-PLP2	Jain	-PMF	-PMF04	Ludi_3
Unnamed	1	5lnz	195.035	38.552	0.333333	112.93	4.78	59.08	33.39	770
	5	5lnz	195.035	6.681	4	60.64	-0.43	36.82	16.26	333
Unnamed	1	4bqg	183.489	52.34	0.333333	94.73	2.99	77.76	84.28	950
Unnamed	2	4bqg	183.489	48.63	0.354167	92.95	2.58	82.51	92.57	1013
	3	4bqg	183.489	47.967	2	86.59	2.54	80.16	83.76	988
	4	4bqg	183.489	43.72	3	99.42	5.49	78.03	84.22	1024
	5	4bqg	183.489	20.86	4	92.51	3.69	74.75	89.96	1022
Unnamed	1	5j2t	180.637	43.975	0.414634	90.5	3.47	43.41	40.69	768
Unnamed	1	5iyz	179.419	37.478	0.288462	58.2	4.46	145.16	158.63	957
Unnamed	2	5iyz	179.419	37.189	0.301887	57.95	3.79	152.09	166.05	906
	4	5iyz	179.419	22.063	3	63.53	3.13	144.72	142.41	768
	5	5iyz	179.419	10.012	4	45.92	2.67	130.09	144.63	957
	5	2xo2	179.294	23.98	4	72.04	0.62	99.61	84.9	453
	5	5dn6	170.391	24.767	4	57.83	0.67	21	-5.65	466
Unnamed	1	2h0m	167.921	42.709	0.333333	93.78	1.89	11.18	17.96	550
Unnamed	2	2h0m	167.921	41.751	0.234043	87.47	2.76	8.5	-0.09	591
	3	2h0m	167.921	40.012	2	91.17	1.33	15.35	19.67	548
	4	2h0m	167.921	39.837	3	87.5	0.96	12.1	4.96	525
	5	2h0m	167.921	27.504	4	80.5	1.62	6.56	1.48	671
Unnamed	1	2qf6	167.695	54.021	0.348837	85.87	2.05	49.02	29.89	622
Unnamed	2	2qf6	167.695	47.088	0.348837	85.48	2.34	52.35	29.38	574
	3	2qf6	167.695	44.824	2	87.76	1.1	65.42	39.86	695
	4	2qf6	167.695	43.341	3	89.2	0.86	67.76	46.47	613
	5	2qf6	167.695	36.67	4	80.58	3.23	56.15	42.68	691
Unnamed	1	4o2a	159.584	46.023	0.317073	93.42	1.94	-1.03	-27.52	543
Unnamed	2	4o2a	159.584	44.552	0.285714	76.79	2.59	-14.06	-40.02	637
	3	4o2a	159.584	41.052	2	80.61	3.16	1.47	-21.34	609
	5	4o2a	159.584	31.586	4	69.76	2.84	25.41	10.85	655
Unnamed	1	4drx	158.52	42.28	0.30303	55.96	4.33	8.72	0.67	530
Unnamed	1	2xab	158.152	43.233	0.243902	76.44	2.37	66.75	67.04	488
Unnamed	2	2xab	158.152	39.397	0.342105	83.89	3.64	22.22	32.08	478
	3	2xab	158.152	38.611	2	81.16	1.4	53.39	62.23	564
	5	2xab	158.152	33.358	4	73.78	1.39	43.41	53.04	476
Unnamed	1	4o2b	155.547	40.876	0.375	75.58	4.08	126.36	95.96	1078
Unnamed	1	2brc	155.505	50.954	0.333333	95.91	2.26	92.62	92.27	728
Unnamed	2	2brc	155.505	49.694	0.317073	89.25	2.23	93.4	95.2	759
	3	2brc	155.505	47.944	2	99.27	2	98.04	95.28	744
	4	2brc	155.505	41.686	3	69.16	1.8	50.22	57.17	750
Unnamed	1	4tuy	154.974	43.989	0.208333	79.78	3.17	129.05	123.96	706
Unnamed	2	4tuy	154.974	40.819	0.195652	60.3	3.39	93.36	99.66	704
	4	4tuy	154.974	8.077	3	39.24	-0.48	60.17	60.61	453
	5	3m4y	154.835	20.782	4	67.35	0.74	17.14	-16.67	335
Unnamed	1	1yii	154.334	47.153	0.395349	92.35	3.34	70.99	50.45	607
Unnamed	2	1yii	154.334	42.536	0.390244	71.7	2.98	77.18	60.22	742
	3	1yii	154.334	41.507	2	63.83	2.95	87.13	70.41	755
	4	1yii	154.334	38.913	3	82.43	3.65	50.16	37.21	649
	5	1yii	154.334	16.802	4	78.09	1.6	64.09	90.6	811
Unnamed	1	2wpd	153.058	46.299	0.285714	115.08	4.11	101.77	93.61	1022
Unnamed	2	2wpd	153.058	45.947	0.355556	103.61	5.69	85.63	76	1055
	3	2wpd	153.058	38.272	2	73.5	2.07	90.64	74.3	828
	5	2wpd	153.058	29.49	4	80.23	3.04	63.98	57.32	947
	4	1yc3	152.622	15.828	3	36.47	1.62	53.32	25.08	422
	5	1yc3	152.622	7.501	4	66.33	3.6	12.42	-7.03	640
Unnamed	1	2yki	152.399	51.392	0.24	75.17	1.54	54.68	8.6	502
med	2	2yki	152.399	50.383	0.22449	68.43	1.79	59.48	6.98	483
nnamed	3	2yki	152.399	48.548	0.3125	68.68	2.18	45.2	-1.99	534
	5	1xq6	151.594	17.362	4	57.13	-0.31	30.96	0.23	307
Unnamed	1	1cyd	151.478	42.138	0.439024	63.17	1.24	11.29	-29.97	521
Unnamed	1	3bcj	150.29	40.222	0.466667	94.36	4.54	83.76	53.16	816
	5	3bcj	150.29	20.205	4	73.59	3.85	86.6	47.95	855
1	5	1jai	149.607	25.44	4	86.94	2.94	32.2	26.23	647
	5	2vp2	148.749	4.656	4	87.09	2.2	133.91	91.24	562
Unnamed	1	1pr9	148.323	46.339	0.340909	86.69	1.72	40.19	-12.63	545
Unnamed	2	1pr9	148.323	44.425	0.348837	82.4	1.04	36.53	-16.84	521
	3	1pr9	148.323	40.594	2	69.86	0.23	49.07	-2.51	435
	4	1pr9	148.323	39.693	3	86.29	2.14	38.91	-17.86	556
	5	1pr9	148.323	26.902	4	65.39	2.18	29.2	-9.26	414
Unnamed	1	1c9w	147.585	53.977	0.444444	107.7	5.49	81.63	54.72	901
Unnamed	2	1c9w	147.585	53.101	0.47619	105.32	5.47	81.79	47.42	852
Unnamed	1	2e1m	147.31	44.664	0.255319	107.56	1.74	23.44	19.27	513
Unnamed	2	2e1m	147.31	41.11	0.266667	103.57	1.57	33.72	26.01	502
Unnamed	1	1jnr	146.781	47.92	0.339286	93.91	1.18	83.62	57.45	731
	5	1jnr	146.781	4.962	4	51.29	6.02	19.58	-27.76	736
	5	1o8c	146.518	25.743	4	76.16	1.4	79.9	13.29	645
Unnamed	1	1st4	146.125	45.09	0.342857	79.35	3.47	145.34	140.69	728
Unnamed	2	1st4	146.125	39.19	0.289474	69.08	2.54	131.91	119.15	704
	3	1st4	146.125	38.775	2	93.49	1.71	139.58	124.57	801
Unnamed	1	1mxt	145.926	47.995	0.304348	95.91	0.95	117.17	58.14	932
Unnamed	2	1mxt	145.926	46.286	0.28	89.96	0.85	108.75	62.07	893
Unnamed	3	1mxt	145.926	45.448	0.255319	80.94	1.3	108.05	64.57	880
Unnamed	4	1mxt	145.926	40.902	0.3125	76.81	0.43	86.44	42.84	789
named	5	1mxt	145.926	37.552	0.28	80.91	0.45	87.91	48.89	631
Unnamed	1	1h6a	145.789	47.759	0.384615	96.19	4.98	126.98	94.8	766
Unnamed	2	1h6a	145.789	47.376	0.421053	100.65	5.29	118.18	87.93	753
	3	1h6a	145.789	45.678	2	95.44	4.33	106.83	75.19	787
	4	1h6a	145.789	44.808	3	107.09	4.03	124.83	90.77	718
	5	1h6a	145.789	44.431	4	101.97	4.78	117.03	79.82	844
	5	1h6a	145.789	44.431	4	101.97	4.78	117.03	79.82	844
Unnamed	1	1k8c	144.259	41.946	0.304348	99.43	4.06	73.11	47.9	821
Unnamed	1	2vp4	143.999	37.73	0.297297	85.81	1.78	134.69	98.27	526
Unnamed	1	2yut	143.362	37.732	0.26087	76.18	2.11	34.84	6.53	435
Unnamed	1	3b3r	142.749	43.957	0.3125	85.84	0.9	70.1	19.3	653
named	2	3b3r	142.749	43.903	0.3125	76.33	0.32	75.52	18.71	558
Unnamed	3	3b3r	142.749	41.488	0.333333	81.44	1.14	52.22	0.65	366
Unnamed	4	3b3r	142.749	41.163	0.297872	84.87	0.44	71.78	19.85	638
Unnamed	5	3b3r	142.749	40.595	0.255319	78.42	0.18	65.23	25.4	728
	5	1uwl	141.963	14.48	4	77.42	1.2	12.07	2.39	467
Unnamed	1	1a80	141.647	47.022	0.372093	106.02	3.44	49.32	55.47	850
Unnamed	2	1a80	141.647	46.694	0.27907	110.76	3.04	56.49	64.76	851
	4	2hej	140.477	21.081	3	74.48	3.5	23.54	3.88	789
	5	2hej	140.477	17.09	4	71.97	5.84	-19.97	-22.53	614
Unnamed	1	1zgd	139.808	49.735	0.325	87.96	2.19	54.88	18.93	694
amed	2	1zgd	139.808	49.178	0.378378	76.51	1.2	69.86	44.49	619
Unnamed	1	2qw8	139.742	43.16	0.371429	95.5	2.48	92.46	61.92	750
Unnamed	2	2qw8	139.742	38.027	0.277778	81.99	1.3	89.92	50.88	645
Unnamed	1	2r6j	139.591	42.549	0.275	76.42	1.71	77.09	42.13	558
amed	2	2r6j	139.591	39.108	0.333333	82.26	1.21	71.29	41.03	603
Unnamed	1	2hdj	138.953	49.797	0.3	91.46	2.21	67.86	66.32	739
ed	2	2hdj	138.953	42.397	0.263158	79.7	1.59	88.69	79.58	682
nnamed	3	2hdj	138.953	40.926	0.25	67.42	2.47	73.25	67.72	712
ed	4	2hdj	138.953	38.033	0.25	65.05	1.01	90.51	73.34	657
.263158	5	2hdj	138.953	31.279	5	72.31	1.17	88.92	76.39	662
	4	1yvv	138.617	16.954	3	62.27	0.88	93.04	61.95	652
	5	1yvv	138.617	15.659	4	68.26	2.14	90.25	57.23	737
Unnamed	1	2vq3	138.336	39.294	0.3125	89.44	0.89	78.62	50.9	561
	5	2ehq	138.183	24.12	4	53.92	1.99	95.95	76.73	555
	4	2hxv	137.451	15.457	3	54.04	-0.63	29.24	10.78	291
	5	2hxv	137.451	15.089	4	54.86	-1.08	26.23	-0.48	264
Unnamed	1	1gpe	137.187	47.846	0.196429	83.97	2.45	110.33	101.54	832
	5	1gpe	137.187	22.202	4	65.18	1.08	100.53	83.79	708
Unnamed	1	1b16	137.177	37.394	0.377778	63.45	2.08	46.27	3.51	462
	5	1b16	137.177	15.595	4	53.03	0.33	20.96	-21.59	487
Unnamed	1	3c1o	136.69	42.652	0.371429	77.33	1.24	69.07	44.77	714
Unnamed	1	2b4q	136.431	44.387	0.365854	62.5	1.82	20.81	-9.61	483
Unnamed	2	2b4q	136.431	42.854	0.317073	76.95	1.68	27.74	-6.21	486
	3	2b4q	136.431	41.402	2	85.76	2.94	46.3	9.12	594
	4	2b4q	136.431	40.353	3	72.18	2.6	36.4	3.22	484
nnamed	5	2b4q	136.431	38.519	0.317073	83.68	0.55	40.48	12.19	494
Unnamed	1	1ckm	136.196	40.1	0.275	75.99	2.17	164.31	117.6	648
amed	2	1ckm	136.196	38.225	0.227273	72.24	3.36	169.52	117.02	810
	5	1x7g	135.017	8.775	4	40.87	1.38	13.78	-34.54	391
Unnamed	1	2nu8	134.113	39.299	0.342857	69.61	1.42	33.48	13.72	445
Unnamed	2	2nu8	134.113	36.698	0.243243	77.34	1.74	68.52	26.29	440
	3	2nu8	134.113	36.446	2	87.12	1.65	77.04	24.73	470
	5	2nu8	134.113	29.387	4	70.42	1.64	52.33	13.44	518
Unnamed	1	1pz1	133.653	42.171	0.380952	97.39	3.36	92.89	59.05	648
Unnamed	2	1pz1	133.653	41.285	0.317073	89.12	2.16	103.7	68.58	627
	3	1pz1	133.653	40.954	2	91	1.16	122.46	91.59	535
	4	1pz1	133.653	38.528	3	102.52	1.54	82.45	65.04	528
	5	1pz1	133.653	31.748	4	87.36	1.93	75.45	46.4	567
Unnamed	1	2rj7	133.552	48.68	0.333333	75.74	5.53	147.38	129.32	858
Unnamed	2	2rj7	133.552	44.055	0.235294	82.43	2.34	161.78	144.44	741
	3	2rj7	133.552	39.516	2	76.91	3.34	171.11	150.56	851
	5	2rj7	133.552	32.561	4	83.79	5	164.04	151.11	870
Unnamed	1	1lc8	132.965	41.646	0.378378	76.8	4.47	101.63	71.84	602
Unnamed	2	1lc8	132.965	41.369	0.342105	72.77	4.36	99.02	73.04	610
	3	1lc8	132.965	38.555	2	80.84	3.83	109.13	78.69	618
Unnamed	1	2qx7	132.785	39.398	0.324324	73.83	0.19	58.88	34.84	681
Unnamed	2	2qx7	132.785	38.464	0.324324	72.44	1.19	54.58	32.19	694
	5	2qx7	132.785	30.175	4	78.7	0.38	60.42	40.85	590
Unnamed	1	1cf3	132.386	38.863	0.211538	83.06	1.07	64.06	55.76	643
Unnamed	2	1cf3	132.386	38.793	0.26	88.61	1.62	68.76	54.7	594
Unnamed	1	1kqf	131.952	52.282	0.375	113.78	1.79	117.69	80.65	870
amed	2	1kqf	131.952	51.778	0.410256	100.54	4.48	131.19	98.63	1001
Unnamed	1	1vl8	131.117	48.747	0.288889	71.16	2.15	29.02	7.8	558
Unnamed	2	1vl8	131.117	43.967	0.325581	63.52	3.85	40.5	5.31	558
	5	1vl8	131.117	13.927	4	66.14	1.32	33.42	-4.77	622
	4	1q6j	130.862	18.698	3	62.69	2.41	101.68	77.05	549
	5	1mg5	130.522	15.856	4	48.1	-0.66	18.77	4.2	277
Unnamed	1	2psw	130.508	44.047	0.37931	65.41	0.87	77.93	34.19	795
nnamed	2	2psw	130.508	41.188	0.4	58	1.13	81.94	40.96	892
Unnamed	1	2q7d	130.095	44.609	0.131579	47.89	0.92	171.34	150.84	691
Unnamed	2	2q7d	130.095	43.134	0.166667	64.64	1.08	167.39	149.52	757
	5	2q7d	130.095	11.195	4	59.46	3.54	147.74	114	764
	5	1qor	129.765	28.093	4	70.97	1.72	80.41	41.87	547
	5	2bew	129.173	7.76	4	43.34	-1.62	11.74	9.97	312
Unnamed	1	1hyh	129.169	43.693	0.454545	60.33	3.39	49.77	5.97	477
Unnamed	2	1hyh	129.169	40.997	0.441176	80.28	2.29	52.44	4.02	395
	3	1hyh	129.169	38.902	2	84.64	1.74	51.06	9.74	431
	4	1hyh	129.169	38.543	3	77.71	2.24	52.01	7.73	411
nnamed	5	1hyh	129.169	37.252	0.411765	72.37	2.32	44.89	9	455
	4	1cf2	129.03	18.203	3	29.44	0.13	-4.42	-0.07	360
	5	1cf2	129.03	16.865	4	25.29	-0.16	-15.73	-25.55	517
Unnamed	1	1t8u	128.818	40.701	0.166667	82.37	0.89	86.96	63.65	488
	4	1t8u	128.818	13.915	3	42.09	0.63	65.71	47.12	382
	5	1t8u	128.818	11.611	4	66.61	0.75	81.77	55.74	633
Unnamed	1	2p0a	128.78	37.612	0.307692	77.97	3.06	114.63	61.21	662
	4	2p0a	128.78	16.248	3	77.5	2.77	150.5	101.9	639
	5	2p0a	128.78	14.851	4	81.09	2.72	153.4	107.01	623
Unnamed	1	2pq8	128.562	38.167	0.384615	67.32	0.02	11.99	3.75	416
	5	2pq8	128.562	28.947	4	50.72	-0.12	-6.23	-6.52	351
	5	1w6u	128.559	21.497	4	46.13	1.09	49.12	3.54	381
Unnamed	1	1aqy	128.362	39.086	0.354839	100.63	3.92	102.88	76.31	864
Unnamed	1	1mi3	128.188	44.494	0.454545	104.87	6.02	108.32	84.8	963
Unnamed	2	1mi3	128.188	41.759	0.325581	107.82	6.11	82.9	61.11	830
	4	2j6l	127.151	19.366	3	52.8	-0.48	42.66	14.02	549
	5	2j6l	127.151	12.805	4	47.8	-0.97	85.03	38.91	440
Unnamed	1	1n9g	126.909	41.395	0.289474	84.06	0.33	61.94	6.47	491
	5	1n9g	126.909	22.708	4	58.32	-0.04	2.65	-22.29	353
Unnamed	1	1nff	126.883	38.256	0.222222	70.02	1.63	39.22	49.2	445
Unnamed	1	1i2b	125.88	40.894	0.351351	76.68	2.04	6.22	-6.49	520
Unnamed	1	3ddd	125.587	43.743	0.392857	65.82	1.44	-10.69	-16.15	373
Unnamed	2	3ddd	125.587	41.707	0.413793	64.93	0.6	-9.22	-11.24	331
	3	3ddd	125.587	40.877	2	68.37	0.64	-1.34	-7.21	349
Unnamed	1	1q1r	125.543	38.633	0.377778	77.36	0.97	29.67	-1.6	389
	5	2oq2	125.223	0.01	4	47.76	2.01	-17.56	-12.81	635
Unnamed	1	2vhx	125.058	39.037	0.297297	72.43	0.38	50.49	17.51	364
	4	2cul	124.98	18.798	3	57.81	1.36	108.98	18.12	677
	5	2cul	124.98	8.805	4	69.32	0.31	76.88	51.14	643
	5	1n71	124.576	23.962	4	49.03	-0.76	70.33	50.69	691
Unnamed	1	1x29	124.527	37.549	0.325581	83.03	5.27	140.98	73.86	815
	4	1x29	124.527	17.602	3	69.63	6.96	161.1	93.52	920
Unnamed	1	2h2a	124.224	43.79	0.265306	77.32	3.54	89.03	52.84	887
Unnamed	2	2h2a	124.224	43.389	0.25	61.35	3.39	91.59	56.29	829
Unnamed	3	2h2a	124.224	42.021	0.319149	78	3.67	95.96	50.32	719
Unnamed	4	2h2a	124.224	41.011	0.357143	79.39	1.19	107.74	53.95	570
Unnamed	5	2h2a	124.224	38.222	0.404762	82.33	1.35	97.2	47.66	752
Unnamed	1	1ek5	124.096	45.794	0.292683	103.05	5.19	48.8	24.37	914
Unnamed	2	1ek5	124.096	39.466	0.324324	76.3	1.45	41.52	24.31	682
	5	1x87	124.078	23.44	4	68.49	-0.63	30.27	24.5	450
	5	2nad	123.987	23.934	4	60.26	1.09	66.17	42.35	620
	4	2vhv	123.839	19.851	3	73.94	3.97	15.73	-28.74	558
	4	2jg7	123.452	19.299	3	77.38	2.19	63.04	20.59	633
	5	2jg7	123.452	17.321	4	70.29	-0.2	81.76	46.43	568
Unnamed	1	1v3t	123.367	37.711	0.342857	74.53	3.13	48.61	9.79	609
	5	1v3t	123.367	24.944	4	63.34	-0.36	27.87	4.17	583
	5	1yb5	123.309	29.324	4	75.25	-0.3	59.6	27.26	347
	4	2p8h	123.05	19.056	3	42.6	0.98	37.07	-3.27	390
Unnamed	1	1j7k	123.005	40.985	0.393939	53.52	2.29	36.83	11.32	541
Unnamed	2	1j7k	123.005	39.669	0.363636	68.78	2.16	31.58	7.39	545
	5	1j7k	123.005	28.365	4	76.5	2	42.33	19.3	452
Unnamed	1	2jhf	122.67	46.871	0.388889	68.78	3.52	67.03	26.4	620
Unnamed	2	2jhf	122.67	39.011	0.297297	61.75	3.36	46.37	23.23	700
	5	2jhf	122.67	16.586	4	41.94	-0.22	67.56	41.82	309
6	4	2r9z	122.639	21.961	3	59.68	5.14	2.28	-45.93	661
1	5	2r9z	122.639	16.313	4	52.42	4.37	-1.25	-55.93	573
	5	2pla	122.114	26.023	4	88.64	1.77	90.82	42.52	773
Unnamed	1	1w5s	122.07	38.478	0.16129	49.61	1.75	42.32	17.24	598
Unnamed	1	1tmo	121.99	38.426	0.25	55.31	3.75	100.84	92.91	900
.25	5	1tmo	121.99	23.314	5	65	3.48	101.2	96.47	791
	5	1zcb	121.566	3.599	4	73.27	5.66	47.55	8.85	705
Unnamed	1	1iy8	121.354	39.219	0.227273	68.05	3.85	12.86	-27.63	570
Unnamed	1	1zrh	120.751	37.871	0.266667	74.4	1.97	78.13	56.65	783
Unnamed	1	1sep	120.651	47.038	0.292683	80.5	2.91	11.32	-7.41	524
Unnamed	2	1sep	120.651	44.828	0.255814	77.86	1.65	20.08	0.24	695
	3	1sep	120.651	43.958	2	77.12	1.22	14.4	1.61	580
Unnamed	4	1sep	120.651	39.624	0.292683	70.76	1.25	23.04	-0.79	583
Unnamed	1	2h29	119.967	47.396	0.4	91.25	1.69	99.69	39.53	577
ed	2	2h29	119.967	44.879	0.432432	96.55	1.52	115.36	56.41	629
nnamed	3	2h29	119.967	43.387	0.410256	87.55	1.8	107.95	48.9	627
Unnamed	1	1ybh	119.701	53.278	0.333333	107.55	3.37	34.82	20.98	519
Unnamed	2	1ybh	119.701	41.606	0.326087	90.29	2.08	23.38	17.78	472
	3	1ybh	119.701	40.227	2	96.04	2.29	31.49	19.29	487
	4	1ybh	119.701	39.313	3	93.55	1.68	26.75	18.22	489
	5	1ybh	119.701	35.139	4	100.57	1.54	11.49	6.07	477
Unnamed	1	2d1s	119.692	50.547	0.514286	82.74	2.3	53.89	0.16	579
Unnamed	2	2d1s	119.692	49.855	0.5	111.77	2.72	64.61	12.05	655
nnamed	3	2d1s	119.692	44.516	0.529412	86.24	1.08	80.69	26.73	686
nnamed	4	2d1s	119.692	43.306	0.53125	71.29	2.02	61.67	-0.55	535
	5	2f1k	119.511	25.393	4	71.47	1.13	21.63	-14.13	485
Unnamed	1	2b4y	119.454	43.61	0.344828	80.38	1.02	96.14	43.73	517
Unnamed	2	2b4y	119.454	42.073	0.413793	83.94	0.4	99.87	43.36	468
	3	2b4y	119.454	41.449	2	90.44	1.18	91.22	43.83	477
	5	2b4y	119.454	28.467	4	92.03	1.93	51.04	18.23	678
Unnamed	1	2oby	119.024	38.398	0.25	75.92	1.81	43.65	16.91	440
med	2	2oby	119.024	36.776	0.263158	85.43	0.87	57.81	30.75	402
Unnamed	1	2gdz	118.974	37.342	0.342105	80.77	2.48	40.75	-11.91	505
	5	2gdz	118.974	29.317	4	80.53	1.49	50.08	-11.06	499
Unnamed	1	2qor	118.893	40.721	0.37931	52.44	3.58	94.48	64.12	820
	5	2bev	118.784	1.166	4	48.46	0.23	37.75	48.78	376
	5	1fxs	118.697	19.413	4	64.82	-0.61	5.94	-2.87	344
	5	2ekl	118.697	14.841	4	46.48	-1.33	37.7	12.93	252
Unnamed	1	1zp9	118.033	40.367	0.09375	27.99	2.98	88.23	78.13	531
1	5	1zp9	118.033	29.459	4	5.64	0.78	72.24	58.24	447
Unnamed	1	2ptr	117.677	38.257	0.25	91.16	0.44	80.58	46.14	509
	5	2h9i	117.583	25.456	4	54.83	0.16	43.75	14.89	525
Unnamed	1	1nhp	117.474	39.798	0.428571	79.61	2.61	60.89	14.52	645
	5	1nhp	117.474	28.725	4	68.27	0.55	69.98	34.38	482
	4	1rkx	117.392	15.028	3	62.31	1.22	61.49	30.53	652
Unnamed	1	2ahr	117.325	42.02	0.416667	74.59	1.42	-5.99	-48.91	469
	5	1f0y	117.164	18.769	4	73.41	1.5	46.05	15.21	368
	5	3b4w	117.011	19.279	4	66.83	0.08	87.5	65.32	561
Unnamed	1	3cox	116.932	45.278	0.318182	101.04	1.23	89.42	42.97	744
Unnamed	2	3cox	116.932	40.462	0.325581	85.82	0.73	76.76	42.83	738
	3	3cox	116.932	38.127	2	90.15	1.67	61.05	26.2	568
	4	3cox	116.932	36.985	3	81.61	0.69	83.92	51.48	673
	5	3cox	116.932	34.145	4	92.71	4.49	35.45	-7.12	591
Unnamed	1	2vnn	116.869	39.239	0.394737	74.87	1.15	37.41	4.41	423
	4	1lua	116.645	17.997	3	55.68	3.02	12.59	-32.63	571
	5	1lua	116.645	15.322	4	49.01	-0.89	45.4	12.2	355
	5	2b8l	116.615	25.898	4	47.29	1.3	20.34	-9.85	414
Unnamed	1	2pxx	116.187	50.7	0.405405	82.78	4.06	96.64	70.21	785
Unnamed	1	2pyi	116.187	46.459	0.352941	102.14	3.61	84.11	64.39	688
Unnamed	2	2pyi	116.187	45.838	0.34375	103.47	1.63	83.81	64.73	631
named	4	2pyi	116.187	44.626	0.354839	96.65	1.45	94.74	69.17	699
	5	2pxx	116.187	5.411	4	30.41	4.48	49.04	19.85	603
Unnamed	1	2irx	115.988	40.34	0.181818	41.8	1.49	108.94	73.11	747
Unnamed	2	2irx	115.988	37.703	0.129032	37.35	0.75	101.4	72.96	768
	4	2irx	115.988	13.357	3	26.07	0.9	77.89	67.36	336
	5	1j5p	115.983	28.2	4	47.33	2.9	25.15	-10.3	422
Unnamed	1	1zbq	115.972	45.348	0.341463	79.63	2.17	27.41	-24.31	556
Unnamed	2	1zbq	115.972	44.177	0.358974	83.93	3.18	30.81	-18.51	575
	3	1zbq	115.972	42.474	2	73.93	1.28	32.04	-24.34	520
	5	1e92	115.86	27.109	4	60.33	0.51	39.99	-0.55	470
Unnamed	1	1tvy	115.856	49.85	0.314286	62.39	2.88	167.19	147.35	834
Unnamed	2	1tvy	115.856	46.106	0.333333	73.51	2.68	172.31	146.87	839
	3	1tvy	115.856	37.693	2	79.91	-0.09	171.58	153.95	710
Unnamed	1	1ady	115.8	41.562	0.391304	68.61	3.45	67.57	30.43	826
Unnamed	1	1nst	115.766	38.343	0.310345	66.81	1.12	52.56	21.62	722
	5	1nst	115.766	14.477	4	60.76	-0.07	51.24	26.01	479
	4	2e5v	115.7	19.481	3	43.08	1.92	76.94	35.39	528
	5	2e5v	115.7	5.925	4	26.16	1.27	90.15	48.86	720
Unnamed	1	2ag5	115.665	39.481	0.219512	55.64	0.45	56.24	19.82	433
	5	2ag5	115.665	26.401	4	52.59	0.94	60.69	17.32	491
	5	2qtr	115.636	30.503	4	84.44	3.38	97.87	85.21	749
	5	1xcb	115.444	18.686	4	56.85	0.22	51.85	38.47	305
	5	1a2n	115.364	22.596	4	47.55	-1.3	53.46	41.08	303
Unnamed	1	2ep9	115.32	43.661	0.428571	89.65	2.85	26.3	1.61	564
Unnamed	1	2rab	115.307	40.521	0.264151	79.34	5.5	3.99	-47.66	575
	4	2v0c	115.129	18.076	3	57.15	1.54	88	78.61	618
	5	1zj6	115.03	21.247	4	46.16	-0.17	29.18	-8.35	317
Unnamed	1	3d72	114.959	41.287	0.323529	78.08	0.25	79.15	32.82	364
Unnamed	2	3d72	114.959	38.139	0.277778	81.7	0.71	78.25	33.1	385
	5	3d72	114.959	23.414	4	69.7	1.51	71.46	33.37	383
Unnamed	1	2ihk	114.73	38.329	0.405405	65.29	1.77	25.47	33.24	628
Unnamed	2	2ihk	114.73	38.027	0.378378	70.26	1.39	28.76	39.43	624
Unnamed	1	3cnl	114.58	38.235	0.35	64.26	1.86	33.27	11.34	501
med	2	3cnl	114.58	37.992	0.368421	64.57	2.76	38.04	18.2	456
Unnamed	1	1oqm	114.486	39.908	0.333333	59.02	2.24	173.46	143.26	760
Unnamed	2	1oqm	114.486	39.463	0.314286	40.01	3.29	152.96	126.18	802
	3	1oqm	114.486	39.115	2	85.9	3.53	172.96	149.47	854
	5	1oqm	114.486	34.26	4	73.6	0.3	173.4	149.7	576
Unnamed	1	2d4e	114.476	42.382	0.142857	48.94	1.32	156.74	132.08	686
Unnamed	2	2d4e	114.476	39.654	0.219512	60.86	1.97	158.27	128.35	749
	3	2d4e	114.476	39.341	2	53.42	1.25	150.44	125.06	725
	4	2d4e	114.476	37.675	3	53.41	1.53	115.49	97.39	789
	4	1t90	114.45	17.777	3	53.71	-0.26	60.06	49.35	488
	5	1t90	114.45	12.645	4	38.84	2.25	63.21	39.01	451
Unnamed	1	1zkq	114.431	42.212	0.311111	63.86	2.35	22.38	-20.3	458
	5	1zkq	114.431	11.443	4	71.94	3.81	-16.54	-41.55	662
Unnamed	1	2vd6	114.374	42.336	0.222222	67.28	2.51	101.74	116.24	660
Unnamed	2	2vd6	114.374	37.64	0.205882	66.38	1.52	95.81	109.14	669
	5	2e41	114.281	6.361	4	39.75	0.61	59.34	44.99	321
Unnamed	1	1k6m	114.254	42.498	0.342857	43.95	3.1	58.13	10.43	936
Unnamed	1	2pk3	114.251	39.481	0.25	63.08	1.75	112.52	72.39	632
	4	2e6u	114.226	21.556	3	37.88	0.28	52.9	41.35	364
	5	2e6u	114.226	18.563	4	54.72	-0.94	36.08	14.46	340
	5	2qmg	113.451	24.963	4	68.26	-0.05	28.47	-1.65	424
Unnamed	1	1jqi	113.022	61.962	0.395349	102.92	2.47	12.08	-16.67	662
Unnamed	2	1jqi	113.022	60.689	0.409091	100.05	2.84	7.06	-17.68	677
	3	1jqi	113.022	40.412	2	85.66	1.58	53.55	10.64	705
	4	1jqi	113.022	39.869	3	66.8	1.85	2.71	-18.11	526
	5	1jqi	113.022	36.105	4	70.18	3.59	30.12	-12.37	683
6	5	1w5b	113.009	16.99	4	48.87	-1.16	105.14	42.84	446
	4	1h9a	112.613	15.538	3	51.12	-1.44	24.58	21.95	242
	5	1h9a	112.613	13.751	4	53.42	-0.5	19.64	22.36	248
	5	1uxj	112.463	24.605	4	60.6	2.69	28.19	-13.92	676
Unnamed	1	2jd1	112.362	42.885	0.428571	91.91	4.88	64.4	13.48	603
Unnamed	2	2jd1	112.362	39.517	0.393939	79.34	2.07	53.21	12.06	540
	3	2jd1	112.362	38.699	2	96.51	1.8	62.76	14.18	472
	5	2jd1	112.362	20.708	4	69.51	1.55	46.58	2.78	375
	5	2scu	112.332	26.289	4	78.18	1.18	43.35	-0.42	444
Unnamed	1	2vj6	112.289	39.898	0.361111	59.36	2.88	24.46	-12.19	447
	5	2vj6	112.289	23.831	4	32.37	1.49	30.29	0.75	392
	4	1geg	112.195	20.912	3	65.15	1.12	28.61	9.69	445
	5	1geg	112.195	13.548	4	36.36	0.61	31.65	-7.07	433
Unnamed	1	1mdb	112.079	46.057	0.147059	95.11	2.8	83.9	54.86	568
Unnamed	2	1mdb	112.079	44.149	0.147059	82.4	2.36	85.17	53.17	564
	3	1mdb	112.079	40.109	2	90.96	3.28	76.23	43.41	634
	4	1mdb	112.079	38.777	3	74.31	1.55	89.36	56.87	422
	5	1mdb	112.079	32.701	4	70.26	1.93	85.84	45.4	395
Unnamed	1	1lw7	111.737	44.75	0.4	83.24	2.02	103.81	69.25	512
ed	2	1lw7	111.737	44.028	0.470588	85.13	1.55	91.8	67.33	594
nnamed	3	1lw7	111.737	42.237	0.382353	70.42	0.98	84.49	39.27	572
nnamed	4	1lw7	111.737	41.869	0.405405	78.78	1.41	89.8	63.13	591
nnamed	5	1lw7	111.737	40.988	0.378378	83.16	1.72	100.55	68.12	526
7	4	2qey	111.714	17.269	3	54.06	-0.86	-14.3	-5.92	281
4	5	2qey	111.714	8.918	4	64.57	1.39	30.03	17.04	577
	4	3cno	111.403	21.282	3	59.36	1.68	58.5	14.71	358
	5	3cno	111.403	17.999	4	56.68	0.58	60.58	28.72	302
Unnamed	1	2zim	111.066	39.454	0.447368	70.9	1.11	93.79	74.96	577
	5	1j49	111.049	23.37	4	47.35	2.69	47.55	9.4	725
	5	1fzq	110.903	21.612	4	28.02	0.84	6.17	-4.24	469
Unnamed	1	2qcg	110.894	38.015	0.387097	72.07	4.22	123.64	45.52	790
	5	2qcg	110.894	15.99	4	64.52	3.96	137.1	61.25	800
Unnamed	1	2g8y	110.533	46.894	0.405405	70.52	2.39	115.89	112.32	870
Unnamed	2	2g8y	110.533	41.597	0.388889	70.78	1.45	104.88	102.66	801
	3	2g8y	110.533	39.887	2	58.71	-0.05	112.76	109.49	755
	5	1gv0	110.517	32.806	4	63.48	1.08	30.89	-10.93	464
Unnamed	1	1b1h	110.333	37.047	0.418605	59.98	5.22	67.38	53.87	750
	4	1b1h	110.333	13.527	3	58.88	3.79	65.71	50.8	789
	5	1b1h	110.333	8.927	4	58.23	4.13	47.77	33.8	830
	5	1tl7	110.314	20.325	4	52.96	-0.72	31.14	4.97	364
Unnamed	1	1vc8	110.094	39.204	0.214286	43.8	2.69	109.24	77.63	865
	5	1vc8	110.094	30.538	4	53.95	4.78	78.97	70.77	899
Unnamed	1	2g5c	109.951	42.711	0.342105	74.67	2.18	-25.04	-7.09	516
Unnamed	2	2g5c	109.951	39.704	0.457143	82.47	4.24	-28.23	-14.82	592
	3	2g5c	109.951	39.363	2	77.55	2.88	-26.69	-15.94	620
Unnamed	1	2b5v	109.817	40.882	0.285714	85.24	1.13	9.66	-1.21	438
	4	1wlv	109.751	17.487	3	60.9	0.73	26.37	20.29	571
Unnamed	1	4prg	109.612	39.531	0.405405	68.35	-0.21	28.57	23.18	379
	5	4prg	109.612	15.002	4	50.36	0.76	37.22	13.71	484
7	5	1udw	109.266	16.874	4	43.45	0.25	96.93	64.93	541
Unnamed	1	2o3u	109.203	41.799	0.321429	80.64	1.49	100.84	84.64	521
Unnamed	2	2o3u	109.203	40.456	0.269231	53.26	1.49	46	30.56	554
	3	2o3u	109.203	39.403	2	58.31	1.39	65.72	42.29	596
Unnamed	1	1wyg	109.069	42.484	0.255319	66.75	3.39	40.81	-9.31	614
Unnamed	2	1wyg	109.069	41.534	0.26087	68.85	5.15	37.77	-20.37	688
Unnamed	1	1evj	108.933	50.393	0.382353	99.09	4.83	119.78	83.86	843
Unnamed	2	1evj	108.933	47.8	0.424242	97.02	3.78	116.57	96.75	773
	3	1evj	108.933	44.792	2	84.87	4.02	104.67	74.53	751
	4	2fmo	108.717	21.512	3	71.15	2.56	134.5	90.25	635
	5	2fmo	108.717	18.639	4	36.52	1.35	120.07	82.33	650
Unnamed	1	1hzj	108.696	36.988	0.375	55.22	3.2	68.62	13	686
	5	1txz	108.52	9.286	4	53.48	-0.59	42.03	26.85	427
Unnamed	1	1g1a	108.445	41.307	0.333333	69.85	2.07	-4.8	-3.97	508
Unnamed	2	1g1a	108.445	40.766	0.358974	48.48	3.74	4.11	-10.25	553
	5	1yzg	108.289	10.481	4	41.07	-0.55	-11.93	-5.24	256
	5	1ges	108.274	4.016	4	35.26	3.53	-2.55	-45.6	603
	4	1dbt	108.212	21.407	3	35.23	1.55	146.71	70.74	562
Unnamed	1	2reh	108.207	38.144	0.282609	98.22	2.4	26.5	6.08	573
Unnamed	1	2bfq	108.011	40.314	0.333333	82.68	1.38	83.5	43.51	529
	4	1dxy	107.957	19.961	3	50.41	1.8	68.37	51.09	497
	5	1dxy	107.957	17.368	4	42.7	1.19	85.37	58.8	475
Unnamed	1	3cin	107.859	43.982	0.232558	70.39	1.53	92.08	50.6	557
Unnamed	2	3cin	107.859	39.503	0.285714	60.99	3.32	80.43	18.14	588
	5	3cin	107.859	28.785	4	67.67	3.06	71.79	19.11	416
Unnamed	1	2a2d	107.813	38.509	0.233333	33.3	3.07	66.51	29.17	748
	5	2a2d	107.813	17.25	4	44.23	2.68	57.88	30.51	576
	4	1ek6	107.624	14.767	3	53.43	2.45	70.23	31.26	586
	5	1ek6	107.624	14.714	4	67.67	3.85	76.26	38.13	620
	5	2e99	106.918	12.74	4	67.24	2.25	18.55	1.37	453
Unnamed	1	1oiv	106.887	40.091	0.3125	80.62	0.98	12.62	-21.86	436
Unnamed	1	2qnn	106.845	40.605	0.325581	79.28	2.86	94.87	30.24	527
Unnamed	2	2qnn	106.845	38.863	0.357143	87.51	0.81	88.49	24.71	444
	5	2qnn	106.845	33.272	4	82.9	2.36	95.49	24.1	455
	5	1bdb	106.84	22.492	4	69.06	0.99	15.28	-16.27	453
	5	2bmd	106.825	2.383	4	43.93	-1.97	48.08	24.37	396
	5	1uqt	106.683	20.556	4	56.35	-1.47	25.56	50.85	321
Unnamed	1	2vj9	106.663	46.295	0.384615	70.91	4.26	37.42	-12.19	552
Unnamed	2	2vj9	106.663	38.925	0.371429	59.42	5.12	42.15	-3.15	459
	3	2vj9	106.663	38.71	2	44.78	3.75	28.32	-10.72	493
	5	2vj9	106.663	33.797	4	44.96	3.11	37.79	-6.73	439
Unnamed	1	2uyy	106.505	43.494	0.314286	81.87	0.84	25.86	-1.67	645
Unnamed	2	2uyy	106.505	40.094	0.277778	81.08	1.3	29.02	7.32	661
Unnamed	1	2a14	106.437	38.682	0.428571	93.76	4.28	100	72.25	749
Unnamed	1	2pk5	106.363	37.913	0.452381	74.42	0.34	109.37	36.44	370
Unnamed	1	2izz	106.332	47.165	0.410256	74.16	3.1	30.7	-28.96	629
Unnamed	2	2izz	106.332	45.753	0.375	66.1	3.06	30.38	-24.94	677
Unnamed	1	1r6u	106.207	49.389	0.486486	91.88	2.87	75.33	73.43	651
Unnamed	2	1r6u	106.207	48.618	0.388889	84.69	2.63	68.07	62.15	742
	3	1r6u	106.207	44.305	2	93.43	2.12	82.19	71.8	580
	5	2qa1	106.188	10.09	4	11.64	0.08	60.18	25.04	341
	5	1rlu	105.996	8.511	4	43.32	-0.69	86.09	38.96	319
	4	1m9h	105.951	19.343	3	98.43	6.13	26	43.97	1019
	5	1m9h	105.951	17.195	4	73.81	2.65	12.64	23.11	710
Unnamed	1	2o4c	105.933	39.516	0.424242	70.24	3.08	33.79	14.75	700
Unnamed	2	2o4c	105.933	38.767	0.428571	78.68	4.24	30.2	10.2	760
	4	2o4c	105.933	14.99	3	41.92	-0.07	-5.51	-4.67	337
Unnamed	1	1guz	105.913	43.23	0.40625	75.3	2.6	20.32	-17.78	634
Unnamed	1	1n2s	105.848	37.803	0.275	45.6	4.11	-24.61	-26.07	613
Unnamed	1	2obf	105.833	38.55	0.411765	50.08	3.33	108	59.83	887
Unnamed	1	2viy	105.806	38.26	0.352941	62.85	1.7	36.96	-4.85	407
	4	2e8v	105.713	21.61	3	90.2	2.76	127.78	91.59	1022
	4	1p3d	105.69	21	3	52.18	4.57	56.51	50.58	539
	5	1p3d	105.69	19.782	4	35.26	0.03	49.5	36.42	508
	4	1wms	105.519	15.154	3	59.18	-1	62.15	21.13	424
Unnamed	1	1m7g	105.504	54.111	0.423077	83.43	3.56	82.85	52.26	612
Unnamed	2	1m7g	105.504	38.793	0.392857	78.82	2.33	86.41	55.08	621
	5	1m7g	105.504	30.591	4	57.58	2.14	116.29	69.67	616
	5	2vch	105.496	10.255	4	62.35	3.62	46.3	14.85	642
	5	1bxs	105.39	22.476	4	34.89	0.31	77.02	56.22	316
	5	1ml4	105.331	19.374	4	85.37	4.79	34.01	32.05	766
Unnamed	1	1t2c	105.322	41.971	0.371429	67.55	1.58	46.79	12.34	395
Unnamed	2	1t2c	105.322	40.573	0.388889	71.33	1.63	40.75	14.07	411
	5	1t2c	105.322	32.2	4	57.88	0.79	43.78	10.1	396
Unnamed	1	1vm6	105.273	47.649	0.421053	90.59	3.9	66.88	26.86	637
Unnamed	2	1vm6	105.273	45.283	0.384615	86.57	2.14	57.56	11.13	527
	3	1vm6	105.273	41.907	2	81.43	1.65	97.74	65.73	487
	4	1vm6	105.273	39.888	3	81.49	2.22	54.22	7.22	543
	5	1vm6	105.273	36.074	4	67.03	1.16	105.31	78.89	449
Unnamed	1	1h3n	105.252	41.074	0.451613	55.88	4.2	89.42	85.89	827
Unnamed	1	1szc	105.25	38.855	0.368421	79.01	1.29	69.28	43.44	645
Unnamed	2	1szc	105.25	38.58	0.342105	77.94	1.17	71.22	43.64	592
	5	1szc	105.25	18.125	4	43.91	0.73	43.78	21.22	512
	4	2ntk	105.247	20.455	3	59.08	1.7	103.64	61.47	446
	5	2f6z	105.068	24.895	4	60.62	3.34	88.72	75.72	725
	4	2q7v	105.031	16.882	3	29.63	-0.8	61.93	24.53	511
	5	2q7v	105.031	13.727	4	48.83	3.44	-18.49	-26.53	604
Unnamed	1	1n1d	104.989	37.956	0.27027	72.05	0.05	125.33	98.3	487
	5	2viz	104.966	31.567	4	59.86	2.16	41.41	-8.36	436
0.157895	4	1uky	104.865	25.69	4	55.93	1.94	163.4	90.95	383
0.184211	5	1uky	104.865	18.603	5	48.22	0.73	151.84	86.48	413
Unnamed	1	2gmj	104.795	44.263	0.375	90.4	3.85	27.15	-19.52	682
amed	2	2gmj	104.795	38.647	0.285714	89.63	2.39	42.4	2.26	787
	4	2yy5	104.755	18.601	3	60	-1.05	89.75	49.56	482
	5	2yy5	104.755	16.207	4	47.54	-0.16	76.69	32.25	339
Unnamed	1	2pd6	104.705	43.176	0.317073	71.71	2.7	42.33	-10.43	528
Unnamed	2	2pd6	104.705	42.995	0.365854	73.99	1.66	33.66	-19.79	456
	3	2pd6	104.705	40.864	2	83.93	1.22	39.61	-16.85	501
	5	2pd6	104.705	26.243	4	46	3.11	38.02	-22.42	689
Unnamed	1	1b15	104.669	38.098	0.288889	57.32	0.19	3.74	-23.42	386
	4	1b15	104.669	22.698	3	51.3	-0.04	22.75	5.74	335
	5	1b15	104.669	13.395	4	33.64	0.42	10.42	-26.23	461
	4	1g7s	104.603	15.339	3	35.13	0.36	35.07	40.45	285
	5	1g7s	104.603	2.442	4	41.78	2.1	-9.91	-3.93	387
	5	2pwr	104.548	25.624	4	46.6	0	120.28	54.19	456
Unnamed	1	1ib6	104.546	40.257	0.27027	76.22	2.04	14.53	-24.03	452
	4	1pkx	104.463	19.051	3	32.33	3.74	13.35	-10.44	1269
Unnamed	1	2vij	104.449	39.87	0.378378	69.54	4.31	34.67	0.81	478
Unnamed	2	2vij	104.449	38.209	0.388889	39.55	1.46	29.99	-11.04	395
	5	2vij	104.449	0.95	4	66.05	-0.23	18.44	-14.69	430
	5	1qbr	104.4	26.276	4	54.52	0.58	119.28	45.42	376
Unnamed	1	1bxk	104.317	49.303	0.288889	60.08	6.15	-39.51	-32.95	678
Unnamed	2	1bxk	104.317	47.996	0.276596	53.44	5.89	-44.71	-35.91	682
	3	1bxk	104.317	40.342	2	64.8	4.07	-30.03	-27.89	572
	4	1bxk	104.317	39.477	3	60.06	5.02	-19.04	-22.43	657
	5	1bxk	104.317	29.844	4	63.92	0.54	1.12	15.2	502
	5	1vi2	104.112	31.248	4	60.5	1.72	55.94	10.39	678
Unnamed	1	2i9p	104.043	44.648	0.344828	80.75	0.8	70.64	24.49	426
Unnamed	2	2i9p	104.043	43.766	0.366667	80.14	0.36	75.83	31.27	439
	3	2i9p	104.043	39.724	2	81.22	0.2	91.71	36.79	481
	4	2i9p	104.043	37.833	3	93.39	2.47	68.89	24.9	554
	5	2i9p	104.043	36.153	4	80.03	2.66	23.45	4.22	559
	4	1q6y	104.008	19.163	3	33.52	0.24	64.42	48.22	647
	5	1q6y	104.008	17.183	4	42.22	-0.73	82.5	60.31	550
Unnamed	1	2ekp	103.838	37.511	0.333333	82.26	2.47	0.6	-5.19	580
	5	2ekp	103.838	22.136	4	68.14	1.78	64.57	21.56	674
	4	2d1e	103.838	20.373	3	39.85	0.01	70.97	51.24	345
	5	2d1e	103.838	20.371	4	60.44	1.26	110.12	68.57	480
Unnamed	1	1g60	103.812	44.762	0.4	91.43	4.75	112.34	101.02	941
ed	2	1g60	103.812	40.727	0.413793	96.35	2.81	125.75	107.16	1061
Unnamed	1	2rgj	103.759	53.107	0.263158	83.23	3.45	119.67	83.7	585
Unnamed	2	2rgj	103.759	50.994	0.263158	82.37	2.91	127.42	88.69	592
	3	2rgj	103.759	45.857	2	63.84	2.02	110.39	62.43	498
	4	2rgj	103.759	45.162	3	62.23	0.94	112.98	80.61	575
Unnamed	1	1i24	103.753	48.819	0.289474	70.14	3.65	55.59	50.87	606
Unnamed	2	1i24	103.753	39.347	0.358974	71.44	2.79	63.41	48.49	662
	3	1i24	103.753	38.749	2	74.43	2.03	51.93	42.22	664
Unnamed	1	1v0j	103.667	49.539	0.4	92.24	2.29	21.66	39.81	669
	5	1uqu	103.614	15.783	4	36.48	-1.04	43.99	58.31	301
Unnamed	1	1hpu	103.498	47.445	0.321429	97.66	2.36	135.14	105.63	803
Unnamed	2	1hpu	103.498	43.776	0.285714	114.31	3.34	124.85	84	739
	3	1hpu	103.498	43.287	2	87.19	2.32	160.12	123.27	853
	4	1hpu	103.498	41.36	3	80.95	2.07	120.88	90.88	789
	5	1hpu	103.498	26.177	4	67.66	-0.15	95.63	92.25	436
Unnamed	1	2vhc	103.483	43.275	0.285714	79.85	2.73	48.05	48.78	622
Unnamed	2	2vhc	103.483	38.803	0.322581	80.94	2.97	38.22	45.62	634
	3	2vhc	103.483	38.365	2	84.94	3.48	42.91	44.25	650
	4	2eq9	103.408	18.219	3	70.17	2.32	25.63	-22.54	516
	5	2eq9	103.408	17.998	4	70.9	2.76	29.33	-3.88	538
	5	2qdx	103.304	21.999	4	62.52	0.19	36.84	21.33	352
	4	1jv1	103.139	13.824	3	33.38	0.34	85.35	21.78	425
	5	1jv1	103.139	9.114	4	54.55	-0.2	98.81	53.31	395
Unnamed	1	2pk6	103.028	38.005	0.439024	79.27	0.59	113.65	35.59	407
	5	2pk6	103.028	32.097	4	82.89	0.57	94.02	26.29	385
	5	3bxr	102.996	16.827	4	68.94	1.21	55.02	0.4	391
	4	1pfy	102.904	22.029	3	65.03	-0.19	124.42	115.53	641
	5	1pfy	102.904	20.634	4	65.85	2.43	105.83	95	675
Unnamed	1	2i0k	102.855	40.214	0.285714	70.51	1.22	25.12	19.44	429
Unnamed	2	2i0k	102.855	38.546	0.292683	60.43	0.21	19.72	15.73	425
	3	2i0k	102.855	38.257	2	58.72	0.8	26.78	19.82	515
	4	2i0k	102.855	38.228	3	66.94	0.82	26.38	24.57	442
	5	2i0k	102.855	23.956	4	57.43	0.89	0.61	-4.24	536
Unnamed	1	1sb8	102.83	38.59	0.25	76.68	2.65	92.66	55.67	456
	5	2qg4	102.826	8.394	4	54.9	-0.81	85.09	81.17	554
Unnamed	1	1fl2	102.64	42.678	0.195652	39.88	2.29	33.95	13.29	471
	4	1fl2	102.64	15.668	3	34.41	0.58	83.06	40.62	452
	5	1fl2	102.64	6.742	4	30.55	0.11	92.89	28.15	516
Unnamed	1	2ixl	102.63	39.882	0.357143	89.74	2.66	182.92	187.82	837
Unnamed	2	2ixl	102.63	38.265	0.15625	70.89	2.31	144.81	124.95	649
	4	1nkh	102.594	19.653	3	56.73	4.25	145.17	96.55	938
	5	1nkh	102.594	18.623	4	54.35	0.91	145.84	138.66	584
Unnamed	1	1s20	102.582	38.127	0.296296	65.83	1.18	97.13	55.77	578
	5	1w5x	102.419	25.359	4	68.09	1.56	92.22	24.41	481
	5	2qzk	102.375	26.026	4	72.78	-0.02	47.26	31.77	561
	5	2vnm	102.29	28.457	4	60.48	1.76	28.95	-0.87	466
Unnamed	1	2q3e	102.27	40.132	0.333333	87.42	0.12	135.99	106.38	615
Unnamed	2	2q3e	102.27	39.538	0.382353	84.29	0.65	141.1	99.93	676
	3	2q3e	102.27	39.269	2	89.73	-0.1	136.9	99.94	632
Unnamed	1	1xha	102.233	37.328	0.391304	51.52	4.56	84.79	51.69	609
Unnamed	1	1bdm	102.116	42.018	0.586207	63.04	2.61	29.9	-4.73	519
Unnamed	2	1bdm	102.116	40.949	0.586207	66.76	3.57	32.31	-1.75	535
	3	1bdm	102.116	37.905	2	67.98	3.15	37.43	8.79	548
	5	1bdm	102.116	16.872	4	37.95	-0.69	22.35	-6.63	444
Unnamed	1	1tj2	102.086	47.574	0.276596	94.16	2.03	79.66	51.6	563
Unnamed	2	1tj2	102.086	44.518	0.311111	91.55	1.12	85.42	56.79	442
	3	1tj2	102.086	41.465	2	85.28	2.65	75.69	44.68	569
	5	3b5b	102.04	29.207	4	55.07	0.92	37.01	52.56	526
5	4	2hk9	101.965	19.08	3	41.04	-1.82	41.15	18.08	231
	5	1n31	101.716	9.318	4	63.92	0.2	145.95	104.61	708
	4	1wzn	101.709	18.006	3	40.57	3.01	101.59	62.28	917
	5	1wzn	101.709	11.718	4	59.52	4.36	96.07	61.02	981
Unnamed	1	1b6t	101.651	37.35	0.342857	48.1	2.63	97.06	63.4	718
	5	1b6t	101.651	27.366	4	50.05	0.44	114.65	83.84	678
Unnamed	1	1s4o	101.564	41.063	0.333333	56.36	3.22	129.3	140.8	953
Unnamed	1	1kzk	101.464	38.538	0.5625	86.17	1.74	85.08	28.89	492
	5	2b6h	101.402	12.433	4	30.69	-0.05	18.69	-9.06	321
	4	2fv8	101.352	17.11	3	43.02	-0.64	64.22	42.94	356
	5	2fv8	101.352	16.489	4	46.22	-0.91	38.71	22.71	269
	4	1kbj	101.272	17.846	3	58.11	2.65	100.48	57.17	658
	5	1kbj	101.272	10.086	4	71.64	3.7	107.16	60.04	694
	4	2cfy	101.271	1.557	3	40.12	2.43	-0.81	-35.88	480
	5	1x2a	101.257	1.398	4	44.29	6.25	125.56	59.04	905
Unnamed	1	1gde	101.075	39.827	0.40625	81.29	7.66	101.4	54.65	911
Unnamed	1	1t8s	100.883	40.138	0.3125	96.92	1.98	81.65	40.48	580
named	2	1t8s	100.883	38.265	0.290323	85.28	2.57	77.27	38.92	595
Unnamed	1	2z1m	100.789	36.982	0.155556	71.03	0.43	68.95	54.8	492
	5	2z1m	100.789	26.407	4	64.6	-0.81	73.9	46.14	478
	4	2v2z	100.751	22.797	3	67.65	1.11	84.46	29.48	646
	5	2v2z	100.751	20.322	4	57.15	0.18	78.52	36.12	425
	5	1xjw	100.65	21.386	4	78.19	0.34	77	55.09	603
Unnamed	1	2i65	100.489	42.45	0.25	71.69	3.83	111.71	88.71	713
med	2	2i65	100.489	41.313	0.310345	70.16	3.58	105.02	79.38	702
Unnamed	3	2i65	100.489	40.355	0.37037	74.95	3.06	85.09	61.51	633
nnamed	4	2i65	100.489	37.16	0.357143	75.41	2.08	87.47	67.4	643
nnamed	5	2i65	100.489	36.917	0.392857	74.79	2.01	72.66	51.28	535
	4	2ii4	100.463	15.744	3	65.79	0.9	33.16	4.07	401
	5	2ii4	100.463	14.127	4	41.15	-0.59	13.74	-8.39	299
	4	1vhl	100.388	14.427	3	25.4	-1.03	22.08	-7.04	193
Unnamed	1	1b6k	100.344	40.051	0.439024	66.62	2.39	102.42	28.8	466
Unnamed	2	1b6k	100.344	38.627	0.380952	75.03	3.61	97.9	27.62	495
	5	1b6k	100.344	32.259	4	73.46	2.22	98.75	30.76	416
Unnamed	1	1i7l	100.32	39.207	0.294118	91.06	1.94	145.36	95.06	675
Unnamed	2	1i7l	100.32	38.62	0.314286	88.25	2.72	129.25	76.22	731
	3	1i7l	100.32	37.626	2	73.21	2.08	132.05	81.85	574
32	5	1t09	100.187	0.369	4	38.71	-1.51	8.39	2.41	239
Unnamed	1	1nuq	100.183	38.646	0.448276	53.34	0.1	83.45	55.54	472
Unnamed	2	1nuq	100.183	38.629	0.366667	55.74	-0.59	51.21	21.1	411
	3	1nuq	100.183	38.326	2	58.98	-0.34	93.61	55.66	513
	4	1nuq	100.183	37.493	3	69.01	-0.11	49.25	36.98	373
	5	1nuq	100.183	35.754	4	65.65	-0.49	44.74	27.31	347
Unnamed	1	2ojw	100.07	38.732	0.115385	73.84	0.06	79.65	71.55	542
	5	2ojw	100.07	29.79	4	26.77	0.38	170.39	143.68	490
	5	1mx3	99.9384	24.494	4	55.96	0.6	25.16	5.35	337
	5	2pi1	99.8581	22.607	4	45.01	-0.64	5.34	6.36	489
	5	1o6z	99.7582	24.501	4	34.67	3.67	10.77	-37.75	586
	5	2e87	99.7365	7.587	4	41.42	-1.76	21.5	3.08	356
Unnamed	1	1ro7	99.6623	47.129	0.333333	60.14	2.37	44.23	21.5	689
Unnamed	2	1ro7	99.6623	42.907	0.35	58.02	1.82	52.33	26.2	682
Unnamed	3	1ro7	99.6623	42.829	0.35	62.37	1.55	46.81	20.98	681
	5	2qbu	99.6192	8.732	4	74.35	3	28.51	13.29	720
5	5	1w5v	99.4063	31.49	5	97.31	0.31	103.86	37.92	414
Unnamed	1	1xh8	99.3405	37.618	0.4	61.68	1.26	66.26	26.68	434
Unnamed	1	2zdq	99.1708	51.39	0.195652	87.39	4.18	186.29	132.73	923
Unnamed	2	2zdq	99.1708	47.697	0.25	64.76	1.07	168.53	98.27	656
Unnamed	3	2zdq	99.1708	45.851	0.307692	68.59	3.78	181.3	105.24	732
Unnamed	4	2zdq	99.1708	43.81	0.236842	60.03	1.61	191.19	106.11	722
Unnamed	5	2zdq	99.1708	43.438	0.243902	64.43	4.29	176.66	102.53	830
Unnamed	1	1bd0	99.1349	44.131	0.3125	93.37	1.95	160.5	125.19	755
named	2	1bd0	99.1349	39.15	0.290323	88.32	2.33	138.78	110.13	774
	5	1hvj	99.1159	25.948	4	58.92	0.11	70.05	11.16	285
Unnamed	1	1in4	99.0116	41.755	0.423077	76.41	1.96	49.85	48.03	615
Unnamed	2	1in4	99.0116	37.099	0.423077	74.08	1.87	56.55	49.03	648
	3	1in4	99.0116	36.686	2	69.45	1	55.66	45.22	572
Unnamed	1	2z2v	98.9837	41.207	0.4	90.73	3.24	47.25	1.49	831
ed	2	2z2v	98.9837	39.563	0.435897	79.09	2.16	54.35	13.17	718
7	5	1udb	98.7742	21.507	4	56.79	-0.53	31.51	33.61	273
	5	2ome	98.7436	26.317	4	53.64	0.43	-4.04	-10.22	416
Unnamed	1	1lwi	98.7203	40.037	0.363636	80.31	5	-16.82	0.58	584
Unnamed	2	1lwi	98.7203	39.393	0.387097	79.82	4.26	-9.58	7.72	537
Unnamed	1	1m7y	98.716	37.675	0.361111	73.54	4.09	129.03	104.28	755
Unnamed	2	1m7y	98.716	37.502	0.25641	68.25	2.16	85.33	69.16	655
	5	2cnv	98.6241	20.392	4	42.27	-1.21	49.55	37.83	246
Unnamed	1	2p2v	98.5722	37.928	0.307692	55.27	0.94	66.63	39.12	686
Unnamed	2	2p2v	98.5722	37.203	0.282051	50.15	1.93	64.09	39.78	714
Unnamed	1	1mo9	98.558	43.483	0.309524	62.52	-0.07	43.54	20.8	464
Unnamed	2	1mo9	98.558	42.954	0.333333	54.04	0.84	39.86	19.32	382
Unnamed	1	2rki	98.4145	42.765	0.433333	73.08	2.59	33.82	42.86	658
	5	1ec2	98.2558	30.815	4	80.62	0.8	95.82	25.26	404
Unnamed	1	1vgv	98.0962	40.063	0.263158	78.89	4.98	116.45	64.84	976
	5	1ici	98.0323	23.248	4	65.2	-0.89	59.68	22.75	393
	4	1gad	97.882	18.254	3	55.19	0.95	26.09	6.04	276
Unnamed	1	2d1r	97.8432	43.921	0.166667	95.58	0.83	75.83	25.88	586
Unnamed	2	2d1r	97.8432	42.049	0.2	88.99	0.61	85.39	26.12	560
nnamed	3	2d1r	97.8432	41.866	0.178571	99.45	1.38	89.82	33.9	574
nnamed	4	2d1r	97.8432	38.79	0.172414	85.07	0.23	87.68	25.99	541
	5	2oyn	97.8052	0.94	4	61.95	2.57	48.41	15.71	546
6	4	1oth	97.7817	1.726	3	45.56	4.26	-29.36	-11.72	730
Unnamed	1	1tb3	97.7771	40.327	0.358974	78.09	2.38	126.19	87.44	777
Unnamed	2	1tb3	97.7771	38.684	0.358974	72.54	2.13	139.66	98.02	804
Unnamed	1	3bxf	97.7623	39.229	0.235294	69.24	1.15	64.66	24.11	429
.107143	5	3c23	97.7452	12.343	5	51.81	0.42	125.41	90.63	574
Unnamed	1	1szd	97.7193	43.314	0.382353	80.27	3.05	74.4	58.48	563
Unnamed	2	1szd	97.7193	39.782	0.387097	68.78	2.34	67.61	51.35	539
Unnamed	1	3c1y	97.6177	39.967	0.285714	82.4	3.23	14.85	-6.59	642
	5	3c1y	97.6177	26.084	4	42.44	1.99	32.01	7.47	514
	5	1npw	97.5593	23.194	4	66.23	0.28	91.83	32.34	335
0.25	4	1mky	97.5585	15.157	4	55.99	-0.29	24.36	6.55	275
	5	2h5e	97.4488	22.788	4	54.39	0.3	27.05	23.46	441
3	5	1xx6	97.1637	8.32	5	54.79	-1.17	70.41	33.23	343
	5	1v35	96.9559	19.005	4	67.42	-0.56	14.65	2.05	316
	5	1z2i	96.7311	27.444	4	77.69	0.85	89.07	76.29	675
Unnamed	1	1ve3	96.7253	41.932	0.354839	90.12	4	58.91	70.46	682
Unnamed	2	1ve3	96.7253	39.549	0.366667	74.52	3.68	57.14	60.39	734
	5	1ve3	96.7253	30.777	4	85.59	3.58	56.53	57.81	666
	4	1w8s	96.5257	13.761	3	49.68	-0.51	166.96	130.34	483
	5	1w8s	96.5257	13.365	4	41.2	0.22	165.64	132.79	471
Unnamed	1	1is2	96.4471	43.915	0.365854	87.45	1.75	61.39	47.05	678
Unnamed	2	1is2	96.4471	41.858	0.365854	84.02	0.71	47.71	33.35	655
Unnamed	1	1a7c	96.402	46.295	0.342105	85.66	1.81	62.83	12.68	727
Unnamed	2	1a7c	96.402	45.775	0.405405	79.35	2.25	51	11.88	697
	3	1a7c	96.402	44.608	2	81.52	2.71	54.55	20.05	630
	4	1a7c	96.402	38.965	3	86.23	4.33	54.3	16.41	777
	5	1a7c	96.402	25.115	4	70.82	1.79	53.51	13.91	737
	5	1xnj	96.3278	1.672	4	84.21	2.81	102.35	86.99	935
Unnamed	1	2o4s	96.0715	37.351	0.515152	93.83	0.55	107.8	41.88	392
	5	2o4s	96.0715	29.6	4	57.78	2.58	93.89	26.02	538
Unnamed	1	1z6t	96.0639	38.99	0.285714	67.56	1.98	103	63.91	905
Unnamed	1	2bi7	96.0036	42.318	0.219512	78.97	0.61	54.47	84.52	621
	4	2bi7	96.0036	2.498	3	40.69	1.99	-31.24	-27.38	450
	5	2bi7	96.0036	1.614	4	55.61	1.56	-9.16	45.89	691
Unnamed	1	1xh7	95.9104	39.755	0.454545	64.14	2.91	51.68	20.64	745
Unnamed	2	1xh7	95.9104	37.48	0.4	52.83	1.01	30.18	5.14	415
	4	1cj1	95.7806	22.736	3	61.47	-0.03	92.13	61.4	478
	5	1cj1	95.7806	15.422	4	63.48	2.51	61.55	50.01	543
Unnamed	1	1ag9	95.7604	39.194	0.366667	73.5	2.73	104.11	100.39	802
Unnamed	2	1ag9	95.7604	38.211	0.4	61.87	2.16	113.31	100.75	765
Unnamed	1	2r6r	95.7592	53.189	0.4	90.72	5.51	69.42	31.32	670
ed	2	2r6r	95.7592	47.134	0.357143	92.8	4.38	80.76	47.85	630
nnamed	3	2r6r	95.7592	45.951	0.344828	77.97	3.94	73.05	38.59	563
nnamed	4	2r6r	95.7592	40.059	0.423077	88.83	1.55	84	53.2	518
nnamed	5	2r6r	95.7592	38.396	0.407407	89.64	2.43	71.5	38.48	538
	5	1hdg	95.5868	16.998	4	45.81	-0.3	8.99	2.84	302
Unnamed	1	3bsn	95.5612	42.817	0.173913	60.8	2.24	86.15	95.46	519
Unnamed	2	3bsn	95.5612	40.589	0.181818	56.69	2.63	79.02	83.24	472
	3	3bsn	95.5612	39.139	2	60.11	2.12	93.57	89.3	421
	4	2vg0	95.3829	17.408	3	56.91	2.03	53.13	23.54	627
Unnamed	1	2gsd	95.3279	38.163	0.388889	89.52	3.55	62.99	26.36	739
Unnamed	1	1fk8	95.2365	37.44	0.314286	30.83	2.83	54.34	-11.37	576
Unnamed	1	2jd0	95.1998	38.224	0.451613	80.92	0.87	41.27	-11.26	395
	5	2jd0	95.1998	30.999	4	67.34	2.81	46.54	-10.53	513
Unnamed	1	2a94	95.1896	38.326	0.342105	71.43	2.22	41.16	19.2	455
Unnamed	1	2jdv	95.1536	41.907	0.428571	91.39	4.51	67.45	32.51	651
	5	2jdv	95.1536	23.584	4	87.68	2.54	40.8	9.99	588
	5	1v93	95.1367	13.108	4	48.29	-0.71	138.2	95.93	466
Unnamed	1	1svg	95.092	41.813	0.26	73.52	0.75	92.07	54.36	692
med	2	1svg	95.092	41.356	0.235294	82.54	1.5	93.12	57.18	671
Unnamed	3	1svg	95.092	41.272	0.409091	78.58	3.79	81.14	52.41	707
	5	1ex7	95.0334	32.834	4	73.26	3.93	105.01	74.03	834
	5	1q7b	95.0085	22.586	4	70.66	0.38	58.56	7.74	433
447368	5	1ec1	94.9602	25.562	5	65.97	-0.89	81.48	33.17	386
9	4	2dvo	94.9569	18.48	3	51.73	-0.55	31.92	29.39	349
6	5	2dvo	94.9569	17.568	4	46.29	2.31	33.66	24.92	498
Unnamed	1	1sb9	94.9497	41.209	0.171429	56.71	0.81	58.18	8.34	594
Unnamed	2	1sb9	94.9497	38.448	0.242424	72.31	1.22	81.7	46.95	418
Unnamed	1	1gse	94.928	42.333	0.361111	95.53	1.82	85.42	71.41	656
Unnamed	2	1gse	94.928	40.717	0.324324	84.69	3.34	83.84	70.92	806
	5	1gse	94.928	23.509	4	58.56	-0.43	71.32	62.68	456
Unnamed	1	1tsn	94.9212	38.882	0.368421	70.47	0.1	92.4	80.42	605
Unnamed	2	1tsn	94.9212	37.813	0.305556	80.53	0.57	92.54	84.24	538
	5	1tsn	94.9212	32.325	4	68.65	0.51	114.34	90.81	619
Unnamed	1	2vfc	94.9124	38.532	0.457143	79.1	3.37	96.92	76.34	1134
Unnamed	2	2vfc	94.9124	37.122	0.4375	77.2	2	99.9	76.19	788
1	5	1i3l	94.7868	26.161	4	70.87	-0.33	47.25	25.78	438
Unnamed	1	1w07	94.7067	41.773	0.347826	79.57	2.17	39.35	32.24	608
Unnamed	2	1w07	94.7067	38.505	0.285714	66.23	2.86	-2.94	-2.06	518
	5	1w07	94.7067	24.565	4	50.23	1.18	-10.05	-22.04	385
	5	2q5k	94.6591	29.711	4	78.59	1.18	91.79	27.36	404
Unnamed	1	2qcl	94.6067	44.256	0.272727	74.83	3.24	109.45	42.75	686
Unnamed	2	2qcl	94.6067	39.369	0.272727	79.68	2.27	118.38	56.5	649
Unnamed	1	1pg4	94.484	44.581	0.344828	89.88	2.36	23.92	11.28	511
Unnamed	2	1pg4	94.484	43.814	0.393939	72.81	3.34	35.68	15.64	725
	3	1pg4	94.484	39.933	2	70.18	2.47	44.43	20.36	674
	4	1pg4	94.484	38.118	3	63.95	4.88	30.41	1.24	515
Unnamed	1	1ezq	94.4708	39.944	0.551724	91.82	1.6	61.11	51.33	585
	5	1ezq	94.4708	14.839	4	48.65	-0.76	18.04	19.04	276
Unnamed	1	1xh6	94.4412	37.938	0.255319	71.67	2.12	56.18	36.23	546
Unnamed	1	2pq1	94.3643	43.495	0.190476	80.21	1.83	89.55	74.11	747
Unnamed	2	2pq1	94.3643	41.864	0.142857	100.52	2.76	85.14	67.35	692
	3	2pq1	94.3643	41.082	2	79.54	2.06	96.62	83.49	766
	4	2pq1	94.3643	39.356	3	99.59	1.62	108.1	92.83	739
	5	2pq1	94.3643	37.839	4	96.27	1.89	105.23	93.46	686
	5	2pq1	94.3643	37.839	4	96.27	1.89	105.23	93.46	686
Unnamed	1	1n4w	94.2772	51.511	0.270833	97.37	1.23	93.64	45.75	832
Unnamed	2	1n4w	94.2772	41.915	0.270833	87.98	1.05	71.93	41.35	601
	3	1n4w	94.2772	41.828	2	91.54	1.61	91.51	44.29	736
	5	1n4w	94.2772	29.508	4	92.48	3.72	77.64	28.25	780
Unnamed	1	1k4v	94.2705	43.761	0.241379	59.75	1.17	168	154.95	628
Unnamed	2	1k4v	94.2705	41.867	0.178571	66.5	1.54	163.02	142.29	664
	3	1k4v	94.2705	41.075	2	73.95	1.23	164.03	155.62	634
	4	1k4v	94.2705	38.669	3	71.13	0.78	150.47	135.01	567
	5	1k4v	94.2705	36.534	4	68.98	0.19	165.9	142.53	613
	5	1k4v	94.2705	36.534	4	68.98	0.19	165.9	142.53	613
	5	2a87	94.2049	5.146	4	49.8	0.1	50.95	23.77	618
	5	2fcr	94.1849	19.085	4	72.21	1.6	93.97	58.78	678
	4	1dli	94.1793	20.135	3	40.4	1	38.1	5.9	508
	5	1dli	94.1793	17.449	4	60.17	0.64	65.33	55.71	533
Unnamed	1	1bmd	94.1557	37.665	0.642857	65.93	3.86	32.01	-3.14	508
	4	1bmd	94.1557	19.8	3	43.07	0.07	41.94	9.8	346
	5	1bmd	94.1557	17.827	4	47.25	0.4	42.18	15.83	398
Unnamed	1	1fy7	94.1019	42.062	0.466667	68.72	1.02	-36.36	-25	414
	4	2rd2	94.0279	18.948	3	57.26	-0.22	134.64	98.79	707
	5	2rd2	94.0279	18.168	4	40.14	1.01	126.33	85.78	671
Unnamed	1	2prh	94.0168	44.102	0.59375	92.44	4.08	69.39	27.13	778
nnamed	2	2prh	94.0168	40.518	0.612903	82.3	3.22	65.87	14.47	715
	4	1gxf	93.9811	11.475	3	54.33	2.39	17.78	-26.3	468
	5	1gxf	93.9811	1.657	4	55.98	4.41	-4.03	-48.81	502
Unnamed	1	2vs4	93.8552	44.978	0.310345	74.32	2.66	64.85	65.36	615
	5	2vs4	93.8552	21.224	4	47.63	0.27	146.48	137.45	563
Unnamed	1	1egd	93.7422	49.092	0.325581	88.47	2.46	14.35	6.89	583
Unnamed	2	1egd	93.7422	42.114	0.390244	57.89	1.22	3.1	-22.65	404
	3	1egd	93.7422	41.791	2	65.87	0.85	8.58	-13.66	364
	4	1egd	93.7422	41.394	3	73.27	0.98	10.01	-8.33	457
Unnamed	1	2vj7	93.74	36.933	0.487179	64.04	1.56	39.74	9.26	529
	5	2vj7	93.74	23.442	4	32.85	1.75	46.14	-7.79	516
Unnamed	1	2vie	93.6467	43.268	0.378378	59.38	2.31	35.63	1	423
Unnamed	2	2vie	93.6467	40.226	0.378378	52.47	1.87	27.33	-7.29	415
	3	2vie	93.6467	37.16	2	52.17	0.11	30.4	-9.84	478
	5	2vie	93.6467	30.731	4	57.42	0.05	38.56	-6.37	356
	5	1u5c	93.6036	18.046	4	46.8	2.4	50.61	8.95	388
Unnamed	1	1d3d	93.583	40.81	0.555556	94.88	4.13	35.88	32.36	629
Unnamed	2	1d3d	93.583	39.448	0.535714	93.83	4.12	35.57	30.76	626
	5	3bem	93.5098	16.766	4	64.22	1.24	-1.67	-4.63	496
Unnamed	1	2bq6	93.4472	37.875	0.5	100.89	2.62	69.72	37.61	606
	5	1fpf	93.3773	7.609	4	42.42	3.17	102.32	67.11	482
	5	1x6v	93.3457	24.088	4	52.77	0.18	10.69	-17.62	358
Unnamed	1	1q3e	93.298	40.171	0.458333	79.27	2.83	30.31	2.92	412
	4	1ipb	93.0737	21.581	3	78.23	-0.39	142.31	134.06	580
Unnamed	1	2oz5	93.0452	46.45	0.5	53.41	1.72	93.64	76.88	543
ed	2	2oz5	93.0452	42.827	0.515152	51.67	-0.13	94.26	86.64	359
nnamed	3	2oz5	93.0452	42.298	0.515152	56.72	-0.2	98.11	92.45	386
nnamed	4	2oz5	93.0452	36.869	0.457143	51.9	2.16	85.52	84.39	551
Unnamed	1	2pfr	93.0021	45.184	0.264706	93.57	2.48	80.58	49.87	809
Unnamed	2	2pfr	93.0021	42.415	0.3125	89.59	2.01	66.07	43.31	670
Unnamed	1	1f8g	92.9947	43.7	0.448276	79.24	0.37	110.54	41.36	654
Unnamed	2	1f8g	92.9947	43.166	0.518519	57.35	0.01	93.94	23.98	555
	3	1f8g	92.9947	42.308	2	70.52	0.29	104.4	38.59	635
	4	1f8g	92.9947	40.526	3	70.1	-0.01	84.91	13.2	505
	5	2pwc	92.9762	29.602	4	61.77	0.21	122.57	52.4	387
Unnamed	1	1p5b	92.9642	44.348	0.4	91.02	3.32	112.88	64.07	796
ed	2	1p5b	92.9642	43.916	0.388889	95.66	3.28	104.04	63.85	770
nnamed	3	1p5b	92.9642	41.973	0.470588	73.19	2.46	112.71	71.83	728
nnamed	4	1p5b	92.9642	40.83	0.378378	89.95	2.73	116.81	68.77	729
nnamed	5	1p5b	92.9642	38.865	0.382353	88.33	1.63	111.82	62.38	625
Unnamed	1	1h0g	92.8403	41.505	0.391304	87.22	2.27	151.65	144.41	576
Unnamed	2	1h0g	92.8403	41.153	0.416667	82.99	1.15	164.12	141.47	645
	3	1h0g	92.8403	40.397	2	97.9	1.88	168.01	163.1	615
	5	1h0g	92.8403	35.133	4	92.12	1.26	193.2	169.55	707
	5	1o9b	92.8202	22.458	4	46.6	0.46	57.37	14.57	711
	5	1uf9	92.7981	11.183	4	31.6	-1.15	15.32	-10.16	272
Unnamed	1	2oyr	92.7315	44.718	0.411765	83.94	3.66	94.63	69.63	661
	4	2rl1	92.7301	22.839	3	69.57	3.53	78.97	57.51	687
Unnamed	1	1q83	92.7271	47.246	0.428571	87.49	4.74	150.25	138.45	1241
Unnamed	2	1q83	92.7271	46.588	0.371429	59.7	4.19	125.85	127.24	1015
	3	1q83	92.7271	43.948	2	79.56	2.05	152.66	138.22	1045
	5	1q83	92.7271	37.484	4	57.66	1.96	114.16	109.47	884
Unnamed	1	1yp4	92.7264	39.16	0.243243	75.57	1.06	72.76	22.15	409
	5	1yp4	92.7264	31.813	4	69.12	0.3	72.02	23.35	430
	5	1km5	92.6455	20.435	4	66.32	1.03	98.02	61.55	554
	4	2yqz	92.4035	19.926	3	59.07	1.01	39.34	39.43	485
	5	2yqz	92.4035	19.593	4	50.32	1.52	16.16	12.9	453
	5	1cer	92.392	23.391	4	55.6	0.51	22.19	20.4	372
Unnamed	1	2nxe	92.3034	41.08	0.111111	72.27	5.06	92.24	59.02	645
Unnamed	2	2nxe	92.3034	38.552	0.258065	72.02	0.72	53.99	6.24	606
3	4	2nxe	92.3034	18.682	3	77.22	1.9	32.09	11.2	675
	5	2nxe	92.3034	7.205	4	56.69	2.48	49.69	21.78	670
Unnamed	1	1nzc	92.2733	40.225	0.24	49.2	2.69	143.01	131.48	838
	5	1np7	92.2323	29.082	4	63.46	0.88	34.73	44.26	416
	5	2iy8	92.2053	21.086	4	39.33	-1.59	40.96	54.51	611
	4	1ylr	92.1494	16.453	3	84.33	1.28	-0.33	-1.64	817
	5	1ylr	92.1494	6.106	4	55.69	1.05	-25.94	-16.58	840
Unnamed	1	1qvr	92.129	39.107	0.125	74.79	3.03	87.69	63.71	756
Unnamed	1	2b9e	92.0581	40.985	0.323529	63.9	2.19	42.28	9.91	559
Unnamed	2	2b9e	92.0581	37.989	0.4	49	3.09	34.84	6.4	592
Unnamed	1	4mdh	91.9856	39.812	0.419355	69.59	0.65	17.18	-6.3	516
Unnamed	2	4mdh	91.9856	38.018	0.5	64.38	3.01	-0.98	-34.05	619
nnamed	3	4mdh	91.9856	38.002	0.424242	59.89	3.68	-5.56	-35.91	624
nnamed	4	4mdh	91.9856	37.489	0.411765	67.65	2.46	27.42	-19.95	554
	5	1xh4	91.9672	27.833	4	45.07	0.32	34.14	20.23	457
	4	1ml6	91.8606	19.385	3	51.64	0.44	82.25	66.05	592
	5	1ml6	91.8606	15.1	4	48.91	-1.5	49.84	38.05	367
Unnamed	1	2iy7	91.8588	36.751	0.416667	84.3	3.8	45.15	45.77	686
	5	2iy7	91.8588	24.787	4	66.03	3.02	42.85	50.85	666
	5	2yvw	91.853	25.532	4	56.84	1.76	63.19	43.1	645
Unnamed	1	2p83	91.4961	36.924	0.282051	86.84	1.09	49.74	23.28	417
	5	2p83	91.4961	25.676	4	41.63	1.8	37.69	5.92	495
.472222	5	1d4h	91.479	28.51	5	73.38	0.45	94.31	24.55	416
Unnamed	1	1nut	91.4734	38.862	0.2	78.93	0.49	85.98	65.61	572
Unnamed	1	1mew	91.4412	39.734	0.407407	86.92	1.31	20.87	-0.03	475
Unnamed	2	1mew	91.4412	38.362	0.37037	81.96	2.07	23.49	3.28	531
	5	2q6b	91.3588	29.726	4	71.35	-0.37	133.63	55.38	355
Unnamed	1	1smc	91.3401	38.379	0.206897	62	3.57	91.92	40.69	513
Unnamed	2	1smc	91.3401	38.249	0.25	67.19	4.51	62.28	10.47	550
Unnamed	1	1ec0	91.2442	37.739	0.414634	81.35	2.83	117.14	35.54	465
Unnamed	2	1ec0	91.2442	37.342	0.45	80.6	0.57	102.73	35.15	389
	4	2v40	91.1572	17.187	3	44.29	2.82	65.87	40.66	490
	5	2v40	91.1572	12.223	4	67.85	-0.68	53.71	38.94	313
Unnamed	1	1qga	91.1464	50.261	0.30303	95.44	1.21	101.36	56.6	853
nnamed	2	1qga	91.1464	47.584	0.241379	115.81	1.08	121.8	83.25	869
	4	2rif	91.0943	16.06	3	75.27	1.79	72.95	37.39	539
	5	2rif	91.0943	15.439	4	68.07	1.53	68.55	49.99	444
Unnamed	1	1j39	91.0879	43.448	0.46875	73.49	2.97	55.92	34.41	428
nnamed	2	1j39	91.0879	43.262	0.424242	63.58	3.11	61.8	46.62	386
Unnamed	1	1sve	91.0522	44.984	0.461538	72.01	2.18	79.57	46.95	549
Unnamed	2	1sve	91.0522	42.611	0.428571	74.31	2.12	102.59	70.42	508
	3	1sve	91.0522	39.372	2	73.49	0.4	78.73	43.49	444
	5	1sve	91.0522	14.746	4	29.17	1.24	66.1	25.3	487
Unnamed	1	1w48	90.9154	44.351	0.296296	80.9	2.43	42.48	25.17	700
Unnamed	2	1w48	90.9154	41.656	0.16129	58.34	3.88	52.86	18.54	618
Unnamed	1	3gss	90.8151	36.433	0.375	64.08	3.55	73.74	47.44	623
amed	2	3gss	90.8151	34.61	0.354839	48.6	1.15	55.58	34.49	543
	5	2ptq	90.8144	24.851	4	61.55	0.36	107.91	64.27	453
5	4	2qjo	90.7141	22.338	3	57.25	1.66	69.96	49.34	629
7	5	2qjo	90.7141	11.999	4	25.61	-1.04	53.98	54.24	444
Unnamed	1	2dq0	90.6306	47.93	0.394737	67.36	2.84	93.85	70.62	596
Unnamed	2	2dq0	90.6306	41.954	0.351351	63.19	1.64	82.02	66.46	559
	5	2bnd	90.5671	22.576	4	55.62	-0.35	52.19	22.78	306
	4	2can	90.5065	17.493	3	79.18	3.62	57.73	35.39	816
	5	2can	90.5065	7.352	4	51.87	2.99	122.07	69.34	984
	5	3grs	90.4916	3.302	4	45.25	1.29	65.01	14.95	460
Unnamed	1	2e93	90.3294	38.238	0.0645161	91.75	2.47	196.79	157.82	963
429	5	2e93	90.3294	21.445	4	47.48	0.1	97.9	97.63	604
Unnamed	1	2vdw	90.3207	38.039	0.40625	69.74	1.16	120.47	90.07	772
nnamed	2	2vdw	90.3207	37.547	0.382353	67.9	1.84	134.05	99.15	836
1	5	1vf3	90.3132	10.73	4	63.68	2.48	50.83	50.4	593
	4	1eny	90.2742	22.308	3	44.47	0.45	24.75	-7.13	515
	5	1eny	90.2742	20.185	4	37.8	-0.63	42.06	13.4	371
Unnamed	1	2hgt	90.2296	37.414	0.428571	100.81	4.79	48.89	44.04	576
Unnamed	1	1djn	90.2144	38.975	0.384615	82.08	3.03	69.69	30.22	625
Unnamed	2	1djn	90.2144	38.054	0.434783	87.77	3.59	76.26	30.05	637
	5	1djn	90.2144	22.452	4	58.25	2.02	57.15	20.46	532
Unnamed	1	1ia9	90.171	45.636	0.181818	54.86	3.07	96.74	52.86	597
	5	2f6v	90.1544	12.397	4	42.12	0.55	64.95	63.12	412
.35	5	1bzj	90.1458	11.765	5	55.31	-0.42	72.83	39.95	528
	5	3ddj	89.8808	21.887	4	58.22	-0.81	57.53	28.66	326
Unnamed	1	3bjf	89.8672	37.955	0.322581	87.78	1.88	86.78	48.62	530
Unnamed	1	1ish	89.8318	42.822	0.48	79.79	3.88	198.23	183.99	887
med	2	1ish	89.8318	42.464	0.52	63.06	3.84	182.19	154.91	889
med	3	1ish	89.8318	39.214	0.541667	76.47	3.59	180.37	170.91	921
0.384615	5	1ish	89.8318	31.525	5	68.25	1.81	178.9	147.3	748
Unnamed	1	1qzz	89.8113	44.714	0.375	92.92	1.04	158.47	108.35	810
amed	2	1qzz	89.8113	41.909	0.40625	105.29	3.17	140.23	103.16	736
	5	1s19	89.7641	0.889	4	63.22	2.88	65.96	63.81	695
	5	2aqj	89.7505	5.761	4	82.92	2.76	-32.77	-39.86	429
	5	2cnd	89.7315	17.534	4	74.42	0.44	77.14	61.65	838
	5	1ll2	89.4978	22.237	4	52.99	0.91	135.19	99.06	492
Unnamed	1	1v47	89.45	38.651	0.294118	84.11	0.85	62.98	62.45	659
Unnamed	2	1v47	89.45	37.786	0.323529	81.48	0.7	54.69	57.66	580
	5	1v47	89.45	29.285	4	59.38	-0.44	44.41	54.12	360
	5	2qnq	89.238	25.054	4	62.61	-0.47	98.03	36.59	371
.3	5	1xw4	89.1523	16.877	5	34.32	-1.3	62.45	39.26	635
Unnamed	1	3ctq	88.9917	37.454	0.4375	72.09	1.06	67.61	46.57	402
Unnamed	1	2c2a	88.9399	43.171	0.357143	99.44	3.43	68.47	30.98	608
Unnamed	2	2c2a	88.9399	43.141	0.392857	97.59	2.72	70.24	33.94	606
	3	2c2a	88.9399	38.099	2	76.32	1.34	75.72	36.88	632
	5	1ezf	88.8979	21.914	4	58.35	0.95	35.39	16.71	478
	5	1ikg	88.8686	21.913	4	58.68	1.22	19.47	6.72	420
Unnamed	1	2q5g	88.8595	44.882	0.419355	76.19	2.41	16.91	0.03	440
Unnamed	2	2q5g	88.8595	42.614	0.37931	69.15	2.23	0.82	-7.03	425
	5	1qsn	88.7569	24.458	4	50.14	0.31	51.2	17.4	424
	5	1wun	88.75	16.729	4	40.34	-0.13	51.44	24.56	559
Unnamed	1	1vp6	88.674	38.219	0.478261	88.39	1.42	69.77	25.39	404
	4	1i9g	88.6512	18.877	3	57.97	-0.32	44.95	36.83	467
	5	1i9g	88.6512	12.68	4	43.91	0.33	10.46	5.88	337
Unnamed	1	1n2i	88.5871	41.515	0.5	90.91	3.34	79.13	68.8	843
	5	1qk4	88.5808	21.277	4	38.84	3.71	65.55	51.94	468
Unnamed	1	1c9c	88.4894	45.436	0.392857	66.98	2.14	147.4	116.06	658
Unnamed	2	1c9c	88.4894	37.558	0.392857	69.87	2.33	144.53	115.92	566
	5	1aqv	88.4754	24.391	4	58.83	1.4	85.03	63.09	470
	5	2d7d	88.4495	25.697	4	56.48	0.49	58.49	30.82	593
	5	2q55	88.4315	27.869	4	59.02	0.55	105.91	35	418
	5	2qmd	88.4164	21.583	4	44.74	1.46	49.25	16.99	367
322581	5	1b8v	88.3885	21.204	5	50.91	0.45	44.83	7.68	299
Unnamed	1	2pdi	88.3185	43.917	0.636364	85.36	1.21	163.31	140.22	917
	5	2pdi	88.3185	29.742	4	90.47	2.82	142.34	126.76	898
Unnamed	1	2fyt	88.2365	55.46	0.333333	64.93	4.93	47.35	47.58	649
Unnamed	2	2fyt	88.2365	43.564	0.3125	41.25	2.94	52.7	37.25	637
Unnamed	1	1ep4	88.1374	42.077	0.481481	90.42	2.57	90.66	73.44	636
Unnamed	2	1ep4	88.1374	41.055	0.461538	92.05	3.07	73.24	71.08	599
	5	1ep4	88.1374	32.977	4	82.82	1.25	89.88	70.19	706
Unnamed	1	1a4q	88.1013	40.072	0.378378	58.24	0.08	133	111.4	671
Unnamed	2	1a4q	88.1013	39.525	0.378378	55.87	0.8	139.39	114.74	680
	3	1a4q	88.1013	37.556	2	37.91	0.57	120.25	110.32	670
	4	2vey	88.0788	19.818	3	39.92	1.94	93.99	67.7	567
	5	2vey	88.0788	14.146	4	45.3	0.14	59.85	54.24	372
	5	1ebz	87.8994	22.823	4	66.14	2.11	99.77	39.57	399
Unnamed	1	1r00	87.8589	53.258	0.34375	107.1	2.69	134.17	97.89	773
nnamed	2	1r00	87.8589	53.062	0.466667	109.4	4.4	118.16	75.22	816
	5	2nyu	87.8127	24.628	4	72.52	1.51	33.21	14.61	364
Unnamed	1	2r14	87.8082	50.549	0.434783	103.66	2.72	145.66	103.58	889
Unnamed	2	2r14	87.8082	44.284	0.434783	113.19	2.32	131.56	107.02	846
	3	2r14	87.8082	41.534	2	106.13	1.54	153.73	125.36	722
	5	1nw5	87.7201	12.896	4	59.46	-0.61	25.99	40.55	492
Unnamed	1	3b82	87.6766	39.119	0.363636	76.87	1.35	118.11	94.47	709
Unnamed	2	3b82	87.6766	38.636	0.363636	90.15	2.44	115.48	92.66	786
	3	3b82	87.6766	38.577	2	77.61	1.1	109.82	78.38	652
	5	3b82	87.6766	33.083	4	77.56	0.91	100.22	80.64	627
3	5	2pc9	87.6681	28.132	4	57.99	0.13	63.89	54.3	570
Unnamed	1	2iyv	87.6432	40.202	0.26087	83.92	1.67	7.4	-14.5	401
nnamed	2	2iyv	87.6432	37.956	0.35	78.22	1.04	18.39	-5.2	428
nnamed	3	2iyv	87.6432	37.902	0.35	68.04	1.05	7.9	-13.71	426
Unnamed	1	1k0l	87.6085	45.845	0.394737	83.86	3.74	63.94	24.07	646
Unnamed	2	1k0l	87.6085	41.9	0.444444	72.39	3.26	64.32	21.2	534
	3	1k0l	87.6085	41.294	2	83.93	3.73	56.83	23.46	647
	4	1wkg	87.5749	15.645	3	42.2	0.24	112.45	76.27	783
	4	2q46	87.5613	21.221	3	47.95	1.09	42.01	13.1	290
	5	2q46	87.5613	17.435	4	46.52	-0.78	48.59	26.92	248
Unnamed	1	2anb	87.3823	41.758	0.272727	49.29	2.71	93.28	41.92	627
	4	1i1l	87.3719	15.096	3	62.53	2.65	87.47	70.71	646
	5	2fyb	87.2641	20.854	4	47.27	0.19	44.85	47.35	457
Unnamed	1	1qvn	87.2301	40.544	0.478261	85.93	1.34	72.12	20.14	480
Unnamed	2	1qvn	87.2301	38.214	0.4	91.51	-0.04	76.2	27.52	398
	4	1zz2	87.0854	17.444	3	45.73	-0.73	111.2	55.42	490
	5	1zz2	87.0854	16.045	4	39.68	0.33	86.96	38.68	515
	4	1ebf	87.0669	21.897	3	74.5	2.81	33.17	-2.45	538
	5	1ebf	87.0669	18.831	4	68.06	-0.39	-10.91	-8.36	299
Unnamed	1	1syn	87.0298	37.968	0.352941	91.9	1.33	38.36	49.13	576
Unnamed	1	2ore	87.0135	40.82	0.272727	86.26	1.57	74.98	80.5	628
Unnamed	2	2ore	87.0135	37.543	0.28125	79.9	0.56	79.79	84.32	608
Unnamed	1	1bbp	86.9355	45.786	0.354839	90.49	4.53	185.88	145.27	830
Unnamed	2	1bbp	86.9355	42.944	0.4	92.11	4.67	207.09	164.81	918
nnamed	3	1bbp	86.9355	41.474	0.4	87.54	3.06	179.79	151.75	957
d	4	1bbp	86.9355	40.062	0.433333	82.88	1.41	180.65	137.71	726
d	5	1bbp	86.9355	38.649	0.448276	82.18	2.11	167.01	124.92	738
Unnamed	1	1tiq	86.9103	39.194	0.235294	74.81	1.38	69.29	57.19	716
Unnamed	2	1tiq	86.9103	38.214	0.25	75.8	-0.19	61.23	50.48	709
Unnamed	1	2j91	86.8199	39.22	0.375	65.36	0.06	79.74	94.02	532
amed	2	2j91	86.8199	38.13	0.391304	68.09	0.45	74.88	96.28	574
	4	3b30	86.7144	20.853	3	54.48	0.66	72.08	51.64	360
	5	2prz	86.6891	6.028	4	51.54	-0.07	73.04	47.8	386
	5	1qr2	86.6193	26.114	4	68.75	1.47	45.26	25.59	696
Unnamed	1	3cem	86.5562	46.468	0.37931	83.96	3.02	87.48	83.1	515
nnamed	2	3cem	86.5562	45.246	0.357143	93.39	3.16	64.94	70.87	519
	5	3cib	86.5346	19.368	4	60.67	1.11	50.35	8.84	470
	4	1fnd	86.3983	18.404	3	46.29	1.89	72.16	30.85	775
	5	1fnd	86.3983	16.887	4	48.84	-0.07	76.66	41.05	523
Unnamed	1	1t7k	86.3357	38.161	0.342857	78.43	2.58	94.62	23.48	499
	5	1t7k	86.3357	29.108	4	70.37	1.74	103.62	30.37	430
Unnamed	1	1wbk	86.3229	41.833	0.425	81.9	3.14	95.45	25.56	541
	5	1jlr	86.3075	25.991	4	77.76	0.67	78.56	63.09	527
	5	2oag	86.2965	23.235	4	34.65	-0.34	37.16	79.84	349
Unnamed	1	1oxo	86.1949	38.451	0.3	75.57	2.06	149.06	115.34	851
Unnamed	1	1ksn	86.0323	44.591	0.4375	104.31	3.14	81.76	56.52	682
Unnamed	1	1yqj	86.0194	46.161	0.413793	74.88	1.09	115.17	50.5	609
Unnamed	2	1yqj	86.0194	42.084	0.357143	82.03	0.65	118.89	51.61	657
	3	1yqj	86.0194	39.91	2	87.23	0.25	109.92	52	633
	4	2r3x	85.9483	20.452	3	48.19	-0.4	65.26	48.03	406
	5	2r3x	85.9483	18.384	4	55.87	-0.45	47.7	47.29	406
Unnamed	1	1ogj	85.8296	40.79	0.333333	76.26	1.44	120.37	60.96	740
Unnamed	1	2nli	85.7364	49.172	0.314286	83.91	3.66	90.48	59.65	624
Unnamed	2	2nli	85.7364	42.536	0.3125	69.17	0.39	92.92	51.98	496
	4	1nw3	85.7237	20.739	3	64.61	3.14	47.55	22.75	807
	5	1nw3	85.7237	11.267	4	47.27	2.08	55.66	18	655
Unnamed	1	1e8x	85.7118	49.556	0.26087	76.59	3.42	74.28	60.44	498
nnamed	2	1e8x	85.7118	45.798	0.304348	65.25	0.92	72.85	69.5	429
nnamed	4	1e8x	85.7118	40.267	0.28	68.66	5.09	73.73	73.7	590
Unnamed	1	1w5e	85.6324	38.501	0.323529	65.21	3.41	66.67	-0.07	500
	5	1w5e	85.6324	27.818	4	57.3	2.15	63.89	11.44	462
0.291667	4	2j9l	85.4079	22.821	4	47.35	1.87	23.74	-21.6	423
0.285714	5	2j9l	85.4079	12.572	5	52.83	-0.93	60.25	37.8	289
	4	1dhr	85.385	22.135	3	69.19	0.96	58.19	8.35	492
Unnamed	1	1c1d	85.2274	38.826	0.305556	53.9	3	58.18	7.36	491
Unnamed	1	2bpo	85.14	46.601	0.352941	100.36	4.5	36.02	38.79	794
Unnamed	2	2bpo	85.14	44.529	0.34375	97.44	1.89	53.13	35.37	688
Unnamed	4	2bpo	85.14	39.468	0.363636	81.31	2.79	63.39	40.58	734
Unnamed	1	1hxw	85.1078	43.3	0.432432	88.86	2.44	96.59	35.25	542
	5	1hxw	85.1078	30.493	4	69.1	1.93	95.8	26.94	462
	4	3bd9	84.9146	13.544	3	37.85	-1.25	31.39	26.49	294
	5	3bd9	84.9146	12.678	4	35.68	-1.04	33.34	24.73	297
Unnamed	1	1b7y	84.8954	38.78	0.378378	88.32	5.57	16.76	18.28	547
Unnamed	1	1zkk	84.8726	47.992	0.423077	94.69	4.58	86.73	63.03	803
Unnamed	2	1zkk	84.8726	46.716	0.44	85.23	3.47	100.72	64.99	592
5	4	1m48	84.8594	13.691	4	57.62	-0.02	51.34	35.88	401
9	5	1m48	84.8594	11.858	5	44.76	-1.03	48.28	35.25	229
	5	2gu8	84.7217	29.087	4	69.06	1.14	76.72	43.79	532
	5	1u0l	84.7192	11.686	4	19.3	-0.2	24.02	-7.21	436
Unnamed	1	2nv4	84.6464	38.137	0.387097	79.12	1.91	21.68	-12.45	501
	5	2nv4	84.6464	19.482	4	59.41	1.83	4.13	-15.38	474
	4	2v8x	84.6038	21.949	3	52.65	1.51	108.01	108.89	524
	5	2v8x	84.6038	14.972	4	59.03	-0.62	123.47	100.12	345
Unnamed	1	1yzx	84.5805	45.338	0.263158	78.25	1.11	142.39	129.34	880
Unnamed	2	1yzx	84.5805	41.41	0.25	67.07	1.11	141.13	117.52	760
Unnamed	1	1q4x	84.5666	43.2	0.515152	82.05	2.42	126.02	55.89	709
Unnamed	2	1q4x	84.5666	42.115	0.485714	85.42	3.43	118.16	46.93	716
	5	1nm6	84.4889	27.741	4	45.18	1.07	44.06	12.95	444
Unnamed	1	3bts	84.424	43.646	0.407407	67.88	2.83	43.5	21.23	589
Unnamed	2	3bts	84.424	41.229	0.482759	96.24	3.67	41.08	22.86	635
	3	3bts	84.424	41.128	2	69.49	2.22	35.77	28.08	654
	5	1js3	84.3309	4.884	4	89.41	3.42	125.55	106.94	956
	4	3cnn	84.2994	21.093	3	59.67	-0.25	57.39	20.73	285
	4	2vew	84.0943	20.742	3	31.72	2.12	94.89	56.37	597
	5	2vew	84.0943	14.807	4	38.88	3.01	85.07	68.06	615
	5	1vbm	83.9753	23.254	4	59.15	0.45	97.65	43.55	788
	4	2ipo	83.9544	16.425	3	58.17	1.12	64.29	53.93	542
	5	2ipo	83.9544	12.86	4	53.48	2.7	94.06	25.16	683
Unnamed	1	1l6f	83.9125	43.395	0.310345	73.89	2.73	151.74	121.99	787
	5	1l6f	83.9125	24.181	4	52.79	2.68	134.31	110.27	827
	5	2plw	83.8096	11.014	4	60.94	0.51	41.75	34.48	405
	4	2qfv	83.7588	15.494	3	32.75	-1.94	47.03	25.33	231
	5	2qfv	83.7588	14.079	4	36.98	-1.53	37.35	18.21	203
	4	1jkx	83.7529	20.354	3	80.05	3.42	44.12	23.41	598
Unnamed	1	1ta8	83.6822	42.28	0.681818	68.8	4.25	141.47	67.5	933
	5	2ilu	83.6642	21.778	4	57.14	0.59	81.77	57.53	612
Unnamed	1	2bd0	83.593	42.595	0.365854	72.63	2.27	46.25	-1.3	576
Unnamed	1	1ejh	83.4984	43.261	0.28	96.61	1.34	211.55	183.79	735
med	2	1ejh	83.4984	40.784	0.28	79.85	1.66	204.61	166.63	762
Unnamed	1	2oah	83.4734	39.211	0.514286	76.78	3.52	18.68	-31.36	480
Unnamed	1	1omz	83.427	38.45	0.181818	43.67	3	91.9	56.99	443
	4	1cbf	83.4221	21.938	3	71	-0.51	43.96	9.69	386
	5	1cbf	83.4221	20.361	4	76.78	1.85	37.72	3.37	538
Unnamed	1	2hyy	83.4042	40.177	0.382353	54.33	2.11	79.85	23.73	430
Unnamed	2	2hyy	83.4042	38.755	0.411765	62.53	2.84	73.99	34.42	512
	5	2hyy	83.4042	23.694	4	48.3	2.1	68.09	26.27	582
Unnamed	1	1zeo	83.2371	45.812	0.518519	81.84	1.15	67.27	47.33	530
Unnamed	2	1zeo	83.2371	45.116	0.518519	84.39	1.42	63.79	38.6	494
	3	1zeo	83.2371	41.055	2	79.42	1.08	58.41	35.99	467
	4	1zeo	83.2371	39.573	3	85.49	1.67	46.5	27.47	461
	4	1ny5	83.1719	21.475	3	59.75	1.49	82.37	84.5	484
	5	1ny5	83.1719	12.593	4	61.37	-0.14	82.93	82.36	321
Unnamed	1	1w51	83.0881	38.703	0.382353	60.88	1.75	6.97	-0.61	533
	5	2zp0	82.9793	14.573	4	76.34	1.47	3.01	-1.15	407
Unnamed	1	1g7g	82.8981	41.688	0.413793	71.67	2.69	122.36	95.59	666
Unnamed	2	1g7g	82.8981	41.363	0.413793	76.32	3.46	117.89	89.14	778
	5	1vpt	82.8959	20.183	4	62.62	-0.73	22.72	41.25	354
Unnamed	1	2vs5	82.88	37.964	0.357143	75.29	2.57	121.85	126.63	721
	5	2vs5	82.88	28.558	4	74.83	-0.01	119.54	115.41	634
Unnamed	1	2qg6	82.8281	38.081	0.333333	79.43	4.14	118.13	82.43	1068
	5	2qg6	82.8281	31.172	4	81.59	2.49	134.43	98.44	802
	5	1n78	82.7523	25.435	4	70.96	-0.11	93.91	55.65	597
Unnamed	1	2c7r	82.6169	46.377	0.423077	89.81	3.39	105.74	91.72	878
	5	2c7r	82.6169	24.356	4	73.74	1.43	30.41	27.96	621
	5	1pwl	82.6126	19.135	4	66.36	3.54	123.44	113.37	900
	4	1um8	82.5648	16.287	3	60.1	0.27	24.02	11.81	300
Unnamed	1	2pl0	82.5387	43.423	0.40625	74.04	2.6	77.86	43.7	673
nnamed	2	2pl0	82.5387	42.412	0.424242	78.49	4.08	86.51	46.89	759
Unnamed	1	2pg0	82.5302	43.55	0.209302	81.81	2.22	38.16	15.63	361
Unnamed	2	2pg0	82.5302	40.95	0.255319	89.31	1.14	48.73	7.77	664
	3	2pg0	82.5302	40.929	2	82.82	1.08	42.48	9.39	598
	4	2pg0	82.5302	40.165	3	89.08	1.8	42.19	3.72	585
	5	2pg0	82.5302	20.475	4	78.44	0.38	15.08	-4.58	584
Unnamed	1	2vfz	82.5263	46.84	0.3125	85.85	2.39	115.34	110.3	637
named	2	2vfz	82.5263	46.586	0.333333	87.92	2.23	113.46	113.72	627
Unnamed	1	1nqw	82.5162	51.861	0.5	89.82	4.64	127.03	78.6	717
ed	2	1nqw	82.5162	51.351	0.5	81.02	5.42	116.65	65.46	803
d	3	1nqw	82.5162	49.887	0.451613	67	3.68	105.1	50.03	654
d	4	1nqw	82.5162	47.371	0.354839	55.37	4.01	102.59	46.39	629
d	5	1nqw	82.5162	40.448	0.40625	64.17	3.95	136.46	80.05	758
	5	1mly	82.5007	30.253	4	75.24	1.62	106.26	87.3	907
Unnamed	1	2hcd	82.4679	43.6	0.421053	91.22	2.12	107.14	91.86	744
Unnamed	2	2hcd	82.4679	38.486	0.459459	82.13	1.71	110.36	90.19	676
	5	1vc2	82.4393	22.336	4	32.16	-0.11	-3.1	-10.71	271
Unnamed	1	2zd1	82.4269	49.591	0.448276	112.95	3.91	195.26	145.84	1179
Unnamed	2	2zd1	82.4269	44.154	0.448276	109.28	3.98	190.12	137.84	967
	3	2zd1	82.4269	43.297	2	108.94	4.55	186.44	137.45	1067
	4	2zd1	82.4269	40.338	3	100.74	4.86	152.52	109.23	1030
Unnamed	1	2plk	82.4195	50.778	0.34375	84.02	5.89	90.73	99.61	950
nnamed	2	2plk	82.4195	48.932	0.285714	104.74	3.43	98.2	100.04	1033
	4	1jr8	82.3637	20.861	3	76.97	0.66	100.12	95.63	813
	5	1jr8	82.3637	18.278	4	81.18	0.12	97.08	92.01	855
Unnamed	1	2v74	82.3117	38.264	0.448276	74.62	1.52	47.18	26.99	982
166667	5	1hp1	82.2828	14.015	5	75.69	0.79	109.16	63.43	762
4	4	2ei8	82.1968	2.31	3	30.45	-1.45	29.76	20.17	366
5	5	2ei8	82.1968	0.92	4	30.8	-1.51	26.5	22.13	424
	5	1g6o	82.1948	1.922	4	55.11	0.96	28.78	18.38	499
Unnamed	1	1v3x	82.1375	41.993	0.5	76.32	4.47	67.83	23.01	402
ed	2	1v3x	82.1375	40.758	0.576923	69.88	4.6	62.58	25.28	664
nnamed	3	1v3x	82.1375	38.167	0.5	85.5	3.28	64.76	24.55	548
18182	5	1v3x	82.1375	18.806	5	47.32	0.23	37.74	21.89	336
	4	1l1e	82.0682	21.297	3	58.07	0.96	-0.71	6.28	421
	5	1l1e	82.0682	18.536	4	43.08	3.07	-6.29	-1.03	518
Unnamed	1	2ifa	82.0305	43.403	0.411765	82.11	4.03	70.3	45.38	903
Unnamed	2	2ifa	82.0305	36.696	0.323529	63.88	0.97	22.71	-15.52	563
	5	3hdh	81.8891	23.674	4	44.45	0.46	16.86	6.78	435
Unnamed	1	2b58	81.8846	40.556	0.354839	80.22	2.35	83.97	56.24	734
	4	1xms	81.8808	22.519	3	70.23	-0.04	65.94	41.32	479
Unnamed	1	2ptm	81.8111	42.575	0.478261	100	1.7	79.08	38.77	412
Unnamed	2	2ptm	81.8111	42.051	0.478261	98.77	1.65	80.03	38.73	408
	4	1kav	81.7053	19.491	3	77.14	1.86	111.37	84.19	660
	5	1kav	81.7053	13.068	4	26.78	0.27	66.31	55.25	471
Unnamed	1	2iwh	81.6595	50.899	0.392857	74.84	5.53	100.63	89.3	758
Unnamed	1	1ahh	81.601	35.967	0.30303	76.84	1.86	62.78	-16.16	570
Unnamed	1	1lpz	81.5689	48.608	0.5	87.27	5.33	57.9	12.01	634
Unnamed	1	2fdd	81.5049	37.204	0.444444	75.85	1.84	95.85	34.59	457
	5	1ipc	81.4634	24.909	4	50	2.17	81.36	98.78	532
	4	1j0x	81.3804	22.018	3	38.9	0.52	-1.73	-20.93	439
Unnamed	1	1hye	81.2982	39.816	0.4375	77.88	2.21	68.35	30.86	684
	5	2qp8	81.2725	30.483	4	47.8	-0.06	40.68	7.6	343
Unnamed	1	1q99	81.2386	39.389	0.37931	70.35	2.27	60.64	40.98	565
nnamed	2	1q99	81.2386	38.797	0.4	74.61	5.04	64.45	36.56	694
named	3	1q99	81.2386	38.785	0.413793	76.34	6.75	62.13	35.51	683
	5	1zct	81.141	26.648	4	58.36	0.7	120.41	84.53	538
Unnamed	1	1s0j	81.1171	38.015	0.321429	68.57	1.01	144.33	125.34	600
	4	1y6b	81.0222	16.56	3	78.59	2.1	80.59	32.81	524
	5	1y6b	81.0222	8.851	4	45.96	0.31	21.91	10.37	339
Unnamed	1	2imk	80.9632	41.426	0.354839	83.87	1.2	141.69	110.73	782
Unnamed	1	1bkj	80.9483	44.044	0.363636	68.62	3.79	36.25	11.76	485
Unnamed	2	1bkj	80.9483	41.586	0.323529	66.21	3.73	26.15	4.38	525
	5	1bkj	80.9483	32.626	4	79.59	1.16	38.94	17.07	413
	5	1xl2	80.8673	15.337	4	46.46	-1	58.98	16.33	303
	4	2pdt	80.8347	20.912	3	84.51	2.48	71.64	29.38	444
Unnamed	1	1l7e	80.8092	45.19	0.515152	92.78	1.78	94.59	39.58	519
Unnamed	2	1l7e	80.8092	42.3	0.533333	82.72	1.44	76.62	27.01	470
	3	1l7e	80.8092	42.258	2	82.73	2.03	67.75	16.56	513
	5	1l7e	80.8092	25.969	4	59.64	0.24	59.86	15.48	312
	5	1obo	80.7655	17.486	4	69.75	2.88	47.16	0.48	537
Unnamed	1	2dwo	80.6692	38.623	0.25	70.02	2.71	135.99	74.25	784
	5	2hs1	80.6353	25.472	4	73.67	0.24	82.19	23.66	383
	5	1rl8	80.6047	24.336	4	63.59	-1.3	94.21	29.23	381
	5	3bw5	80.4525	18.74	4	57.16	0.49	57.12	63.09	459
Unnamed	1	1ta6	80.4462	44.612	0.5	83.67	4.15	33.91	10.15	580
Unnamed	1	1bvy	80.3929	38.496	0.272727	60.64	2.3	61.66	40.37	656
	5	2h3e	80.3922	20.331	4	53.32	1.98	40.12	31.67	532
Unnamed	1	2q5p	80.3473	43.585	0.551724	83.89	1.85	55.38	52.19	503
Unnamed	2	2q5p	80.3473	41.019	0.517241	96.2	2.38	41.87	40.78	543
	3	2q5p	80.3473	40.012	2	89.33	2.23	38.78	42.42	532
	4	2q5p	80.3473	39.411	3	96.28	2.19	26.5	41.17	535
nnamed	5	2q5p	80.3473	38.919	0.482759	94.17	2.62	21.91	37.74	541
	4	1gte	80.2927	12.854	3	61.92	-0.47	42.19	0.29	430
	5	1gte	80.2927	9.212	4	84.15	1.82	56.65	-3.9	579
Unnamed	1	2dq3	80.2837	38.785	0.464286	58.72	2.19	58.51	24.74	452
	4	2dq3	80.2837	21.368	3	60.16	0.03	61.29	42.7	355
	5	2dq3	80.2837	18.103	4	41.46	1.1	98.66	53.13	422
	5	1nt1	80.2661	9.771	4	51.77	4.03	34.8	33.26	406
Unnamed	1	1j1b	80.1812	43.363	0.344828	60.02	4.34	100.81	50.17	586
Unnamed	2	1j1b	80.1812	39.682	0.346154	63.89	2.48	69.84	42.84	532
	4	2uzv	80.1749	22.317	3	71.49	-0.29	12.26	15.25	331
Unnamed	1	1z6j	80.15	38.674	0.324324	79.9	1.64	52.52	39.11	525
Unnamed	1	2f0z	79.9241	37.475	0.322581	25.2	0.73	115.89	74.88	490
Unnamed	1	2p3u	79.8644	52.179	0.518519	92.32	4.03	63.25	27.37	659
Unnamed	2	2p3u	79.8644	51.768	0.517241	92.83	3.98	68.97	27.37	725
.0952381	4	1cr4	79.8588	18.083	4	47.98	-1.13	40.65	36.98	345
0.181818	5	1cr4	79.8588	15.642	5	34.3	-0.91	80.88	61.36	368
Unnamed	1	2c9d	79.7361	45.798	0.433333	73.87	6.06	134.31	62.56	706
Unnamed	2	2c9d	79.7361	41.485	0.392857	46.61	4.21	104.78	64.63	615
	5	2c9d	79.7361	27.233	4	69.3	2.69	156.46	110.09	684
	4	2qm7	79.722	5.442	3	30.94	-0.59	36.15	18.56	238
	5	2qm7	79.722	3.267	4	24.17	-1.37	27.2	3.65	171
Unnamed	1	1gox	79.6854	43.026	0.361111	61.74	2.02	122.83	77.98	780
Unnamed	2	1gox	79.6854	41.379	0.352941	90.64	1.39	136.93	98.84	667
	5	1gox	79.6854	24.394	4	50.69	2.74	118.56	78.27	770
	5	1z6y	79.6366	13.7	4	50.59	0.02	2.1	-0.31	280
Unnamed	1	2o4k	79.598	41.669	0.325581	56.06	3.79	104.54	48.97	516
Unnamed	1	1sl3	79.5791	38.921	0.551724	75.57	0.91	64.59	34.97	465
Unnamed	1	1rmh	79.5374	52.991	0.307692	93.68	1.83	161.32	150.19	705
	5	2gsr	79.5149	23.101	4	61.47	-0.29	39.35	48.03	380
8	5	1g3l	79.4729	18.527	4	47.74	-0.62	87.09	38.48	341
	5	1l4e	79.435	24.574	4	62.21	2.3	23.78	-10.5	403
Unnamed	1	1b1c	79.4292	38.157	0.444444	64.36	2.57	39.62	20.97	586
Unnamed	2	1b1c	79.4292	37.105	0.392857	64.35	4.07	47.05	12.53	666
Unnamed	1	1k22	79.2937	41.734	0.62963	88.1	4.33	47.79	17.61	536
nnamed	2	1k22	79.2937	40.26	0.535714	70.59	1.53	71.49	27.77	560
Unnamed	1	1hpx	79.27	45.636	0.5	83.62	4.01	96.36	31.27	530
ed	2	1hpx	79.27	39.692	0.485714	86.95	1.75	97.9	32.01	472
Unnamed	1	1woo	79.2251	55.016	0.481481	114.17	4.3	145.97	111.78	936
Unnamed	2	1woo	79.2251	54.169	0.535714	84.6	3.97	131.74	95.2	862
	3	1woo	79.2251	51.101	2	98.15	2.87	128.28	97.77	1016
	4	1woo	79.2251	51.056	3	90.29	5.76	138.8	106.82	965
	5	1woo	79.2251	48.368	4	74.48	3.86	134.03	97.11	799
	5	1woo	79.2251	48.368	4	74.48	3.86	134.03	97.11	799
9	5	2d5n	79.1416	11.774	4	34.62	-1.2	19.91	-0.21	337
	5	1xqc	79.1358	8.974	4	67.02	1.51	44.3	16.08	427
	4	1pl1	79.13	21.322	3	35	-0.4	72.17	59.9	413
	5	1pl1	79.13	19.276	4	59.11	1.41	60.31	55.49	658
Unnamed	1	2aa3	79.1084	38.931	0.416667	66.08	3.47	30.95	4.22	740
	4	1sbz	79.1005	17.668	3	65.21	3.98	93.21	45.14	568
	5	1sbz	79.1005	15.12	4	54.75	3.1	102.04	54.22	543
	5	1t9m	79.0426	20.327	4	56.57	-0.46	55.99	32.78	600
Unnamed	1	1me8	79.0039	39.679	0.384615	65.51	1.39	57.5	16.8	432
Unnamed	2	1me8	79.0039	39.188	0.384615	65.49	1.47	64.33	21.15	498
	5	1me8	79.0039	29.515	4	69.2	1.54	57.82	13.87	415
Unnamed	1	2o4l	78.9777	42.921	0.368421	65.9	4.81	124.75	59.26	589
	5	2o4l	78.9777	24.249	4	72.18	1.58	114.16	42.56	427
	4	1dyj	78.9568	22	3	59.77	-0.96	98.93	60.92	467
Unnamed	1	2am1	78.9358	51.622	0.62963	73.23	3.81	62.39	43.8	869
nnamed	2	2am1	78.9358	51.292	0.551724	86.68	4.59	74.21	53.42	757
	5	1b6j	78.8419	25.129	4	66.9	-0.09	61.38	12.87	385
	5	1y5v	78.8054	18.331	4	60.84	2.46	32.8	4.26	495
Unnamed	1	1iqn	78.786	38.768	0.583333	97.61	3.03	75.65	63.35	647
Unnamed	1	2qrv	78.7265	41.798	0.266667	70.46	2.91	33.1	31.28	544
Unnamed	2	2qrv	78.7265	38.371	0.266667	89.36	2.96	13.67	20.84	624
	4	1pjq	78.6995	15.279	3	68.43	1.53	19.48	-36.03	607
Unnamed	1	2qz4	78.6925	47.888	0.357143	66.12	3	64.5	34.81	647
Unnamed	2	2qz4	78.6925	46.481	0.357143	64.46	3.17	49.87	31.5	657
	3	2qz4	78.6925	39.685	2	67.28	3	53.56	26.39	664
Unnamed	1	2idv	78.5792	42.143	0.333333	94.8	2.98	174.57	160.3	652
Unnamed	2	2idv	78.5792	40.472	0.28	96.75	2.55	168.69	163.37	555
Unnamed	3	2idv	78.5792	39.935	0.333333	72.42	2.04	149.59	141.32	630
Unnamed	4	2idv	78.5792	38.296	0.32	79.54	2.42	157.26	147.57	613
med	5	2idv	78.5792	37.353	0.363636	98.81	1.54	171.48	164.31	540
Unnamed	1	1spa	78.5199	41.639	0.32	89.96	1.36	121.36	98.95	546
med	2	1spa	78.5199	38.282	0.333333	93.28	1.85	120.61	97.73	555
3	5	1w2c	78.4677	9.756	4	17.69	-1.54	9.2	16.04	196
	4	1nmk	78.4322	21.684	3	55.32	-0.64	57.78	52.67	408
	5	1nmk	78.4322	19.139	4	70.53	-0.2	72.6	70.26	487
	5	1o47	78.3364	12.152	4	49.73	-1.38	35.73	31.36	269
	5	2fde	78.3229	23.157	4	38.97	1.77	68.32	25.03	416
Unnamed	1	1n2x	78.3146	39.972	0.457143	96	4.08	13.72	10.64	493
Unnamed	2	1n2x	78.3146	39.076	0.441176	101.65	3.08	27.21	20.22	487
	5	2e2b	78.3136	23.679	4	35.66	4.03	68.28	39.94	609
	4	2czc	78.2999	15.722	3	50.13	-1.13	19.17	19.33	254
	5	2czc	78.2999	14.449	4	44.43	-0.07	-29.96	-21.09	474
Unnamed	1	2ji5	78.2947	41.379	0.25	58.05	2.28	34.16	-24.71	393
Unnamed	1	2hwr	78.2276	39.865	0.285714	74.79	1.11	12.49	9.83	531
Unnamed	2	2hwr	78.2276	38.847	0.30303	80.34	1.16	32.06	15.38	471
	5	3cu0	78.0745	12.98	4	37.46	0.13	124.78	86.58	641
	5	2nsl	78.0267	2.375	4	48.96	1.81	46.83	-3	385
Unnamed	1	1waw	77.9757	39.057	0.285714	66.18	2.52	140.45	108.91	502
Unnamed	1	2fon	77.9654	38.866	0.333333	47.76	0.13	-1.15	-3.65	453
Unnamed	2	2fon	77.9654	38.793	0.276596	54.73	0.3	-0.97	-1.45	451
	3	2fon	77.9654	37.368	2	51.1	1.82	-6.21	-4.99	484
	5	2fon	77.9654	29.845	4	65.26	1.01	1.05	4.15	539
Unnamed	1	1drf	77.9054	40.197	0.357143	71.82	1.95	45.71	20.4	706
Unnamed	2	1drf	77.9054	37.971	0.269231	71.98	1.08	35.21	15.51	645
	5	1jjc	77.846	26.562	4	69.7	2.79	61.98	27.97	649
Unnamed	1	1g35	77.8127	40.971	0.447368	75.77	2.41	118.7	33.76	449
Unnamed	2	1g35	77.8127	40.227	0.473684	69.17	1.32	93.76	24.55	440
	5	2q54	77.7842	23.712	4	66.5	-0.13	90.21	25.34	362
	5	1qkn	77.749	26.353	4	66.97	1	39.11	14.87	380
	5	1hxb	77.7007	17.655	4	52.15	-1.57	92.44	33.99	350
Unnamed	1	1t7j	77.6432	38.081	0.464286	71.47	-0.1	92.14	35	368
Unnamed	1	1z71	77.6291	38.355	0.642857	66.51	1.2	74.7	40.96	535
	5	2fue	77.5487	28.136	4	49.7	0.78	89.16	52.73	426
	5	2yzq	77.5083	8.182	4	34.22	-0.31	74.03	33.61	281
	5	1glq	77.4632	22.606	4	61.47	-0.53	36.92	35.07	400
Unnamed	1	1y5x	77.2667	39.003	0.354839	79.85	6.47	89.41	50.79	731
	5	1y5x	77.2667	16.867	4	51.01	-1.71	40.96	25	342
Unnamed	1	2bfr	77.2329	39.536	0.296296	84.31	1.72	40.55	-1.91	531
Unnamed	2	2bfr	77.2329	38.651	0.25	77.82	2.53	33.83	-3.22	504
	4	1wtg	77.1698	22.863	3	66.33	2.56	11.07	-8.27	392
	5	1wtg	77.1698	21.209	4	59.54	1.07	4.35	-7.43	325
	5	2f8p	77.1496	2.422	4	51.37	3.82	71.78	82.32	879
Unnamed	1	1t41	77.0937	38.748	0.5	92.34	2.05	142.68	134.56	895
Unnamed	1	2cej	77.0858	39.902	0.432432	89.39	0.65	105.71	32.3	398
	5	2cej	77.0858	29.4	4	67.66	0.23	112.89	39.58	408
Unnamed	1	2zea	77.0737	43.401	0.365854	82.66	1.92	63.45	-9.01	495
	5	1wbt	77.071	9.207	4	56.74	1.44	75.76	37.69	453
	5	1e82	77.0407	26.605	4	66.07	0.04	83.15	38.22	525
	4	2iuu	77.0089	5.828	4	60.92	2.11	4.66	0.91	588
	4	1pq6	77.0025	22.018	3	72.84	0.96	68.75	40.93	615
	5	1pq6	77.0025	13.515	4	61.83	3.08	42.74	10.97	625
Unnamed	1	1g9r	77.0001	43.959	0.315789	77.36	1.54	133.4	112.3	644
Unnamed	1	2bmg	76.733	44.575	0.576923	88.34	3.15	64.4	50.27	548
Unnamed	2	2bmg	76.733	40.939	0.481481	75.27	2.15	65.53	39.73	501
0.272727	5	1h1w	76.7043	26.804	5	27.8	0.73	34.13	-8.56	421
Unnamed	1	1lld	76.6905	38.285	0.451613	67.33	2.6	67.07	14.31	557
	5	1ebw	76.6608	23.042	4	55.9	0.14	89.62	31.22	376
	5	1t32	76.6462	12.24	4	71.4	0.51	-1.29	-5.78	483
Unnamed	1	1ama	76.5816	39.675	0.268293	77.25	3.48	118.16	98.59	645
Unnamed	2	1ama	76.5816	36.73	0.388889	82.78	3.29	143.86	117.82	696
	5	1ama	76.5816	28.913	4	80.74	2.85	141.7	119.95	630
58333	4	2v3k	76.5076	15.959	4	47.45	-0.89	23.07	9.01	319
	5	2v3k	76.5076	12.085	5	42.84	-0.41	28.63	5.02	359
Unnamed	1	1m6y	76.4994	41.08	0.46875	104.93	4.2	6.22	0.54	540
Unnamed	1	1ivr	76.4917	43.842	0.25641	87.45	3.44	124.05	103.93	655
nnamed	2	1ivr	76.4917	42.024	0.263158	89.17	3.91	109.65	97.68	599
Unnamed	1	3cp9	76.3392	40.855	0.5	91.41	3.11	60.02	26.26	627
Unnamed	1	1k21	76.3148	40.876	0.518519	84.4	3.22	36.42	10.93	559
Unnamed	2	1k21	76.3148	40.112	0.576923	78.88	3.64	47.37	9.38	529
Unnamed	1	2v3r	76.2589	52.847	0.324324	116.2	3.95	211.06	167.9	626
Unnamed	2	2v3r	76.2589	50.988	0.324324	112.48	4.57	221.9	161.41	688
	3	2v3r	76.2589	50.526	2	97.64	3.55	203.63	166.34	727
	4	2v3r	76.2589	47.845	3	95.41	3.49	216.72	155.3	586
Unnamed	1	2f69	76.233	44.731	0.407407	85.14	4.65	44.61	52.33	601
Unnamed	2	2f69	76.233	43.679	0.461538	92.04	3.81	49.2	57.84	613
	3	2f69	76.233	37.54	2	83.56	2.06	51.32	60.02	435
Unnamed	1	1hku	76.2138	40.843	0.222222	80.28	1.3	17.84	-0.7	504
Unnamed	1	1ri3	76.2099	38.679	0.434783	75.83	4.58	76.39	32.51	670
Unnamed	1	2qt9	76.1511	39.064	0.461538	70.97	3.15	83.82	100.79	829
	4	2qt9	76.1511	18.151	3	67.54	2.4	66.82	92.26	678
	5	2qt9	76.1511	17.354	4	67.51	2.39	81.03	97.47	687
Unnamed	1	2q7h	76.1465	42.108	0.394737	75.8	1.78	96.58	82.19	584
Unnamed	2	2q7h	76.1465	39.819	0.405405	69.65	1.04	98.04	79.18	556
	3	2q7h	76.1465	37.647	2	57.3	-0.09	76.39	66.07	478
Unnamed	1	2v7p	76.1406	42.85	0.363636	79.14	4.03	5.89	-6.35	502
Unnamed	2	2v7p	76.1406	42.753	0.363636	74.46	3.64	6.56	-3.34	539
0.16	4	2igb	76.11	28.327	4	44.54	0.31	86.47	57.38	495
	5	1k7l	76.087	19.604	4	59.44	1.31	17.53	12.34	482
	5	1kp2	76.0764	27.383	4	77.93	1.92	62.82	35.27	478
222222	5	2gmv	76.0261	11.3	5	62.98	1.45	82.59	56.1	755
Unnamed	1	1mq5	76.0085	51.414	0.592593	98.35	7.2	58.14	23.15	717
Unnamed	2	1mq5	76.0085	47.126	0.535714	91.6	4.22	54.41	20.69	706
	5	1mq5	76.0085	24.156	4	33.83	1.78	21.41	0.6	710
	5	1ppl	75.9964	27.282	4	66.26	0.21	72.56	29.34	329
	5	1frb	75.964	12.772	4	68.29	2.06	139.42	105.36	719
86	4	2fkf	75.9457	16.952	3	52.96	-1.53	85.58	68.41	362
Unnamed	1	1yre	75.7688	41.049	0.333333	54.31	0.27	49.84	36.29	453
Unnamed	2	1yre	75.7688	38.249	0.333333	81.49	-0.2	62.01	56.62	392
	3	1yre	75.7688	37.672	2	80.69	-0.67	50.42	41.24	394
Unnamed	1	2bha	75.7492	44.84	0.68	57.24	5.52	180.96	180.94	1081
med	2	2bha	75.7492	43.638	0.72	63	5.16	182.35	184.92	1182
med	3	2bha	75.7492	43.233	0.68	51.61	5.36	180.97	181.54	1044
0.64	4	2bha	75.7492	28.026	4	53.99	3.04	177.1	179.21	1122
	5	1hpv	75.7487	29.4	4	80.46	1.64	107.95	35.92	467
	4	2zlc	75.6934	2.403	3	47.45	2.77	104.18	83.27	737
Unnamed	1	3b8r	75.6783	44.765	0.692308	68.88	3.33	77.88	47.75	511
Unnamed	2	3b8r	75.6783	42.245	0.68	72.55	3	84.32	50.36	522
Unnamed	3	3b8r	75.6783	41.398	0.615385	70.66	3	82.97	47.96	513
Unnamed	1	1wop	75.6107	51.294	0.428571	111.72	2.71	155.89	117.88	918
Unnamed	2	1wop	75.6107	51.24	0.464286	80.04	5.2	132	94.85	979
	3	1wop	75.6107	49.785	2	80.85	4.77	131.79	96.76	969
	4	1wop	75.6107	49.687	3	91.24	2.51	125.98	98.71	856
	5	1wop	75.6107	49.506	4	79.34	3.01	117.11	85.07	934
	5	1wop	75.6107	49.506	4	79.34	3.01	117.11	85.07	934
Unnamed	1	1k6t	75.6084	37.946	0.416667	77.58	2.31	93.75	20.56	442
	5	1k6t	75.6084	22.668	4	61.83	0.74	119.01	53.76	361
Unnamed	1	1r0p	75.5886	43.435	0.6	78.07	3.44	33.1	21.39	704
Unnamed	1	1msk	75.5818	38.675	0.461538	48.23	3.1	58.28	63.67	685
	4	2pzn	75.506	18.072	3	77.36	4.32	141.87	112.77	909
	5	2pzn	75.506	17.066	4	68.59	0.85	115.99	115.56	749
	4	1m0p	75.4995	21.335	3	50.24	0.03	84.63	56.32	352
Unnamed	1	1ne4	75.3827	46.944	0.48	106.43	4.02	73.42	44.76	582
Unnamed	1	1w4l	75.333	55.008	0.730769	80.21	4.6	163.85	129.8	1185
Unnamed	2	1w4l	75.333	50.925	0.740741	78.95	5.36	151.68	124.93	1181
	3	1w4l	75.333	42.72	2	78.52	4.3	146.03	119.28	1110
Unnamed	4	1w4l	75.333	40.439	0.5	73.15	3.74	138.67	137.22	921
	4	1q4j	75.3122	18.106	3	38.33	0.45	12.84	15.42	559
	5	1q4j	75.3122	17.844	4	36.05	-0.17	-0.44	10.02	522
	5	3cid	75.2618	26.459	4	46.46	1.66	37.82	-1.51	372
	5	3d4l	75.2575	20.57	4	44.13	1.37	43.58	55.85	708
	4	2i2c	75.2396	16.109	3	52.93	-0.14	59.86	61.91	342
Unnamed	1	1q84	75.2297	56.353	0.5	72.51	5.11	133.94	125.67	1177
ed	2	1q84	75.2297	46.328	0.529412	81.41	4.28	163.61	147.94	1299
nnamed	3	1q84	75.2297	40.316	0.428571	84.58	1.5	144.6	124.93	834
	5	1mai	75.2223	8.785	4	30.7	0.33	44.1	26.99	712
	5	1llq	75.1925	24.488	4	51.86	-1.04	39.32	8.95	285
	4	1dad	75.1905	20.998	3	54.84	-0.49	78.58	17.68	507
Unnamed	1	18gs	75.1175	35.75	0.310345	61.3	1.68	68.64	44.18	718
Unnamed	1	2ze5	75.0771	38.053	0.318182	68.68	0.88	104.1	74.91	566
	5	2ze5	75.0771	21.559	4	72.74	0.2	100.68	66.52	468
Unnamed	1	1ej2	75.0392	42.389	0.325	80.99	1.32	52.9	10.63	533
amed	2	1ej2	75.0392	41.406	0.333333	81.08	1.31	60.73	17.1	468
Unnamed	1	1cq6	74.9108	39.307	0.37037	54.98	1.14	135.16	101.25	641
nnamed	2	1cq6	74.9108	39.027	0.307692	74.34	0.94	153.4	112.92	676
7	5	1vj7	74.874	5	4	33.64	1.71	46.02	38.36	470
	5	1kzn	74.8264	27.46	4	61.6	-1.08	65.54	19.74	426
Unnamed	1	2hzi	74.6738	48.85	0.703704	101.05	3.96	100.15	63.89	827
Unnamed	2	2hzi	74.6738	45.518	0.678571	91.3	4.43	91.27	46.9	809
	3	2hzi	74.6738	42.959	2	56.92	2.01	60.42	21.42	674
	4	2hzi	74.6738	42.195	3	71.88	2.06	66.97	27.48	676
	5	2hzi	74.6738	39.605	4	88.44	2.31	84.2	37.17	637
	5	2hzi	74.6738	39.605	4	88.44	2.31	84.2	37.17	637
	5	1mq6	74.6115	21.275	4	60.15	2.03	-2.93	0.99	582
	5	1q79	74.5235	22.322	4	-26.46	0.32	80.45	58.86	416
	5	1wle	74.5208	17.186	4	51.43	-1	94.27	62.68	289
Unnamed	1	1bji	74.4472	39.689	0.25	57.21	4.02	69.26	34.77	513
Unnamed	1	2p4y	74.4228	37.072	0.428571	77.1	0.41	52.76	37.89	337
Unnamed	2	2p4y	74.4228	36.867	0.444444	64.59	-0.56	51.24	38.5	312
	3	2p4y	74.4228	36.809	2	74.55	0.6	46.46	27.54	333
	4	2p4y	74.4228	36.47	3	72.67	0.33	51.44	35.51	350
	5	2p4y	74.4228	26.791	4	70.38	0.49	24.91	24.36	341
Unnamed	1	2vo6	74.3229	38.14	0.411765	74.23	0.79	67.92	36.59	500
	4	1odx	74.288	22.315	3	64.2	-0.4	115.55	45.46	358
	5	1odx	74.288	22.29	4	68.66	2	93.91	24.04	472
Unnamed	1	1tsd	74.2821	38.382	0.413793	74.68	2.95	5.53	20.64	592
	5	1hii	74.2488	24.769	4	69.04	0.19	97.28	23.8	356
	5	1hux	74.2284	7.409	4	44.68	0.71	15.1	-26.9	352
Unnamed	1	2fes	74.1035	41.504	0.576923	87.4	3.44	50.7	21.18	549
	4	2qdh	74.0097	19.049	3	36.46	-0.09	100.84	65.79	287
	5	2qdh	74.0097	17.938	4	39.81	-0.34	87.93	62.08	342
	4	1rp4	73.96	19.533	3	54.7	0.39	105.34	92.35	663
	5	1rp4	73.96	17.618	4	64.69	2.7	98.8	100.94	841
Unnamed	1	1lqd	73.9061	48.623	0.407407	96.21	3.5	50.52	24.21	640
Unnamed	1	2hu2	73.886	42.53	0.184211	82.48	1.53	16.32	3.63	481
Unnamed	2	2hu2	73.886	41.45	0.2	100.21	3.1	32.67	7.06	557
nnamed	3	2hu2	73.886	40.247	0.388889	81.33	2.92	44.86	27.16	463
	5	1a0i	73.8756	6.831	4	70.09	2.28	149.67	112.84	842
Unnamed	1	1ez4	73.8576	39.175	0.5	56.8	2.03	-2.16	-36.31	434
	4	2ec9	73.8236	21.453	3	79.28	5.01	17.6	-5.71	771
Unnamed	1	1icp	73.7756	38.122	0.21875	70.16	2.46	104.18	116.12	679
	5	2bqv	73.7708	23.986	4	72.24	0.23	92.32	19.75	373
Unnamed	1	1eah	73.7235	47.007	0.612903	101.54	4.1	160.01	128.11	1091
Unnamed	2	1eah	73.7235	43.211	0.714286	96.52	3.5	164.06	124.25	974
	5	3d7z	73.6865	17.112	4	72.61	3.45	93.94	48.3	636
	5	1xvp	73.6651	28.313	4	93.67	3.72	156.73	123.29	1151
	5	2hw1	73.6604	23.007	4	57.74	-0.43	31.61	22.51	384
Unnamed	1	2qoh	73.5834	37.348	0.483871	89.82	6.99	87.42	49.79	702
	5	2qoh	73.5834	23.67	4	83.98	4.67	88.95	42.43	712
Unnamed	1	1xtt	73.5551	37.354	0.333333	69.53	3.32	112.18	66.48	543
	5	1xtt	73.5551	27.566	4	50.39	1.36	94.02	65.81	379
	5	1w9o	73.5287	11.828	4	55.62	-0.21	81.34	47.23	489
	4	2v6o	73.507	16.617	3	3.28	0.83	-6.74	-59.55	410
	5	2v6o	73.507	1.873	4	46.89	2.57	22.97	-5.13	538
	4	1o48	73.4865	6.764	3	58.3	-0.04	48.54	36.8	396
	5	1o48	73.4865	3.278	4	40.93	-1.39	44.15	39.03	246
	5	1xbo	73.4016	19.039	4	51.84	1.75	56.49	43.78	524
	5	2iyp	73.389	20.378	4	64.74	1.55	52.21	21.17	303
Unnamed	1	2g96	73.3581	47.568	0.375	66.88	4.78	146.19	109.86	721
amed	2	2g96	73.3581	45.364	0.5	63.74	1.91	135.97	88.88	572
med	3	2g96	73.3581	44.527	0.47619	44.71	1.42	150.65	74.85	712
.478261	5	2g96	73.3581	28.25	5	82.08	2.12	137.08	91.71	646
Unnamed	1	1s3s	73.3346	39.3	0.354839	62.17	-0.43	85.19	37.51	468
Unnamed	2	1s3s	73.3346	38.858	0.4	85.48	0.83	72.27	27.63	455
	5	2qd7	73.2641	24.676	4	66	1.05	96.65	27.6	390
	5	2qae	73.2156	18.663	4	44.22	1.83	26.43	-24.1	486
	4	2qbp	73.1582	18.649	3	57.41	-1.46	47.69	31.67	370
Unnamed	1	1d3p	73.1552	42.325	0.5	45.69	4.35	16.96	0.77	788
ed	2	1d3p	73.1552	38.701	0.625	70.71	2.39	67.23	32.44	657
Unnamed	1	2olk	73.0936	46.483	0.230769	58.7	1.73	72.21	21.8	709
Unnamed	2	2olk	73.0936	40.521	0.2	78.94	1.06	95.29	44.89	657
nnamed	3	2olk	73.0936	39.303	0.285714	68.48	1.4	59.35	26.32	634
	4	1kpf	73.0489	19.892	3	40.04	-0.77	122.84	89.88	614
	5	1kpf	73.0489	13.918	4	55.56	-0.83	76.89	48.57	454
416667	5	1w13	73.0377	18.876	5	56.43	-1.23	-13.18	-11.53	235
	5	2og8	72.9976	13.268	4	77.21	1.22	79.43	42.79	644
Unnamed	1	1ne6	72.9524	48.773	0.461538	102.49	2.98	82.91	44.37	555
Unnamed	2	1ne6	72.9524	48.523	0.461538	102.79	2.89	77.99	40.42	546
	3	1ne6	72.9524	44.463	2	114.36	2.07	82.98	46.26	543
	4	1ne6	72.9524	21.88	3	92.52	3.29	73.4	36.03	508
	4	1xwk	72.8914	17.787	3	40.7	-0.42	52.63	46.58	336
Unnamed	1	2h79	72.7169	37.874	0.592593	109.81	2.74	95.35	30.74	577
Unnamed	1	1cvu	72.7136	37.754	0.484848	76	3.31	79.05	55.13	703
Unnamed	1	1mzv	72.6845	38.596	0.434783	65.53	2.28	109.61	83.69	507
Unnamed	1	1qwj	72.6229	47.631	0.117647	50.4	0.6	43.94	0.81	660
	4	1qwj	72.6229	20.824	3	58.25	-0.89	77.85	49.24	310
	5	1qwj	72.6229	20.126	4	37.64	0.52	58.31	15.74	588
	4	1e7y	72.6162	15.293	3	50.59	-0.63	21.31	22.45	269
Unnamed	1	1eb1	72.5618	42.116	0.518519	76.96	3.62	37.21	13.37	453
	5	1eb1	72.5618	19.004	4	78.79	1.14	44.51	24.4	487
	5	2oye	72.5433	7.529	4	68.28	0.73	93.8	58.76	460
	5	2qhz	72.4717	27.59	4	50.28	1.89	93.55	26.97	421
	4	2goy	72.4619	15.29	3	46.41	-1.28	44.87	50.73	246
	4	2ozg	72.443	15.585	3	53.81	-0.76	48.8	26.2	269
	5	2hl0	72.4331	21.056	4	54.55	0.78	84.07	48.88	676
	4	2zl9	72.3955	6.695	3	69.61	1.68	79.32	75.79	672
Unnamed	1	1ur9	72.3924	42.441	0.323529	52.23	3.72	167.78	124.79	814
Unnamed	2	1ur9	72.3924	39.494	0.294118	54.67	2.42	178.33	134.9	730
	5	1ur9	72.3924	24.295	4	51.35	0.83	103.01	99.85	479
	5	1epo	72.381	30.573	4	65.75	1.24	85.87	55.02	494
	5	1fdr	72.2743	24.455	4	86.33	4.09	38.92	42.3	724
	5	1f0r	72.2515	22.611	4	56.35	0.19	2.37	8.14	345
Unnamed	1	2bkx	72.2377	39.592	0.28125	57.81	3.09	46.86	31.11	554
nnamed	2	2bkx	72.2377	38.656	0.25	70.8	4.26	41.33	30.85	602
	4	1w7x	72.2006	16.793	3	64.48	0.51	49.03	24.28	511
	5	1w7x	72.2006	16.47	4	45.23	0.69	48.83	13.97	520
Unnamed	1	1lxk	72.086	42.834	0.28125	82.35	2.24	183.6	183.53	718
nnamed	2	1lxk	72.086	40.981	0.272727	74.81	2.23	188.19	188.11	706
	4	2jfn	72.0388	15.978	3	50.58	-1.45	24.21	10.64	341
	5	2jfn	72.0388	14.067	4	46.73	-0.48	1.84	-21.81	418
Unnamed	1	2iki	72.0327	39.236	0.517241	106.13	2.1	164.2	139.07	799
Unnamed	2	2iki	72.0327	38.394	0.482759	102.54	1.98	146.07	126.54	865
	3	2iki	72.0327	37.618	2	104.5	2.47	155.26	131.01	942
	5	1sqk	71.9994	24.774	4	63.4	-0.37	74.89	41.84	364
Unnamed	1	1g30	71.9488	41.308	0.592593	83.17	2.37	60.68	23.75	598
	5	1g30	71.9488	29.958	4	60.13	0.49	66.01	50.91	478
Unnamed	1	2j4i	71.9181	48.595	0.5	91.71	3.34	57.02	15.98	659
52	4	2j4i	71.9181	30.013	4	69.88	0.69	43.45	19.4	580
07	5	2j4i	71.9181	23.411	5	68.22	0.87	25.47	25.76	616
	5	1z1r	71.915	22.744	4	53.23	-0.8	76.95	19.19	392
	5	1ida	71.887	21.872	4	49.49	-0.3	95.67	37.91	358
Unnamed	1	3bf1	71.8701	42.626	0.24	56.63	2.88	55.19	9.06	474
238095	5	3bf1	71.8701	17.114	5	66.31	0.61	56.22	16.97	508
	4	1d00	71.7905	17.967	3	52.75	1.28	40.2	20.09	520
Unnamed	1	1g5s	71.7574	44.576	0.592593	75.37	4.83	72.34	33.4	694
	5	1g5s	71.7574	32.251	4	78.58	1.96	70.14	43.53	407
Unnamed	1	1kuk	71.6842	47.206	0.47619	81.91	1.85	99.2	66.03	591
nnamed	2	1kuk	71.6842	44.525	0.434783	87.39	1.34	103.52	76.26	694
	4	1k6v	71.672	21.974	3	58.66	-0.26	92.6	40	262
	5	1aq1	71.6695	23.219	4	62.48	1.79	87.25	56.25	442
Unnamed	1	2bqw	71.6589	52.227	0.5	93.43	4.51	65.7	32.38	708
	5	1ypl	71.6481	14.907	4	45.58	-0.48	44.97	46.2	342
Unnamed	1	2iku	71.6038	37.192	0.2	50.66	1.68	39.15	7.58	506
Unnamed	1	1ype	71.5829	39.555	0.375	54.67	3.07	20.32	22.7	568
0.32	5	1ype	71.5829	26.869	5	66.02	-0.5	105.05	85.1	481
	5	1d4l	71.515	22.675	4	77.71	0.87	83.12	23.93	403
	4	2vdv	71.4331	16.939	3	56	-1.44	49.73	48.5	267
	5	2vdv	71.4331	10.803	4	37.7	-1.55	23.77	28.11	310
Unnamed	1	1m52	71.4232	44.709	0.730769	86.16	2.6	71.2	38.76	592
Unnamed	2	1m52	71.4232	39.583	0.777778	80.76	4.17	64.16	35.1	600
	3	1m52	71.4232	37.633	2	78.01	2.87	65	34.91	550
.478261	4	1mxi	71.4188	26.677	4	51.64	-1.14	-9.01	-20.66	328
.5	5	1mxi	71.4188	26.387	5	65.11	-0.34	-1.78	-15.54	326
Unnamed	1	1h3b	71.4029	41.304	0.482759	101.59	1	175.37	153.48	897
Unnamed	2	1h3b	71.4029	41.138	0.62963	99.45	1.55	137.96	140.65	913
	5	1f0u	71.3854	21.683	4	56.66	0.44	-22.18	-20.16	367
Unnamed	1	1nfw	71.3639	38.476	0.619048	59.99	0.96	-16.82	-31.55	383
Unnamed	1	1zs6	71.3359	39.846	0.333333	85.12	3.11	136.94	110.79	704
	5	1zs6	71.3359	24.636	4	68.38	0.39	104.81	86.72	574
	5	1ra7	71.308	22.743	4	39.79	0.34	75.25	60.25	363
Unnamed	1	1ksw	71.2016	38.588	0.333333	87.93	0.63	53.94	38.14	443
Unnamed	1	1kug	71.1783	40.057	0.5	79.56	2.44	102.63	64.1	739
Unnamed	1	2cch	71.1607	43.792	0.26087	85.91	4.67	112.58	79.24	579
nnamed	2	2cch	71.1607	43.007	0.26087	79.2	4.29	101.91	68.45	545
Unnamed	1	2p3t	71.1091	42.327	0.566667	86.89	3.95	66.83	38.12	765
Unnamed	1	1vcu	71.0706	40.984	0.307692	49.27	0.91	119.08	76.68	542
	5	1nhz	71.0168	11.431	4	36.38	0.77	32.22	5.28	418
	4	1y5w	70.9774	17.622	3	62.7	1.2	94.68	46.03	640
	5	1y5w	70.9774	14.433	4	59.97	1.11	89.04	44.19	548
	5	1r18	70.9062	26.226	4	51.38	1.9	54.96	19.93	484
Unnamed	1	1i5r	70.8474	45.346	0.357143	92.51	3.16	132.59	86.33	937
Unnamed	2	1i5r	70.8474	40.343	0.363636	73.25	1	107.77	58.78	840
	3	1i5r	70.8474	37.484	2	64.46	2.14	96.43	32.58	686
	4	1i5r	70.8474	36.684	3	85.49	1.65	108.55	51.54	892
	5	1i5r	70.8474	30.74	4	68.1	0.76	75.76	20.09	616
	4	2c1b	70.8325	22.038	3	71.52	2.6	74.17	50.94	568
	5	2c1b	70.8325	21.231	4	41.34	1.37	94.09	41.89	537
Unnamed	1	2g1s	70.7828	38.444	0.419355	79.15	1.44	69.2	33.31	654
	5	2q9u	70.7774	25.704	4	64.35	1.48	51.42	23.23	569
	5	2ch6	70.7767	11.884	4	27.91	0.27	38.63	21.08	304
	4	1ad4	70.7591	4.49	3	37.69	3.2	118.33	83.51	649
	4	1dv2	70.7159	17.806	3	53.49	2.17	142.13	127.91	743
	5	1dv2	70.7159	16.973	4	35.09	1.77	64.14	62.63	745
Unnamed	1	2p16	70.7123	40.456	0.461538	85.7	1.88	65.23	42.79	717
Unnamed	2	2p16	70.7123	38.321	0.565217	90.05	1.74	53.48	26.32	558
Unnamed	1	3b8g	70.655	38.361	0.3125	62.58	1.47	66.09	40.07	559
8	5	1jqh	70.5609	21.02	4	64.17	0.25	33.53	-10.04	460
Unnamed	1	1c4v	70.5359	39.522	0.481481	82.29	1.63	91.4	61.05	575
Unnamed	2	1c4v	70.5359	38.702	0.541667	65.72	1.35	58.26	32.31	524
	5	1c4v	70.5359	24.334	4	69.95	1.4	69.57	43.19	420
Unnamed	1	2oxt	70.4771	38.342	0.275862	80.22	0.92	55.5	37.43	428
Unnamed	2	2oxt	70.4771	37.121	0.321429	75.41	0.5	58.61	39.13	456
	5	1knr	70.4729	5.476	4	51.92	3.24	-10.67	-64.57	475
0.384615	4	1xuo	70.4333	18.716	4	64.73	0.55	30.72	36.32	516
0.6	5	1xuo	70.4333	17.873	5	59.46	0.53	55.56	35.37	540
	4	1g55	70.2829	19.061	3	61.44	0.39	38.94	15.33	413
Unnamed	1	1xoz	70.2299	38.388	0.391304	70.85	1.48	62.29	51.72	585
Unnamed	2	1xoz	70.2299	38.038	0.333333	86.44	2.28	78.54	63.7	657
	5	1vp8	70.1456	15.925	4	67.19	0.71	178.99	135.93	650
	5	1f4g	70.0904	20.768	4	79.4	1.1	47.39	54.41	496
6	4	2uym	70.037	19.634	4	64.56	0.24	64.04	23.69	495
6	5	2uym	70.037	16.363	5	48.78	-0.98	59.59	39.17	399
Unnamed	1	2z4y	70.0241	37.102	0.206897	85.94	3.51	168.69	118.3	1053
	4	2z4y	70.0241	19.002	3	53.05	1.74	137.02	89.01	928
	5	2z4y	70.0241	13.29	4	39.43	-0.29	151.23	108.4	949
Unnamed	1	1cl2	70.0132	44.648	0.387097	69.39	1.52	115.48	79.2	629
Unnamed	2	1cl2	70.0132	41.036	0.393939	91.92	2.33	125.64	76.16	766
	3	1cl2	70.0132	39.541	2	79.2	2.65	119.99	74.93	763
	4	1iqj	70.0076	18.751	3	60.76	-0.04	33.99	13.94	330
Unnamed	1	2e5c	69.9388	40.442	0.0909091	45.56	2.14	122.38	81.21	576
1	5	2e5c	69.9388	26.523	4	62.33	0.67	114.44	73.36	524
Unnamed	1	2hiw	69.9048	55.373	0.485714	95.18	5.27	109.08	53.2	873
Unnamed	2	2hiw	69.9048	46.85	0.5	99.32	6.84	102.62	62.01	1042
nnamed	3	2hiw	69.9048	45.926	0.485714	78.47	5.41	84.16	35.85	787
	5	1k0c	69.834	22.52	4	38.48	0.89	59.91	48.61	476
Unnamed	1	2bdj	69.8326	41.771	0.653846	89.29	3	50.35	23.14	490
Unnamed	2	2bdj	69.8326	40.908	0.62963	93.53	2.7	37.15	20.23	485
	5	2uvz	69.8219	21.408	4	65.92	2.17	53.46	23.04	567
Unnamed	1	1mf1	69.6957	38.448	0.391304	70.29	0.78	10	-6.31	400
	4	3b8q	69.6892	20.965	3	70	2.49	77.42	36.16	650
	5	3b8q	69.6892	12.477	4	65.85	1.64	66.29	19.4	439
Unnamed	1	1q12	69.6627	40.758	0.125	88.08	1.15	120.03	80.43	466
Unnamed	1	1n51	69.528	37.637	0.65	61.81	2.35	231.67	218.33	1021
Unnamed	1	2h3d	69.4994	41.769	0.304348	92.03	2.78	159.88	126.11	614
Unnamed	1	2bok	69.4981	37.151	0.5	89.79	5.06	-11.78	-14.84	640
Unnamed	1	1tl1	69.4243	38.356	0.458333	81.26	2.69	125.71	105.3	670
Unnamed	1	1o79	69.3396	45.476	0.548387	95.92	0.63	141.29	134.8	898
Unnamed	2	1o79	69.3396	44.756	0.580645	105.77	1.22	157.63	150.21	818
	3	1o79	69.3396	40.796	2	98.8	0.94	147.41	140	940
	4	1o79	69.3396	39.658	3	90.82	2.02	192.26	152	960
	4	1rlj	69.2586	22.151	3	76.39	1.24	61.39	36.95	613
	5	1rlj	69.2586	18.368	4	64.77	1.18	43.09	24.73	406
	5	2hnl	69.2517	19.408	4	40.72	0.43	127.27	118.56	513
Unnamed	1	2v3i	69.1719	51.737	0.466667	114.52	3.62	208.63	170.1	675
Unnamed	2	2v3i	69.1719	49.995	0.4	105	2.61	206.46	158.44	613
nnamed	3	2v3i	69.1719	49.034	0.3125	89.92	3.1	200.76	149.7	624
amed	4	2v3i	69.1719	47.691	0.310345	99.41	1.45	190.1	170.53	662
amed	5	2v3i	69.1719	46.821	0.448276	104.64	5.16	191.87	156.74	739
	5	2uzw	69.1694	27.402	4	52.72	1.13	68.28	34.61	463
Unnamed	1	2rjh	69.1017	38.55	0.363636	66.08	2.15	168.31	135.93	783
Unnamed	2	2rjh	69.1017	38.351	0.347826	83.15	1.61	159.55	128.23	778
	3	2rjh	69.1017	37.971	2	82.14	2.09	167.57	135.26	764
	4	1eet	69.0922	14.977	3	90.28	0.74	71.69	67.63	552
	5	2fre	69.0597	22.451	4	74.22	0.99	2.75	19.4	560
	4	2ag8	69.0381	16.161	3	33.89	-0.19	16.53	-14.88	389
	5	2ag8	69.0381	13.32	4	55.53	-1.11	30.56	-3.48	370
	5	1tcx	69.0287	25.914	4	66.37	-0.46	115.84	36.91	375
Unnamed	1	2vcz	68.9973	50.623	0.423077	65.5	5.02	92.05	69.92	545
Unnamed	2	2vcz	68.9973	47.12	0.36	72.28	5.28	84.6	69.09	637
Unnamed	3	2vcz	68.9973	43.289	0.296296	53.51	2.66	92.12	75.23	404
	5	1p9l	68.9955	28.748	4	54.58	1.05	89.46	63.12	477
Unnamed	1	2hwc	68.9852	51.258	0.692308	98.73	3.7	150.17	100.1	876
Unnamed	1	1h37	68.9782	49.844	0.5	105.03	1.89	160.73	146.07	924
ed	2	1h37	68.9782	48.52	0.548387	102.86	2.02	169.73	146.51	990
nnamed	3	1h37	68.9782	48.262	0.6	103.69	1.86	156.8	138.92	926
	5	1pz0	68.9688	26.741	4	48.3	-0.04	61.36	41.34	437
Unnamed	1	1vbt	68.9633	38.441	0.26087	88.65	0.97	186.28	167.92	851
nnamed	2	1vbt	68.9633	37.638	0.26087	91.09	0.37	187.53	177.96	752
	4	3ckp	68.9278	20.923	3	56.2	0.31	34.05	9.57	429
	5	3ckp	68.9278	18.448	4	40.72	-1.12	45.26	14.66	438
	5	2djl	68.9125	20.576	4	71.3	2.79	51.38	3.79	561
Unnamed	1	1qjy	68.8819	45.75	0.655172	118.38	4.23	138.95	99.4	1030
	4	1qjy	68.8819	17.589	3	83.5	4.09	82.77	39.59	634
	5	1qjy	68.8819	11.274	4	86.74	1.73	88.6	60.89	709
Unnamed	1	2fqx	68.8783	44.563	0.434783	60.56	5.48	110.52	40.38	903
Unnamed	2	2fqx	68.8783	41.486	0.48	88.57	3.96	104.12	41.6	756
Unnamed	3	2fqx	68.8783	39.821	0.4	62.37	5.52	135.33	54.74	933
ed	4	2fqx	68.8783	39.61	0.375	66.76	5.12	111.29	36.99	902
Unnamed	1	2c6e	68.8783	37.926	0.533333	94.71	0.98	121.23	82.81	662
	5	2c6e	68.8783	27.736	4	74.64	1.66	100.91	61.7	858
0.384615	5	2fqx	68.8783	4.064	5	52.29	5.15	77.42	9.66	820
	5	2qv7	68.8357	22.408	4	57.76	1.5	44.22	5.58	381
Unnamed	1	1uye	68.7785	59.536	0.448276	115.99	5.97	161.27	93.94	885
Unnamed	2	1uye	68.7785	54.04	0.413793	116.08	3.99	171.84	105	928
	3	1uye	68.7785	53.092	2	113.79	3.55	166.29	101.2	815
	4	1uye	68.7785	39.019	3	113.71	4.51	135.81	71.34	830
478261	4	1u59	68.7627	25.557	4	55.86	2.64	65.13	37.99	553
5	5	1u59	68.7627	25.028	5	78.13	4.01	80.59	54.29	547
	5	1vja	68.7612	17.693	4	65.82	3.59	-46.75	-37.35	673
Unnamed	1	2oqi	68.7515	37.793	0.6	68.16	2.04	88.93	97.21	770
	5	1od1	68.7019	26.279	4	54.11	0.7	73.55	33.71	571
Unnamed	1	2px2	68.6984	38.928	0.387097	74.76	0.16	75.9	47.62	466
Unnamed	2	2px2	68.6984	38.046	0.413793	84.78	0.55	78.78	51.21	462
	3	2px2	68.6984	37.489	2	61.7	0.7	74.3	42.19	542
Unnamed	1	2a7x	68.6292	37.961	0.363636	61.14	3.28	85.65	47.69	606
Unnamed	1	1bw9	68.62	37.965	0.241379	79.76	1.91	66.83	0.39	418
Unnamed	2	1bw9	68.62	37.818	0.2	84.25	1.86	75.53	4.67	507
nnamed	3	1bw9	68.62	37.616	0.233333	83.9	1.86	73.81	5.01	432
	4	1osh	68.5496	21.334	3	54.62	1	39.24	38.57	382
	5	1osh	68.5496	18.466	4	66.03	1.62	85.29	72.33	804
Unnamed	1	1vzq	68.548	48.091	0.4	93.96	5.97	43.41	31.38	733
	4	1d6w	68.4706	27.179	4	45.21	0.98	37.35	23.82	489
	5	1d6w	68.4706	12.155	5	83.12	2.16	8.35	18.74	494
	5	1ecj	68.4372	30.061	4	53.8	4.02	77.4	48.23	633
0.444444	4	1k1p	68.3974	27.808	4	58.03	3.74	-20.05	-11.36	743
0.304348	5	1k1p	68.3974	23.731	5	63.66	-0.77	62.1	43.1	509
	4	1oi6	68.3823	21.832	3	64.96	-0.38	132.68	89.64	471
	5	1oi6	68.3823	19.948	4	55.41	-0.35	94.39	77.51	310
	5	2uy0	68.351	29.553	4	62.32	0.17	96.31	32.84	305
	4	2olc	68.2413	20.349	3	78.78	3.8	97.43	91.29	627
	5	2olc	68.2413	14.369	4	69.32	0.49	66.93	60.13	417
	5	2iok	68.2188	18.489	4	64.27	1.35	41.87	26.18	466
	5	1s9q	68.1983	3.652	4	51.62	1.76	71.81	43.61	499
Unnamed	1	1wsv	68.1469	44.504	0.481481	87.13	2.36	99.02	78.97	595
Unnamed	2	1wsv	68.1469	41.264	0.444444	90.96	1.33	94.56	71.33	614
565	4	1ji0	68.1422	21.104	3	56.01	0.76	10.68	-10.95	270
Unnamed	1	2vhj	68.1385	45.57	0.380952	54.29	1.32	-21.92	-18.88	643
	5	2vhj	68.1385	3.348	4	40.79	-2.32	45.42	24.44	350
	4	1fue	68	15.3	3	38.04	0.4	34.72	11.45	298
	5	1fue	68	15.219	4	40.33	1.65	39.32	16.74	436
Unnamed	1	2g1y	67.9296	40.591	0.448276	68.69	1.22	64.64	26.64	621
Unnamed	2	2g1y	67.9296	38.619	0.433333	62.36	0.57	66.8	19.87	487
	5	2g1y	67.9296	21.045	4	62.19	1.25	50.62	25.16	478
363636	5	1i33	67.9191	19.761	5	61.43	-0.46	10.79	-11.99	337
	5	2nxx	67.8672	9.323	4	71.41	2.76	66.56	20.71	596
Unnamed	1	1c7s	67.8152	41.315	0.275862	80.8	1.66	153.97	198.81	793
Unnamed	2	1c7s	67.8152	40.947	0.208333	61.67	3.81	114.27	155.84	732
	3	1c7s	67.8152	40.689	2	83.32	3.02	104.01	163.18	725
Unnamed	4	1c7s	67.8152	39.837	0.28	88	1.01	137.4	183.29	588
Unnamed	1	1s49	67.7552	40.125	0.285714	40.48	1.86	-9.56	20.43	463
	5	1s49	67.7552	29.187	4	38.21	1.11	29.61	40.35	359
	5	3ctj	67.6676	25.888	4	50.8	0.11	48.63	19.48	463
Unnamed	1	1z89	67.6543	38.966	0.5625	77.54	2.23	158.69	135.42	1026
Unnamed	1	3cen	67.6524	49.53	0.407407	79.39	3.72	70.07	25.97	480
Unnamed	2	3cen	67.6524	48.154	0.481481	92.84	3.83	67.25	36.81	673
	3	3cen	67.6524	46.079	2	72.78	3.43	58.62	14.66	574
Unnamed	1	2qxw	67.6424	40.958	0.535714	105.15	2.19	149.04	125.22	886
Unnamed	2	2qxw	67.6424	40.353	0.535714	104.88	2.29	144.37	125.84	872
	5	2qxw	67.6424	29.84	4	99.89	1.68	141.27	118.49	882
Unnamed	1	3cs7	67.6293	47.269	0.444444	90.87	2.68	58.4	25.95	645
Unnamed	2	3cs7	67.6293	43.217	0.37037	89.09	1.95	66.73	33.83	633
Unnamed	1	2ovh	67.6257	36.506	0.482759	67.43	1.59	32.82	18.22	472
Unnamed	1	1ejb	67.612	50.014	0.344828	70.42	3.05	89.24	63.91	604
Unnamed	2	1ejb	67.612	49.336	0.4	74.4	5.03	112.62	78.18	701
nnamed	3	1ejb	67.612	48.122	0.344828	73.95	2.93	87.4	70.12	612
nnamed	4	1ejb	67.612	46.428	0.354839	70.19	3.27	80.16	55.49	592
nnamed	5	1ejb	67.612	45.901	0.4	60.53	4.15	78.89	57.71	713
Unnamed	1	3bqd	67.5217	37.75	0.666667	84.08	1.88	38.5	5.27	530
	5	3bqd	67.5217	20.73	4	62.73	2.59	22.28	-12.9	512
Unnamed	1	3bgv	67.3542	40.462	0.4	70.79	1.51	79.27	39.39	541
	5	1orh	67.2402	23.021	4	29.07	-0.06	26.59	1.65	407
Unnamed	1	3bv2	67.2297	50.449	0.404762	72	3.09	73.73	16.79	530
Unnamed	2	3bv2	67.2297	49.817	0.47619	59.9	4.28	81.62	11.81	601
Unnamed	1	1apw	67.2014	37.301	0.517241	57.9	1.82	77.04	38.03	330
Unnamed	2	1apw	67.2014	36.574	0.517241	60.73	1.89	77.66	39.16	352
Unnamed	1	2qwx	67.2002	40.998	0.238095	72.72	2.08	81.86	61.04	737
Unnamed	2	2qwx	67.2002	37.36	0.27907	56.65	0.51	62	43.19	705
	5	2rc5	67.1859	21.182	4	61.53	-0.2	73.12	40.03	498
	4	3bz9	67.1803	4.375	3	92.33	3.34	23.22	10.99	679
Unnamed	1	1ncq	67.147	41.51	0.689655	102.47	5.15	131.76	84.39	1004
Unnamed	1	1zrb	67.1452	48.93	0.535714	90.63	5.14	48.01	15.46	626
Unnamed	2	1zrb	67.1452	43.885	0.5	92.69	5.71	51.28	20.24	469
	4	2h21	67.1336	20.803	3	29.2	2.29	-3.28	-11.21	609
	5	2h21	67.1336	19.855	4	63.51	-0.56	52.04	24.5	424
Unnamed	1	1kv2	67.1286	38.433	0.363636	80.65	1.76	75.67	44.28	525
Unnamed	2	1kv2	67.1286	38.427	0.5	63.02	1.05	103.13	62.49	455
	4	1jb9	66.9877	17.878	3	52.13	-0.54	70.9	34.85	417
	5	1jb9	66.9877	17.846	4	45.73	1.65	73.83	43.11	534
	4	1q45	66.9818	17.017	3	67.88	2.43	57.59	55.6	627
	5	1q45	66.9818	15.205	4	87.53	3.03	60.42	48.63	680
	4	1iei	66.9597	21.278	3	82.46	1.32	140.82	133.97	828
Unnamed	1	1urx	66.9394	38.324	0.333333	74.21	4.32	205.56	164.63	620
	5	1w7i	66.9186	9.757	4	82.16	3.24	-6.27	-8.21	582
Unnamed	1	1oe8	66.9047	41.999	0.36	92.2	3.25	99.36	80.99	587
Unnamed	1	2q6s	66.8938	39.792	0.592593	104.47	3.88	45.67	49.74	738
454545	5	2rf2	66.8659	5.886	5	81.48	5.55	34.35	15.63	786
Unnamed	1	1a8p	66.8649	37.71	0.384615	72.4	3.18	40.99	24.42	498
Unnamed	2	1a8p	66.8649	35.875	0.4	67.18	1.23	42.67	26.1	349
Unnamed	1	2q61	66.8598	46.375	0.6	84.51	2.07	45.3	50.68	545
ed	2	2q61	66.8598	44.08	0.5	74.93	1.96	22.14	9.67	561
d	3	2q61	66.8598	39.801	0.56	87.4	2.2	48.86	42.12	553
52	4	2q61	66.8598	27.705	4	80.86	3.08	54.84	22.46	614
62	5	2q61	66.8598	26.613	5	64.64	2.07	51.23	27.87	555
	4	1nms	66.8193	18.476	3	47.48	-0.83	45.39	47.02	459
	5	1nms	66.8193	17.221	4	51.2	-0.89	53.01	45.3	442
Unnamed	1	3hat	66.8106	42.665	0.518519	75.05	4.84	29.39	7.96	556
Unnamed	1	2rhs	66.7659	41.758	0.551724	51.85	3.19	46.21	-11.92	701
Unnamed	1	1ypm	66.7478	38.677	0.461538	75.76	1.31	73.48	48.75	635
	5	1r5l	66.7342	8.374	4	44.29	2.07	55.19	24.22	800
	5	1mu8	66.7097	17.761	4	48.37	0.52	38.99	43.42	428
Unnamed	1	2fhl	66.599	43.325	0.551724	68.8	4.34	113.71	62.72	513
Unnamed	2	2fhl	66.599	39.295	0.466667	53.66	2.91	106.89	56.2	475
	3	2fhl	66.599	39.134	2	51.15	1.98	109.3	55.61	490
	4	2fhl	66.599	37.224	3	75.51	1.9	121.37	62.73	478
	5	2fhl	66.599	30.738	4	52.42	4.54	108.81	52.17	510
Unnamed	1	1xls	66.5923	42.053	0.545455	64.87	2.39	113.27	71.46	821
	4	1h94	66.5404	19.921	3	61.76	2.12	-4.16	10.06	368
	5	1h94	66.5404	18.814	4	41.84	0.55	-40.47	-9.33	338
	5	2uv4	66.5285	11.631	4	54.43	-0.96	29.9	1.51	373
	5	1u70	66.4904	22.573	4	56.38	0.63	81.16	57.28	583
	4	1rge	66.3253	21.358	3	53.47	1.43	56.41	57.99	385
	5	1nz7	66.2071	19.827	4	43.26	2.42	39.71	25.96	333
Unnamed	1	1j9z	66.1948	45.373	0.48	91.59	2.55	26.17	8.7	678
med	2	1j9z	66.1948	44.826	0.44	93.3	1.13	73.31	51.73	704
med	3	1j9z	66.1948	44.102	0.375	80.32	1.44	60.3	29	689
	4	1j9z	66.1948	36.65	0.434783	102.46	2.72	37.66	26.71	742
0.185185	5	2e21	66.1825	29.98	5	53.19	0.77	59.25	83.64	454
	4	2e89	66.1056	19.929	3	38.01	-1.13	97.07	100.08	396
	5	2e89	66.1056	18.516	4	50.98	-1.12	83.96	95.49	425
	5	3buz	66.0696	21.128	4	42.31	0.06	71.84	51.05	463
Unnamed	1	2in6	66.0683	38.283	0.619048	79.19	0.94	99.25	51.5	572
Unnamed	2	2in6	66.0683	37.007	0.666667	88.35	1.45	106	63.92	629
	3	2in6	66.0683	36.672	2	89.94	1.18	104.58	54.12	639
	5	2in6	66.0683	25.39	4	62.77	2.01	54.14	37.43	517
	4	3ber	66.0681	8.999	3	72.49	0.74	2.57	-7.7	411
	5	3ber	66.0681	8.724	4	42.42	1.11	74.68	45.41	448
Unnamed	1	2rcu	66.0531	40.538	0.351351	82.96	1.73	138.09	103.63	863
	4	2ol0	65.7782	17.159	3	56.77	1.28	79.02	43.07	501
Unnamed	1	2z2w	65.7611	40.54	0.407407	84.22	2.24	111.65	74.38	673
Unnamed	2	2z2w	65.7611	37.868	0.62963	91.95	2.32	86.3	45.56	776
Unnamed	1	1jom	65.7288	37.248	0.52381	59.81	3.41	97.42	39.35	650
	5	1osv	65.7277	18.131	4	48.7	0.92	43.01	24.45	411
Unnamed	1	1ypg	65.6695	40.259	0.37931	65.14	3.78	17.14	18.87	653
Unnamed	1	1oyt	65.6192	41.412	0.387097	84.47	4.84	40.01	36.34	747
	4	1pcw	65.5639	20.701	3	43.68	1.14	104.15	54.04	689
	5	1pcw	65.5639	13.49	4	36.71	0.18	103	44.86	627
	4	1o0d	65.5353	20.995	3	63.82	-0.5	-18.15	-5.62	312
	5	1o0d	65.5353	7.894	4	29.41	1.06	4.63	7.2	324
	5	1bid	65.5112	22.466	4	49.93	0.21	97.27	74.31	480
	4	1olt	65.4982	19.279	3	34.43	-0.68	34.14	4.35	327
	5	1olt	65.4982	15.968	4	44.1	-0.9	4.9	17.06	579
	4	1pmu	65.3821	18.497	3	37.74	4.5	31.59	-33	727
Unnamed	1	2bn4	65.352	37.681	0.37931	92.5	1.14	69	40.31	588
Unnamed	1	2fqw	65.3103	48.777	0.48	72.06	5.12	116.2	39.6	879
med	2	2fqw	65.3103	42.032	0.461538	66.96	4.63	130.54	47.22	864
Unnamed	3	2fqw	65.3103	40.687	0.565217	70.2	4.7	112.89	36.22	846
Unnamed	1	2pbw	65.2976	42.474	0.407407	73.53	1.72	93.96	39.17	494
Unnamed	2	2pbw	65.2976	41.724	0.333333	82.03	0.32	94.31	46.17	681
	5	2pbw	65.2976	31.469	4	85.59	4	91.14	60.1	592
	5	1xdd	65.25	27.583	4	56.4	0.3	84.28	47.88	369
	5	1yw2	65.2445	23.969	4	65.76	0.63	69.69	37.09	597
Unnamed	1	2ra0	65.1952	48.851	0.464286	90.66	4.91	55.58	27.06	702
Unnamed	2	2ra0	65.1952	40.319	0.333333	74.42	2.81	60.69	47.68	557
	5	2ra0	65.1952	24.328	4	58.38	0.87	-3.46	-2.34	325
	5	1hwl	65.1921	12.144	4	50.09	0.75	94.41	37.28	324
	4	2bgd	65.1916	15.233	3	56.71	-0.77	75.95	54.83	515
	5	2bgd	65.1916	2.994	4	81.75	3.09	96.7	71.92	643
	4	2h1f	65.1579	21.803	3	58.98	0.69	-8.95	8.2	413
	5	2bfy	65.1354	23.425	4	66.44	-0.47	65.4	36.33	409
Unnamed	1	1bhx	65.1344	43.072	0.583333	80.56	4.07	39.65	10.92	436
Unnamed	2	1bhx	65.1344	40.221	0.64	67.93	1.17	70.39	34.51	535
Unnamed	3	1bhx	65.1344	38.17	0.6	84.69	4.23	57.23	25.21	497
	5	2jdo	64.9335	22.67	4	30.48	0.2	58.69	30.84	440
	4	3bz8	64.8983	16.021	3	108.99	5	27.29	16.23	740
	5	1t4e	64.8672	4.866	4	24.92	-0.73	30.94	23.01	195
	4	2cz2	64.8543	19.881	3	58.62	1.44	8.87	-33.46	547
	5	1zp4	64.8472	20.669	4	56.72	0.09	85.08	53.59	478
	4	2q4h	64.8399	19.562	3	57.32	0.55	44.92	18.14	620
Unnamed	1	1l5v	64.8276	39.158	0.391304	67.24	1.14	114.19	71.05	475
Unnamed	2	1l5v	64.8276	37.493	0.333333	63.72	1.07	119.27	77.2	565
	4	1l5v	64.8276	21.647	3	54.38	3.02	113.92	65.3	615
	5	1l5v	64.8276	12.8	4	55.4	3.32	96.06	69.37	533
	4	2qbs	64.8131	17.276	3	48.27	-0.75	49.23	35.74	394
	5	2qbs	64.8131	10.972	4	59.7	0.26	67.87	47.59	494
Unnamed	1	2pia	64.7775	41.75	0.192308	91.93	1.59	61.36	-5.08	588
Unnamed	1	2boh	64.7663	47.582	0.461538	88.28	3.09	63.34	30.19	721
Unnamed	2	2boh	64.7663	46.36	0.521739	85.18	3.43	63.03	27.44	659
	3	2boh	64.7663	46.275	2	98.12	2.96	58.74	35.76	753
	5	2boh	64.7663	24.332	4	47.22	-0.9	3.61	10.5	244
Unnamed	1	4fbp	64.6786	47.267	0.521739	62.03	2.59	43.47	8.63	440
Unnamed	2	4fbp	64.6786	43.977	0.478261	67.32	4	45.33	12.04	460
	3	4fbp	64.6786	42.25	2	62.03	3.4	39.61	11.63	433
Unnamed	1	1g63	64.665	42.152	0.333333	86.01	0.47	74.42	12.32	497
Unnamed	2	1g63	64.665	41.357	0.3125	72.28	1.14	42.8	-3.96	513
Unnamed	1	1dy4	64.6151	51.04	0.30303	113.41	3.46	207.7	158.66	560
nnamed	2	1dy4	64.6151	49.608	0.375	99.96	5.06	222.43	164.23	589
Unnamed	3	1dy4	64.6151	46.225	0.366667	103.26	1.74	222.45	165.43	580
Unnamed	4	1dy4	64.6151	44.58	0.34375	72.05	2.43	204.11	145.27	529
nnamed	5	1dy4	64.6151	41.431	0.354839	82.49	1.78	208.97	152.61	637
	4	1hwj	64.6032	18.883	3	51.7	-0.1	54.62	20.38	332
Unnamed	1	1oyj	64.4975	39.299	0.384615	88.51	5.51	115.82	91.97	789
Unnamed	2	1oyj	64.4975	39.179	0.347826	80.88	2.98	115.32	102.35	813
	3	1oyj	64.4975	38.708	2	90.55	3.19	111.02	99.03	883
Unnamed	1	1kbo	64.4832	48.046	0.5	91.67	2.72	62.43	45.55	774
	4	1mp8	64.4558	18.589	3	56.31	0.24	44.66	25.75	356
	5	1nw7	64.4247	21.887	4	66.93	0.51	29.74	42.68	582
Unnamed	1	1kht	64.3938	39.201	0.375	71.12	4.25	88.63	59.42	641
amed	2	1kht	64.3938	38.087	0.375	86.94	3.85	103.28	66.17	701
	5	1uop	64.3832	29.272	4	56.46	0.26	49.15	79.37	557
	5	1m9b	64.3645	16.044	4	64.76	-0.45	87.18	72.08	524
Unnamed	1	2z4e	64.3467	40.511	0.48	53.07	5.33	82.17	71.03	468
0.454545	5	2z4e	64.3467	20.968	5	56.07	1.8	80.28	73.3	344
Unnamed	1	2i4v	64.339	42.142	0.514286	83.48	1.61	92.71	19.88	479
Unnamed	2	2i4v	64.339	37.381	0.529412	77.07	2.24	96.73	23.23	520
	5	2i4v	64.339	26.047	4	77.18	1.02	75.42	15.91	375
Unnamed	1	1e8z	64.317	38.585	0.545455	61.91	2.58	62.58	57.93	489
Unnamed	1	1qju	64.3156	48.455	0.777778	126.39	3.7	139.97	101.99	838
Unnamed	2	1qju	64.3156	41.603	0.703704	104.59	3.63	110.83	65.85	905
	5	1qju	64.3156	2.162	4	37.72	-1.97	49.24	35.92	346
	4	1sli	64.2833	19.774	3	35.54	3.65	54.79	57.86	489
	5	1sli	64.2833	17.773	4	50.51	2.26	33.11	26.58	518
	5	1vji	64.2713	15.795	4	57.23	2.68	41.15	41.14	600
Unnamed	1	1uwh	64.2349	39.061	0.393939	93.89	4.25	127.61	93.23	784
	4	3c84	64.2114	14.582	3	25.98	1.7	77.61	69.32	694
	4	11ba	64.1839	18.232	3	51.52	-0.21	84.86	73.32	497
	5	11ba	64.1839	16.84	4	64.39	-1.2	97.5	76.07	565
	4	1lpc	64.1055	19.244	3	72.69	1.73	87.53	77.91	653
	5	1lpc	64.1055	14.279	4	63.5	2.72	97.69	66.45	742
Unnamed	1	2c1a	64.0807	40.648	0.34375	63.91	1.49	102.28	65.44	571
Unnamed	1	2r0g	64.0654	57.655	0.533333	117.06	4.05	124.99	76.72	1109
Unnamed	2	2r0g	64.0654	56.358	0.533333	109.93	5.45	114.33	69.77	1128
	3	2r0g	64.0654	53.117	2	97.27	3.23	112.08	64.19	1089
Unnamed	1	2fut	64.0226	41.664	0.413793	62.22	1.64	137.44	132.45	1056
Unnamed	2	2fut	64.0226	39.65	0.34375	93.45	2.24	98.5	101.44	807
	5	1urw	63.9887	29.34	4	66.23	1.05	77.87	42.27	550
Unnamed	1	2uwl	63.9672	46.135	0.56	92.02	4.18	48.31	21.26	784
med	2	2uwl	63.9672	41.931	0.52	69.83	3.81	40.81	15.4	555
med	3	2uwl	63.9672	40.329	0.608696	88.51	1.91	50.41	24.18	556
0.454545	5	2uwl	63.9672	18.758	5	63.86	0.04	-32.17	-14.04	323
Unnamed	1	1x38	63.9482	53.076	0.481481	88.58	4.73	199.21	187.22	779
Unnamed	2	1x38	63.9482	52.215	0.481481	86.6	4.35	199.58	181.87	764
	3	1x38	63.9482	51.968	2	88.05	3.94	205.6	188.45	774
	4	1x38	63.9482	42.086	3	89.08	4.31	205.6	186.58	738
Unnamed	1	2vg1	63.9272	41.974	0.5	76.05	1.85	120.62	75.03	493
ed	2	2vg1	63.9272	39.576	0.46875	71.57	2.48	113.92	68.23	503
Unnamed	1	1ojm	63.9002	38.396	0.0740741	75.96	1.67	156.87	150.53	690
8	5	1ojm	63.9002	31.918	4	72.12	0.65	176.8	174.78	678
Unnamed	1	2gvg	63.877	43.424	0.409091	63.62	2.26	129.92	87.82	878
Unnamed	2	2gvg	63.877	42.503	0.304348	81.43	4.5	158.93	111.23	750
	5	2rh9	63.8644	19.249	4	35.77	0.43	29.04	2.58	322
.583333	5	1sc8	63.846	18.852	5	69.59	3.02	-42.19	-30.34	522
409091	4	1w2h	63.7405	18.347	4	47.21	0.65	108.41	74.53	644
375	5	1w2h	63.7405	14.318	5	74.11	0.92	117.5	85.75	849
Unnamed	1	1iwe	63.7005	39.008	0.375	94.36	3.32	44.35	4.57	579
amed	2	1iwe	63.7005	37.777	0.322581	90.14	3.2	55.39	21.11	624
Unnamed	1	2j94	63.6922	41.325	0.608696	94.93	3.06	54.61	17.41	706
.392857	4	1ykd	63.6829	1.883	4	47.97	3.69	77.1	31.01	619
Unnamed	1	2bu7	63.6718	39.867	0.538462	87.08	3.33	57.57	22.58	622
	5	2bu7	63.6718	32.159	4	67.56	2.11	46.11	12.29	674
Unnamed	1	1h3c	63.636	46.813	0.533333	103.5	2.14	173.66	154.84	924
Unnamed	2	1h3c	63.636	46.634	0.515152	95.15	3.1	165.45	144.04	1141
	3	1h3c	63.636	45.984	2	105.63	1.51	158.42	150.67	924
	4	1h3c	63.636	43.778	3	104.4	1.01	145.82	137.24	922
	5	1h3c	63.636	40.504	4	100.58	1.62	155.84	148.52	928
	5	1h3c	63.636	40.504	4	100.58	1.62	155.84	148.52	928
Unnamed	1	1v0o	63.5937	38.542	0.48	91.02	2.54	79.43	55.37	413
med	2	1v0o	63.5937	37.845	0.444444	94.49	2.77	71.01	42.58	433
	5	2wea	63.572	15.479	4	51.67	2.51	121.18	68.74	656
	5	1tqp	63.5484	16.704	4	38.41	-0.95	44.08	36.13	304
	4	2aib	63.4203	16.363	3	69.3	1.14	125.18	51.75	725
	5	1pn9	63.4177	22.124	4	44.29	0.92	59.82	54.2	578
Unnamed	1	1ovw	63.2947	38.493	0.44	69.8	2.13	214.26	162.81	608
Unnamed	1	1mfp	63.2626	43.556	0.608696	86.3	2.14	139.49	85.24	897
Unnamed	2	1mfp	63.2626	39.065	0.727273	72.17	2.97	141.91	66.59	941
	5	1mfp	63.2626	29.391	4	77.43	2.22	119.45	66.83	775
Unnamed	1	1son	63.2622	44.62	0.32	77.06	1.02	15.66	-5.03	439
Unnamed	1	1v83	63.2558	38.338	0.115385	74.41	1.71	140.82	101.89	614
	5	2jji	63.2412	22.535	4	64.74	1.17	70.59	29.84	501
	4	2rnt	63.1856	16.311	3	62.8	3.21	115.41	81.2	816
	5	2rnt	63.1856	11.966	4	48.44	1	79.79	52.01	594
	4	1ke7	63.1767	20.278	3	57.46	1.33	80.5	44.75	682
	5	1ke7	63.1767	16.063	4	39.9	0.1	8.77	-0.42	420
	5	1sd1	63.1708	9.156	4	55.02	3.21	91.69	62.43	709
	5	1apv	63.1585	24.659	4	53.58	0.75	75.31	14.55	383
Unnamed	1	1zgi	63.1406	39.586	0.6	81.94	3.12	34.06	11.5	513
	4	1zgi	63.1406	29.316	4	40.99	0.36	59.58	33.69	604
	5	1zgi	63.1406	28.541	5	53.31	1.26	37.18	34.25	569
Unnamed	1	2uze	63.093	36.793	0.541667	80.45	3.45	98.57	64.96	570
	5	1me3	63.0314	14.437	4	44.14	0.26	16.51	-1.42	309
Unnamed	1	1e81	63.0162	38.458	0.416667	64.78	1.43	89.42	49.06	498
	5	1e81	63.0162	32.34	4	71.11	1.14	68.33	39.2	537
75	5	2rip	63.0113	19.611	5	38.55	0.23	54.49	83.15	357
	5	1idb	62.9604	18.925	4	62.11	1.33	82.54	16.27	403
Unnamed	1	1ms1	62.926	39.24	0.28125	72.05	1.69	153.43	145.61	546
nnamed	2	1ms1	62.926	37.823	0.3125	72.67	2.54	157.72	147.41	606
416667	5	2o7n	62.782	12.229	5	48.67	1.1	49.83	40.98	515
Unnamed	1	2dhf	62.7582	43.998	0.461538	84.45	1.1	42.79	20.62	679
Unnamed	2	2dhf	62.7582	42.285	0.384615	82.01	1.66	43.49	24.59	664
Unnamed	1	2zoz	62.7279	47.598	0.464286	80.43	2.66	145.09	136.77	764
Unnamed	2	2zoz	62.7279	46.462	0.52	86.01	2.96	152.45	135.26	845
Unnamed	3	2zoz	62.7279	45.879	0.481481	90.15	3.47	155.37	138.87	839
Unnamed	4	2zoz	62.7279	45.109	0.5	90.77	4.68	153.59	144.75	768
ed	5	2zoz	62.7279	43.295	0.461538	76.73	3.1	131.56	130.57	731
Unnamed	1	1k4g	62.6189	41.306	0.26087	86.4	5.29	52.96	36.07	563
nnamed	2	1k4g	62.6189	39.764	0.347826	69.05	3.52	61.25	38.35	690
	5	1tu7	62.5337	20.074	4	56.55	0.63	44.53	44.69	444
Unnamed	1	2c12	62.4165	45.876	0.255319	86.09	1.52	52.9	18.64	534
	5	2c12	62.4165	27.442	4	80.91	0.67	25.66	11.12	644
	5	1abb	62.397	16.576	4	65.14	2.03	68.09	64.27	486
	5	1u1i	62.3481	13.849	4	68.45	3.32	54.67	12.53	501
Unnamed	1	1jwt	62.336	41.353	0.384615	76.95	1.57	61.13	27.61	619
	4	2qtb	62.3054	22.422	3	46.95	1.86	49.84	62.73	749
	5	2qtb	62.3054	21.893	4	51.32	0.2	74.91	90.52	568
Unnamed	1	1ktt	62.2886	40.463	0.482759	81.63	3.22	75.32	28.53	585
Unnamed	2	1ktt	62.2886	39.329	0.607143	73.06	2.72	74.53	45.19	662
	5	1ktt	62.2886	24.288	4	50.17	2.05	69.64	59.1	673
9231	5	1v34	62.2757	22.839	4	59.45	0.84	90.73	73.87	389
Unnamed	1	1apt	62.2736	35.848	0.483871	73.7	0.91	87.18	38.84	367
Unnamed	1	2wec	62.2284	37.561	0.4	63.41	1.86	82.35	39.69	319
	5	1coz	62.2149	25.251	4	89.3	4.81	80.87	77.02	827
Unnamed	1	2bfa	62.1906	44.133	0.36	71.27	1.86	141.66	100.31	754
med	2	2bfa	62.1906	40.093	0.347826	75.19	2.32	136.52	98.8	744
Unnamed	3	2bfa	62.1906	39.29	0.409091	70.33	1.4	132.44	102.26	699
Unnamed	4	2bfa	62.1906	37.742	0.47619	77.36	1.99	144.22	88.64	711
	4	1nw6	62.1576	19.148	3	67.24	-0.45	38.33	53.08	668
	5	1nw6	62.1576	16.923	4	58.05	0.47	33.82	44.68	470
Unnamed	1	1ut6	62.0735	42.03	0.363636	73.1	4.91	172.74	156.32	1138
Unnamed	2	1ut6	62.0735	40.281	0.419355	66.22	5.48	154.95	138.62	1163
	5	1ut6	62.0735	27.33	4	64.38	3.24	148.26	128.74	1170
Unnamed	1	1mu6	62.0157	42.829	0.4375	88.33	3.27	36.19	36.07	634
[truncated: 1,648 more rows]
