# Supplementary material for: Discovery of potential targets of Triptolide through inverse docking in ovarian cancer cells
Source: PeerJ. 2020 Mar 18;8:e8620. doi: 10.7717/peerj.8620 (PMC7085293; doi:10.7717/peerj.8620)
Supplement: Supplemental Information 4 — The trend lines are drawn by the data. [file peerj-08-8620-s004.zip]

Archive with 4 entries (3 files):
- raw dataset for MTT assay/raw data for MTT of TPL.xls
- raw dataset for MTT assay/raw data for MTT of cisplatin.xls
- raw dataset for MTT assay/trend lines for MTT of TPL.xls
- raw dataset for MTT assay/
