# Supplementary material for: Discovery of potential targets of Triptolide through inverse docking in ovarian cancer cells
Source: PeerJ. 2020 Mar 18;8:e8620. doi: 10.7717/peerj.8620 (PMC7085293; doi:10.7717/peerj.8620)
Supplement: Supplemental Information 4 — The trend lines are drawn by the data. [file peerj-08-8620-s004.zip › raw dataset for MTT assay/raw data for MTT of TPL.xls]

## Sheet: 24h
Application: Tecan i-control				Tecan i-control , 1.11.1.0
Device: infinite 200Pro				Serial number: 1604004731				Serial number of connected stacker:
Firmware: V_3.40_01/15_Infinite (Dec 23 2014/12.45.11)				MAI, V_3.40_01/15_Infinite (Dec 23 2014/12.45.11)
Date:	2018-11-13
Time:	16:46:18
System				lab-PC
User				lab-PC\lab
Plate				Greiner 96 Flat Bottom Transparent Polystyrene Cat. No.: 655101/655161/655192 [GRE96ft.pdfx]
Plate-ID (Stacker)
Label: Label1
Mode				Absorbance
Wavelength				490	nm
Bandwidth				9	nm
Number of Flashes				25
Settle Time				0	ms
Part of Plate				B2-F11
Start Time:	2015/11/13 16:46:18
	Temperature: 20.6 °C
<>	2	3	4	5	6	7	8	9	10	11
B	0.7929	0.8235	0.8215	0.8417	0.8373	0.8232	0.8225	0.8169	0.8265	0.8243
C	0.7211	0.7094	0.7093	0.7068	0.7015	0.6803	0.6833	0.7018	0.6949	0.6866
D	0.6204	0.6255	0.6019	0.6174	0.5914	0.5359	0.5329	0.5158	0.5241	0.5331
E	0.4134	0.4012	0.4359	0.4355	0.4083	0.3819	0.3592	0.3311	0.3551	0.3464
F	0.3212	0.2973	0.3154	0.3078	0.3261	0.2559	0.2294	0.2178	0.2261	0.2525
End Time:	2015/11/13 16:47:08

## Sheet: 48h
Application: Tecan i-control				Tecan i-control , 1.11.1.0
Device: infinite 200Pro				Serial number: 1604004731				Serial number of connected stacker:
Firmware: V_3.40_01/15_Infinite (Dec 23 2014/12.45.11)				MAI, V_3.40_01/15_Infinite (Dec 23 2014/12.45.11)
Date:	2018-11-13
Time:	16:47:56
System				lab-PC
User				lab-PC\lab
Plate				Greiner 96 Flat Bottom Transparent Polystyrene Cat. No.: 655101/655161/655192 [GRE96ft.pdfx]
Plate-ID (Stacker)
Label: Label1
Mode				Absorbance
Wavelength				490	nm
Bandwidth				9	nm
Number of Flashes				25
Settle Time				0	ms
Part of Plate				B2-F11
Start Time:	2015/11/13 16:47:56
	Temperature: 20.7 °C
<>	2	3	4	5	6	7	8	9	10	11
B	0.7434	0.7305	0.7633	0.7352	0.7123	0.7353	0.7341	0.7393	0.7374	0.7403
C	0.6016	0.6086	0.6114	0.5915	0.6033	0.5597	0.5611	0.5518	0.5385	0.5603
D	0.5098	0.5188	0.5234	0.5288	0.5291	0.4562	0.4589	0.4506	0.4491	0.4453
E	0.3175	0.3035	0.3202	0.3051	0.2851	0.2137	0.227	0.2216	0.2211	0.2091
F	0.1481	0.1631	0.1722	0.1614	0.1785	0.1077	0.0991	0.1111	0.1284	0.1204
End Time:	2015/11/13 16:48:46

## Sheet: 72h
Application: Tecan i-control				Tecan i-control , 1.11.1.0
Device: infinite 200Pro				Serial number: 1604004731				Serial number of connected stacker:
Firmware: V_3.40_01/15_Infinite (Dec 23 2014/12.45.11)				MAI, V_3.40_01/15_Infinite (Dec 23 2014/12.45.11)
Date:	2018-11-13
Time:	16:50:20
System				lab-PC
User				lab-PC\lab
Plate				Greiner 96 Flat Bottom Transparent Polystyrene Cat. No.: 655101/655161/655192 [GRE96ft.pdfx]
Plate-ID (Stacker)
Label: Label1
Mode				Absorbance
Wavelength				490	nm
Bandwidth				9	nm
Number of Flashes				25
Settle Time				0	ms
Part of Plate				B2-F11
Start Time:	2015/11/13 16:50:20
	Temperature: 20.7 °C
<>	2	3	4	5	6	7	8	9	10	11
B	0.6502	0.6722	0.6464	0.6621	0.7034	0.6665	0.6654	0.6689	0.6663	0.6661
C	0.5521	0.5609	0.5621	0.5463	0.5794	0.5195	0.5265	0.5237	0.5173	0.5192
D	0.4394	0.4258	0.4205	0.4279	0.4278	0.3508	0.3658	0.3625	0.3636	0.3235
E	0.2215	0.2245	0.2114	0.2062	0.2258	0.1396	0.1381	0.1462	0.1718	0.1325
F	0.0834	0.0958	0.0995	0.0891	0.0876	0.0572	0.0753	0.0632	0.0606	0.0784
End Time:	2015/11/13 16:51:10
