# Supplementary material for: Discovery of potential targets of Triptolide through inverse docking in ovarian cancer cells
Source: PeerJ. 2020 Mar 18;8:e8620. doi: 10.7717/peerj.8620 (PMC7085293; doi:10.7717/peerj.8620)
Supplement: Supplemental Information 4 — The trend lines are drawn by the data. [file peerj-08-8620-s004.zip › raw dataset for MTT assay/raw data for MTT of cisplatin.xls]

## Sheet: 24h
Application: Tecan i-control				Tecan i-control , 1.11.1.0
Device: infinite 200Pro				Serial number: 1604004731				Serial number of connected stacker:
Firmware: V_3.40_01/15_Infinite (Dec 23 2014/12.45.11)				MAI, V_3.40_01/15_Infinite (Dec 23 2014/12.45.11)
Date:	2015-12-20
Time:	16:26:23
System				lab-PC
User				lab-PC\lab
Plate				Greiner 96 Flat Bottom Transparent Polystyrene Cat. No.: 655101/655161/655192 [GRE96ft.pdfx]
Plate-ID (Stacker)
Label: Label1
Mode				Absorbance
Wavelength				490	nm
Bandwidth				9	nm
Number of Flashes				25
Settle Time				0	ms
Part of Plate				B2-F11
Start Time:	2015/12/20 16:26:23
	Temperature: 20.8 °C
<>	2	3	4	5	6	7	8	9	10	11
B	0.7927	0.8033	0.8066	0.8086	0.7965	0.8021	0.7824	0.8019	0.7914	0.8097
C	0.7314	0.7543	0.7625	0.7332	0.7405	0.7143	0.7207	0.6924	0.7016	0.7056
D	0.6609	0.6512	0.6989	0.6415	0.6577	0.5807	0.5653	0.6152	0.6166	0.5757
E	0.4272	0.4287	0.4048	0.4493	0.4341	0.2778	0.2846	0.2904	0.2968	0.2889
F	0.2323	0.2148	0.2355	0.2266	0.2169	0.2188	0.2082	0.1826	0.1823	0.2601
End Time:	2015/12/20 16:27:13

## Sheet: 48h
Application: Tecan i-control				Tecan i-control , 1.11.1.0
Device: infinite 200Pro				Serial number: 1604004731				Serial number of connected stacker:
Firmware: V_3.40_01/15_Infinite (Dec 23 2014/12.45.11)				MAI, V_3.40_01/15_Infinite (Dec 23 2014/12.45.11)
Date:	2015-12-20
Time:	16:30:56
System				lab-PC
User				lab-PC\lab
Plate				Greiner 96 Flat Bottom Transparent Polystyrene Cat. No.: 655101/655161/655192 [GRE96ft.pdfx]
Plate-ID (Stacker)
Label: Label1
Mode				Absorbance
Wavelength				490	nm
Bandwidth				9	nm
Number of Flashes				25
Settle Time				0	ms
Part of Plate				B2-F11
Start Time:	2015/12/20 16:30:56
	Temperature: 20.7 °C
<>	2	3	4	5	6	7	8	9	10	11
B	0.7435	0.7399	0.7624	0.7531	0.7527	0.7379	0.7382	0.7183	0.7746	0.7675
C	0.6472	0.6855	0.6643	0.6345	0.6473	0.6247	0.6433	0.6435	0.6239	0.6308
D	0.5727	0.5663	0.6176	0.5936	0.5797	0.5075	0.5192	0.5402	0.4928	0.5288
E	0.3064	0.3007	0.2916	0.3128	0.3503	0.2007	0.1965	0.2238	0.2185	0.2147
F	0.1185	0.1135	0.1327	0.1436	0.1033	0.0923	0.0921	0.0873	0.0725	0.0609
End Time:	2015/12/20 16:31:46

## Sheet: 72h
Application: Tecan i-control				Tecan i-control , 1.11.1.0
Device: infinite 200Pro				Serial number: 1604004731				Serial number of connected stacker:
Firmware: V_3.40_01/15_Infinite (Dec 23 2014/12.45.11)				MAI, V_3.40_01/15_Infinite (Dec 23 2014/12.45.11)
Date:	2015-12-20
Time:	1899-12-31 16:34:25
System				lab-PC
User				lab-PC\lab
Plate				Greiner 96 Flat Bottom Transparent Polystyrene Cat. No.: 655101/655161/655192 [GRE96ft.pdfx]
Plate-ID (Stacker)
Label: Label1
Mode				Absorbance
Wavelength				490	nm
Bandwidth				9	nm
Number of Flashes				25
Settle Time				0	ms
Part of Plate				B2-F11
Start Time:	2015/12/20 16:34:25
	Temperature: 20.7 °C
<>	2	3	4	5	6	7	8	9	10	11
B	0.6717	0.6642	0.6826	0.6539	0.6809	0.6714	0.6643	0.6514	0.6538	0.6992
C	0.5321	0.5437	0.5216	0.5029	0.5389	0.4724	0.4754	0.4978	0.5338	0.482
D	0.4117	0.4256	0.3844	0.3915	0.4492	0.3164	0.3139	0.3077	0.3249	0.3065
E	0.2091	0.2186	0.2478	0.2069	0.2108	0.1438	0.1441	0.1596	0.1643	0.1626
F	0.0933	0.0966	0.0898	0.1025	0.0908	0.0521	0.0328	0.0399	0.0375	0.0523
End Time:	2015/12/20 16:35:15
