# Supplementary material for: Discovery of potential targets of Triptolide through inverse docking in ovarian cancer cells
Source: PeerJ. 2020 Mar 18;8:e8620. doi: 10.7717/peerj.8620 (PMC7085293; doi:10.7717/peerj.8620)
Supplement: Supplemental Information 4 — The trend lines are drawn by the data. [file peerj-08-8620-s004.zip › raw dataset for MTT assay/trend lines for MTT of TPL.xls]

## Sheet: 24h
0.0309397	0.0312288	0.0313226	0.0313019	0.0314834	0.031587		0.031715	0.0320296	0.0317455	0.0317979	0.0317631		0.0314511
0.0313659	0.307983	0.26006	0.260688	0.268258	0.244619	0.258406	0.287624	0.241747	0.190755	0.248328	0.20079	0.233849	0.0339021
0.0349528	0.246976	0.312128	0.161841	0.15176	0.182826	0.165476	0.182606	0.187379	0.22593	0.185407	0.218545	0.185	0.0327622
0.0326639	0.138238	0.229788	0.231766	0.21638	0.188429	0.216591	0.221744	0.200319	0.170281	0.184134	0.169067	0.174494	0.0319424
0.0321211	0.204099	0.27036	0.257751	0.154694	0.21388	0.236523	0.207313	0.239912	0.160489	0.155398	0.212842	0.220022	0.0320284
0.0315206	0.190002	0.260489	0.24842	0.350277	0.207036	0.238648	0.168344	0.119327	0.213238	0.218565	0.227862	0.219889	0.0324043
0.0320156	0.182407	0.239449	0.225839	0.234041	0.181095	0.23311	0.222499	0.226056	0.205223	0.214823	0.197663	0.213253	0.0318717
0.0321785	0.0318455	0.0320912	0.0349079	0.0320272	0.0316888		0.0318259	0.0319223	0.0362382	0.0335322	0.0325417		0.0318509
concentration	1640 substrate	5% methanol	1000	800	600	300	150	38	19	9.5	4.7	2.3
absorbancy	0.258406	0.233849	0.165476	0.185	0.216591	0.174494	0.236523	0.220022	0.238648	0.219889	0.23311	0.213253
inhibition ratio	0	0.0950345	0.35963	0.284073	0.161821	0.32473	0.0846871	0.14854	0.0764604	0.149058	0.0978946	0.174737

## Sheet: 48h
0.0309397	0.0312288	0.0313226	0.0313019	0.0314834	0.031587		0.031715	0.0320296	0.0317455	0.0317979	0.0317631		0.0314511
0.0313659	0.469463	0.528432	0.474322	0.489342	0.444765	0.469473	0.33653	0.474821	0.380842	0.391938	0.310325	0.354909	0.0339021
0.0349528	0.269684	0.285848	0.21477	0.267058	0.320395	0.25934	0.259332	0.19734	0.211945	0.181314	0.181431	0.186695	0.0327622
0.0326639	0.21384	0.148258	0.264956	0.229873	0.184894	0.236223	0.232082	0.206386	0.215928	0.175785	0.183636	0.218132	0.0319424
0.0321211	0.242617	0.252199	0.241751	0.280684	0.197726	0.254313	0.225051	0.239887	0.172369	0.266295	0.239046	0.24257	0.0320284
0.0315206	0.369078	0.321308	0.376823	0.445724	0.356051	0.355815	0.517981	0.478817	0.668309	0.555276	0.327616	0.517358	0.0324043
0.0320156	0.303705	0.297606	0.368381	0.340929	0.393262	0.340777	0.31061	0.318836	0.334487	0.359939	0.339465	0.332667	0.0318717
0.0321785	0.0318455	0.0320912	0.0349079	0.0320272	0.0316888		0.0318259	0.0319223	0.0362382	0.0335322	0.0325417		0.0318509
concentration	1640 substrate	5% methanol	1000	800	600	300	150	38	19	9.5	4.7	2.3
absorbancy	0.469473	0.354909	0.25934	0.186695	0.236223	0.218132	0.254313	0.24257	0.355815	0.517358	0.340777	0.332667
inhibition ratio	0	0.244028	0.447594	0.602331	0.496834	0.535368	0.458302	0.483315	0.242097	-0.101997	0.274129	0.291403
									2.3	0.291403
									4.7	0.274129
									19	0.242097
									38	0.483315
									150	0.458302
									300	0.535368
									600	0.496834
									800	0.602331
									1000	0.447594

## Sheet: 72h
			ng
																		72h	48h	24h
				nmol/L			3	6	12	24	48	96	192	384
				24h			13.79	16.4	25.3	35.1	48.6	57	61.2	70.8
				48h			18.2	24.2	29.1	38.4	59.2	70.3	77.6	84.4
				72h			15.3	21.6	35.1	46.9	67.6	78.2	86.3	90.2			9.5	0.350877	-0.101997	0.149058
				TPL（nmol/L）		0	3	6	12	24	48	96	192	384
				24h	survival rate （%）	100	86.21	83.6	74.7	64.9	51.4	43	38.8	29.2
				48h	survival rate （%）	100	81.8	75.8	70.9	61.6	40.8	29.7	22.4	15.6
				72h	survival rate （%）	100	84.7	78.4	64.9	53.1	32.4	21.8	13.7	9.8
																	19	0.469675	0.242097	0.0764604
				24h STD		0.24	0.76	0.98	1.6	0.88	1.8	2	1.3	1.8			38	0.675711	0.483315	0.14854
				48h STD		0.17	0.98	1.22	0.89	0.7	1.36	0.82	1.6	1.39			150	0.746412	0.458302	0.0846871
				72h STD		0.19	1.46	0.48	0.96	2.2	1.2	1.98	0.9	1.34			300	0.641649	0.535368	0.32473
																	600	0.667556	0.496834	0.161821
																	800	0.66393	0.602331	0.284073
																	1000	0.662716	0.447594	0.35963
