# Supplementary material for: Discovery of potential targets of Triptolide through inverse docking in ovarian cancer cells
Source: PeerJ. 2020 Mar 18;8:e8620. doi: 10.7717/peerj.8620 (PMC7085293; doi:10.7717/peerj.8620)
Supplement: Supplemental Information 5 [file peerj-08-8620-s005.zip]

Archive with 595 entries (367 files):
- 2/
- 2/0_H22/
- 2/0_H22/1/
- 2/0_H22/1/1467.6955.LIFT/
- 2/0_H22/1/1467.6955.LIFT/1SRef/
- 2/0_H22/1/1467.6955.LIFT/1SRef/acqu
- 2/0_H22/1/1467.6955.LIFT/1SRef/acqus
- 2/0_H22/1/1467.6955.LIFT/1SRef/fid
- 2/0_H22/1/1467.6955.LIFT/1SRef/pdata/
- 2/0_H22/1/1467.6955.LIFT/1SRef/pdata/1/
- 2/0_H22/1/1467.6955.LIFT/1SRef/pdata/1/1r
- 2/0_H22/1/1467.6955.LIFT/1SRef/pdata/1/proc
- 2/0_H22/1/1467.6955.LIFT/1SRef/pdata/1/procs
- 2/0_H22/1/1467.6955.LIFT/1SRef/sptype
- 2/0_H22/1/1778.8794.LIFT/
- 2/0_H22/1/1778.8794.LIFT/1SRef/
- 2/0_H22/1/1778.8794.LIFT/1SRef/acqu
- 2/0_H22/1/1778.8794.LIFT/1SRef/acqus
- 2/0_H22/1/1778.8794.LIFT/1SRef/fid
- 2/0_H22/1/1778.8794.LIFT/1SRef/pdata/
- 2/0_H22/1/1778.8794.LIFT/1SRef/pdata/1/
- 2/0_H22/1/1778.8794.LIFT/1SRef/pdata/1/1r
- 2/0_H22/1/1778.8794.LIFT/1SRef/pdata/1/proc
- 2/0_H22/1/1778.8794.LIFT/1SRef/pdata/1/procs
- 2/0_H22/1/1778.8794.LIFT/1SRef/sptype
- 2/0_H22/1/1SRef/
- 2/0_H22/1/1SRef/acqu
- 2/0_H22/1/1SRef/acqus
- 2/0_H22/1/1SRef/fid
- 2/0_H22/1/1SRef/pdata/
- 2/0_H22/1/1SRef/pdata/1/
- 2/0_H22/1/1SRef/pdata/1/1r
- 2/0_H22/1/1SRef/pdata/1/proc
- 2/0_H22/1/1SRef/pdata/1/procs
- 2/0_H22/1/1SRef/sptype
- 2/0_H22/1/804.2106.LIFT/
- 2/0_H22/1/804.2106.LIFT/1SRef/
- 2/0_H22/1/804.2106.LIFT/1SRef/acqu
- 2/0_H22/1/804.2106.LIFT/1SRef/acqus
- 2/0_H22/1/804.2106.LIFT/1SRef/fid
- 2/0_H22/1/804.2106.LIFT/1SRef/pdata/
- 2/0_H22/1/804.2106.LIFT/1SRef/pdata/1/
- 2/0_H22/1/804.2106.LIFT/1SRef/pdata/1/1r
- 2/0_H22/1/804.2106.LIFT/1SRef/pdata/1/proc
- 2/0_H22/1/804.2106.LIFT/1SRef/pdata/1/procs
- 2/0_H22/1/804.2106.LIFT/1SRef/sptype
- 2/0_H22/1/842.1657.LIFT/
- 2/0_H22/1/842.1657.LIFT/1SRef/
- 2/0_H22/1/842.1657.LIFT/1SRef/acqu
- 2/0_H22/1/842.1657.LIFT/1SRef/acqus
- 2/0_H22/1/842.1657.LIFT/1SRef/fid
- 2/0_H22/1/842.1657.LIFT/1SRef/pdata/
- 2/0_H22/1/842.1657.LIFT/1SRef/pdata/1/
- 2/0_H22/1/842.1657.LIFT/1SRef/pdata/1/1r
- 2/0_H22/1/842.1657.LIFT/1SRef/pdata/1/proc
- 2/0_H22/1/842.1657.LIFT/1SRef/pdata/1/procs
- 2/0_H22/1/842.1657.LIFT/1SRef/sptype
- 2/0_H22/1/871.4939.LIFT/
- 2/0_H22/1/871.4939.LIFT/1SRef/
- 2/0_H22/1/871.4939.LIFT/1SRef/acqu
- 2/0_H22/1/871.4939.LIFT/1SRef/acqus
- 2/0_H22/1/871.4939.LIFT/1SRef/fid
- 2/0_H22/1/871.4939.LIFT/1SRef/pdata/
- 2/0_H22/1/871.4939.LIFT/1SRef/pdata/1/
- 2/0_H22/1/871.4939.LIFT/1SRef/pdata/1/1r
- 2/0_H22/1/871.4939.LIFT/1SRef/pdata/1/proc
- 2/0_H22/1/871.4939.LIFT/1SRef/pdata/1/procs
- 2/0_H22/1/871.4939.LIFT/1SRef/sptype
- 3/
- 3/0_H24/
- 3/0_H24/1/
- 3/0_H24/1/1112.5674.LIFT/
- 3/0_H24/1/1112.5674.LIFT/1SRef/
- 3/0_H24/1/1112.5674.LIFT/1SRef/acqu
- 3/0_H24/1/1112.5674.LIFT/1SRef/acqus
- 3/0_H24/1/1112.5674.LIFT/1SRef/fid
- 3/0_H24/1/1112.5674.LIFT/1SRef/pdata/
- 3/0_H24/1/1112.5674.LIFT/1SRef/pdata/1/
- 3/0_H24/1/1112.5674.LIFT/1SRef/pdata/1/1r
- 3/0_H24/1/1112.5674.LIFT/1SRef/pdata/1/proc
- 3/0_H24/1/1112.5674.LIFT/1SRef/pdata/1/procs
- 3/0_H24/1/1112.5674.LIFT/1SRef/sptype
- 3/0_H24/1/1677.8537.LIFT/
- 3/0_H24/1/1677.8537.LIFT/1SRef/
- 3/0_H24/1/1677.8537.LIFT/1SRef/acqu
- 3/0_H24/1/1677.8537.LIFT/1SRef/acqus
- 3/0_H24/1/1677.8537.LIFT/1SRef/fid
- 3/0_H24/1/1677.8537.LIFT/1SRef/pdata/
- 3/0_H24/1/1677.8537.LIFT/1SRef/pdata/1/
- 3/0_H24/1/1677.8537.LIFT/1SRef/pdata/1/1r
- 3/0_H24/1/1677.8537.LIFT/1SRef/pdata/1/proc
- 3/0_H24/1/1677.8537.LIFT/1SRef/pdata/1/procs
- 3/0_H24/1/1677.8537.LIFT/1SRef/sptype
- 3/0_H24/1/1708.8951.LIFT/
- 3/0_H24/1/1708.8951.LIFT/1SRef/
- 3/0_H24/1/1708.8951.LIFT/1SRef/acqu
- 3/0_H24/1/1708.8951.LIFT/1SRef/acqus
- 3/0_H24/1/1708.8951.LIFT/1SRef/fid
- 3/0_H24/1/1708.8951.LIFT/1SRef/pdata/
- 3/0_H24/1/1708.8951.LIFT/1SRef/pdata/1/
- 3/0_H24/1/1708.8951.LIFT/1SRef/pdata/1/1r
- 3/0_H24/1/1708.8951.LIFT/1SRef/pdata/1/proc
- 3/0_H24/1/1708.8951.LIFT/1SRef/pdata/1/procs
- 3/0_H24/1/1708.8951.LIFT/1SRef/sptype
- 3/0_H24/1/1778.9121.LIFT/
- 3/0_H24/1/1778.9121.LIFT/1SRef/
- 3/0_H24/1/1778.9121.LIFT/1SRef/acqu
- 3/0_H24/1/1778.9121.LIFT/1SRef/acqus
- 3/0_H24/1/1778.9121.LIFT/1SRef/fid
- 3/0_H24/1/1778.9121.LIFT/1SRef/pdata/
- 3/0_H24/1/1778.9121.LIFT/1SRef/pdata/1/
- 3/0_H24/1/1778.9121.LIFT/1SRef/pdata/1/1r
- 3/0_H24/1/1778.9121.LIFT/1SRef/pdata/1/proc
- 3/0_H24/1/1778.9121.LIFT/1SRef/pdata/1/procs
- 3/0_H24/1/1778.9121.LIFT/1SRef/sptype
- 3/0_H24/1/1971.9819.LIFT/
- 3/0_H24/1/1971.9819.LIFT/1SRef/
- 3/0_H24/1/1971.9819.LIFT/1SRef/acqu
- 3/0_H24/1/1971.9819.LIFT/1SRef/acqus
- 3/0_H24/1/1971.9819.LIFT/1SRef/fid
- 3/0_H24/1/1971.9819.LIFT/1SRef/pdata/
- 3/0_H24/1/1971.9819.LIFT/1SRef/pdata/1/
- 3/0_H24/1/1971.9819.LIFT/1SRef/pdata/1/1r
- 3/0_H24/1/1971.9819.LIFT/1SRef/pdata/1/proc
- 3/0_H24/1/1971.9819.LIFT/1SRef/pdata/1/procs
- 3/0_H24/1/1971.9819.LIFT/1SRef/sptype
- 3/0_H24/1/1SRef/
- 3/0_H24/1/1SRef/acqu
- 3/0_H24/1/1SRef/acqus
- 3/0_H24/1/1SRef/fid
- 3/0_H24/1/1SRef/pdata/
- 3/0_H24/1/1SRef/pdata/1/
- 3/0_H24/1/1SRef/pdata/1/1r
- 3/0_H24/1/1SRef/pdata/1/proc
- 3/0_H24/1/1SRef/pdata/1/procs
- 3/0_H24/1/1SRef/sptype
- A/
- A/0_G23/
- A/0_G23/1/
- A/0_G23/1/1198.7049.LIFT/
- A/0_G23/1/1198.7049.LIFT/1SRef/
- A/0_G23/1/1198.7049.LIFT/1SRef/acqu
- A/0_G23/1/1198.7049.LIFT/1SRef/acqus
- A/0_G23/1/1198.7049.LIFT/1SRef/fid
- A/0_G23/1/1198.7049.LIFT/1SRef/pdata/
- A/0_G23/1/1198.7049.LIFT/1SRef/pdata/1/
- A/0_G23/1/1198.7049.LIFT/1SRef/pdata/1/1r
- A/0_G23/1/1198.7049.LIFT/1SRef/pdata/1/proc
- A/0_G23/1/1198.7049.LIFT/1SRef/pdata/1/procs
- A/0_G23/1/1198.7049.LIFT/1SRef/sptype
- A/0_G23/1/1516.7107.LIFT/
- A/0_G23/1/1516.7107.LIFT/1SRef/
- A/0_G23/1/1516.7107.LIFT/1SRef/acqu
- A/0_G23/1/1516.7107.LIFT/1SRef/acqus
- A/0_G23/1/1516.7107.LIFT/1SRef/fid
- A/0_G23/1/1516.7107.LIFT/1SRef/pdata/
- A/0_G23/1/1516.7107.LIFT/1SRef/pdata/1/
- A/0_G23/1/1516.7107.LIFT/1SRef/pdata/1/1r
- A/0_G23/1/1516.7107.LIFT/1SRef/pdata/1/proc
- A/0_G23/1/1516.7107.LIFT/1SRef/pdata/1/procs
- A/0_G23/1/1516.7107.LIFT/1SRef/sptype
- A/0_G23/1/1790.8892.LIFT/
- A/0_G23/1/1790.8892.LIFT/1SRef/
- A/0_G23/1/1790.8892.LIFT/1SRef/acqu
- A/0_G23/1/1790.8892.LIFT/1SRef/acqus
- A/0_G23/1/1790.8892.LIFT/1SRef/fid
- A/0_G23/1/1790.8892.LIFT/1SRef/pdata/
- A/0_G23/1/1790.8892.LIFT/1SRef/pdata/1/
- A/0_G23/1/1790.8892.LIFT/1SRef/pdata/1/1r
- A/0_G23/1/1790.8892.LIFT/1SRef/pdata/1/proc
- A/0_G23/1/1790.8892.LIFT/1SRef/pdata/1/procs
- A/0_G23/1/1790.8892.LIFT/1SRef/sptype
- A/0_G23/1/1SRef/
- A/0_G23/1/1SRef/acqu
- A/0_G23/1/1SRef/acqus
- A/0_G23/1/1SRef/fid
- A/0_G23/1/1SRef/pdata/
- A/0_G23/1/1SRef/pdata/1/
- A/0_G23/1/1SRef/pdata/1/1r
- A/0_G23/1/1SRef/pdata/1/proc
- A/0_G23/1/1SRef/pdata/1/procs
- A/0_G23/1/1SRef/sptype
- B/
- B/0_M4/
- B/0_M4/1/
- B/0_M4/1/1643.2677.LIFT/
- B/0_M4/1/1643.2677.LIFT/1SRef/
- B/0_M4/1/1643.2677.LIFT/1SRef/acqu
- B/0_M4/1/1643.2677.LIFT/1SRef/acqus
- B/0_M4/1/1643.2677.LIFT/1SRef/fid
- B/0_M4/1/1643.2677.LIFT/1SRef/pdata/
- B/0_M4/1/1643.2677.LIFT/1SRef/pdata/1/
- B/0_M4/1/1643.2677.LIFT/1SRef/pdata/1/1r
- B/0_M4/1/1643.2677.LIFT/1SRef/pdata/1/proc
- B/0_M4/1/1643.2677.LIFT/1SRef/pdata/1/procs
- B/0_M4/1/1643.2677.LIFT/1SRef/sptype
- B/0_M4/1/1771.3847.LIFT/
- B/0_M4/1/1771.3847.LIFT/1SRef/
- B/0_M4/1/1771.3847.LIFT/1SRef/acqu
- B/0_M4/1/1771.3847.LIFT/1SRef/acqus
- B/0_M4/1/1771.3847.LIFT/1SRef/fid
- B/0_M4/1/1771.3847.LIFT/1SRef/pdata/
- B/0_M4/1/1771.3847.LIFT/1SRef/pdata/1/
- B/0_M4/1/1771.3847.LIFT/1SRef/pdata/1/1r
- B/0_M4/1/1771.3847.LIFT/1SRef/pdata/1/proc
- B/0_M4/1/1771.3847.LIFT/1SRef/pdata/1/procs
- B/0_M4/1/1771.3847.LIFT/1SRef/sptype
- B/0_M4/1/1994.5167.LIFT/
- B/0_M4/1/1994.5167.LIFT/1SRef/
- B/0_M4/1/1994.5167.LIFT/1SRef/acqu
- B/0_M4/1/1994.5167.LIFT/1SRef/acqus
- B/0_M4/1/1994.5167.LIFT/1SRef/fid
- B/0_M4/1/1994.5167.LIFT/1SRef/pdata/
- B/0_M4/1/1994.5167.LIFT/1SRef/pdata/1/
- B/0_M4/1/1994.5167.LIFT/1SRef/pdata/1/1r
- B/0_M4/1/1994.5167.LIFT/1SRef/pdata/1/proc
- B/0_M4/1/1994.5167.LIFT/1SRef/pdata/1/procs
- B/0_M4/1/1994.5167.LIFT/1SRef/sptype
- B/0_M4/1/1SRef/
- B/0_M4/1/1SRef/acqu
- B/0_M4/1/1SRef/acqus
- B/0_M4/1/1SRef/fid
- B/0_M4/1/1SRef/pdata/
- B/0_M4/1/1SRef/pdata/1/
- B/0_M4/1/1SRef/pdata/1/1r
- B/0_M4/1/1SRef/pdata/1/proc
- B/0_M4/1/1SRef/pdata/1/procs
- B/0_M4/1/1SRef/sptype
- B/0_M4/1/2705.8406.LIFT/
- B/0_M4/1/2705.8406.LIFT/1SRef/
- B/0_M4/1/2705.8406.LIFT/1SRef/acqu
- B/0_M4/1/2705.8406.LIFT/1SRef/acqus
- B/0_M4/1/2705.8406.LIFT/1SRef/fid
- B/0_M4/1/2705.8406.LIFT/1SRef/pdata/
- B/0_M4/1/2705.8406.LIFT/1SRef/pdata/1/
- B/0_M4/1/2705.8406.LIFT/1SRef/pdata/1/1r
- B/0_M4/1/2705.8406.LIFT/1SRef/pdata/1/proc
- B/0_M4/1/2705.8406.LIFT/1SRef/pdata/1/procs
- B/0_M4/1/2705.8406.LIFT/1SRef/sptype
- C/
- C/0_M5/
- C/0_M5/1/
- C/0_M5/1/1549.1657.LIFT/
- C/0_M5/1/1549.1657.LIFT/1SRef/
- C/0_M5/1/1549.1657.LIFT/1SRef/acqu
- C/0_M5/1/1549.1657.LIFT/1SRef/acqus
- C/0_M5/1/1549.1657.LIFT/1SRef/fid
- C/0_M5/1/1549.1657.LIFT/1SRef/pdata/
- C/0_M5/1/1549.1657.LIFT/1SRef/pdata/1/
- C/0_M5/1/1549.1657.LIFT/1SRef/pdata/1/1r
- C/0_M5/1/1549.1657.LIFT/1SRef/pdata/1/proc
- C/0_M5/1/1549.1657.LIFT/1SRef/pdata/1/procs
- C/0_M5/1/1549.1657.LIFT/1SRef/sptype
- C/0_M5/1/1994.5009.LIFT/
- C/0_M5/1/1994.5009.LIFT/1SRef/
- C/0_M5/1/1994.5009.LIFT/1SRef/acqu
- C/0_M5/1/1994.5009.LIFT/1SRef/acqus
- C/0_M5/1/1994.5009.LIFT/1SRef/fid
- C/0_M5/1/1994.5009.LIFT/1SRef/pdata/
- C/0_M5/1/1994.5009.LIFT/1SRef/pdata/1/
- C/0_M5/1/1994.5009.LIFT/1SRef/pdata/1/1r
- C/0_M5/1/1994.5009.LIFT/1SRef/pdata/1/proc
- C/0_M5/1/1994.5009.LIFT/1SRef/pdata/1/procs
- C/0_M5/1/1994.5009.LIFT/1SRef/sptype
- C/0_M5/1/1SRef/
- C/0_M5/1/1SRef/acqu
- C/0_M5/1/1SRef/acqus
- C/0_M5/1/1SRef/fid
- C/0_M5/1/1SRef/pdata/
- C/0_M5/1/1SRef/pdata/1/
- C/0_M5/1/1SRef/pdata/1/1r
- C/0_M5/1/1SRef/pdata/1/proc
- C/0_M5/1/1SRef/pdata/1/procs
- C/0_M5/1/1SRef/sptype
- C/0_M5/1/2705.8168.LIFT/
- C/0_M5/1/2705.8168.LIFT/1SRef/
- C/0_M5/1/2705.8168.LIFT/1SRef/acqu
- C/0_M5/1/2705.8168.LIFT/1SRef/acqus
- C/0_M5/1/2705.8168.LIFT/1SRef/fid
- C/0_M5/1/2705.8168.LIFT/1SRef/pdata/
- C/0_M5/1/2705.8168.LIFT/1SRef/pdata/1/
- C/0_M5/1/2705.8168.LIFT/1SRef/pdata/1/1r
- C/0_M5/1/2705.8168.LIFT/1SRef/pdata/1/proc
- C/0_M5/1/2705.8168.LIFT/1SRef/pdata/1/procs
- C/0_M5/1/2705.8168.LIFT/1SRef/sptype
- C/0_M5/1/3319.4145.LIFT/
- C/0_M5/1/3319.4145.LIFT/1SRef/
- C/0_M5/1/3319.4145.LIFT/1SRef/acqu
- C/0_M5/1/3319.4145.LIFT/1SRef/acqus
- C/0_M5/1/3319.4145.LIFT/1SRef/fid
- C/0_M5/1/3319.4145.LIFT/1SRef/pdata/
- C/0_M5/1/3319.4145.LIFT/1SRef/pdata/1/
- C/0_M5/1/3319.4145.LIFT/1SRef/pdata/1/1r
- C/0_M5/1/3319.4145.LIFT/1SRef/pdata/1/proc
- C/0_M5/1/3319.4145.LIFT/1SRef/pdata/1/procs
- C/0_M5/1/3319.4145.LIFT/1SRef/sptype
- Cl/
- Cl/0_G24/
- Cl/0_G24/1/
- Cl/0_G24/1/1085.6137.LIFT/
[truncated: 295 more entries]
