# Supplementary material for: Discovery of potential targets of Triptolide through inverse docking in ovarian cancer cells
Source: PeerJ. 2020 Mar 18;8:e8620. doi: 10.7717/peerj.8620 (PMC7085293; doi:10.7717/peerj.8620)
Supplement: Supplemental Information 5 [file peerj-08-8620-s005.zip › C/0_M5/1/1SRef/acqu]

##TITLE=  XMASS Parameter file
##JCAMPDX=  5.0
##DATATYPE=  CONTINUOUS MASS SPECTRUM
##ORIGIN=  XMASS, Bruker-Daltonics (USA) and Bruker-Daltonik (GER)
##OWNER=  TOF User
##SPECTROMETER/DATASYSTEM=  Bruker Flex Series
##.SPECTROMETER TYPE=  TOF
##.INLET=  DIRECT
##.IONIZATION MODE=  LD+
##$ACQMID= 0 
##$ACQVSMA= 3 
##$ACQVSMI= 0 
##$ADC= 1 
##$ANT= no 
##$AQOP_m= 1 
##$AQ_mod= 2 
##$ATTEN= 84.800003 
##$AccE= 20000 
##$AccE_is= 0 
##$AppTyp= 0 
##$BYTORDA= 0 
##$CIDOn= no 
##$CTOF= 0 
##$Calmet= 0 
##$CapEnt= -4000 
##$CapExit= 0 
##$CapHtr= 0 
##$Corona= 0 
##$Cycle= 100 
##$Cyl= 0 
##$DATE= 0 
##$DCOff1= 0 
##$DComp= no 
##$DE= 625 
##$DEFLON= yes 
##$DELAY= 42000 
##$DIGTYP= 14 
##$DPCAL1= 0 
##$DPMASS= 600 
##$DR_end= 6 
##$DR_set= 12 
##$DR_strt= 12 
##$DS= 0 
##$DTATYPE= 0 
##$DW= 0.25 
##$DataTyp= 0 
##$DeflOff= 30 
##$DigTrig= 100 
##$DryFlow= 0 
##$DrySW= 0 
##$DryTemp= 150 
##$EOSTime= 0.92799997 
##$EndP= -3500 
##$Enhance= no 
##$EsiMode= 0 
##$Extract= 0 
##$FASTON= no 
##$FOV= 20 
##$FPCAL1= 1 
##$FPCAL2= 0 
##$FPCAL3= 0 
##$FPMASS= 2466.7 
##$FPON= no 
##$FPSHIFT= 0 
##$FW= 2500 
##$Flatlin= no 
##$FpWinHi= 0 
##$FpWinLo= 0 
##$GDEDLY= 0 
##$GDEON= yes 
##$GDETime= 0 
##$GSpotId= 0 
##$GSpotno= -1 
##$Gate= 100 
##$HITURBO= no 
##$HPCML3= 0 
##$HPClBHi= 0 
##$HPClBLo= 0 
##$HPClOrd= 0 
##$HPClUse= no 
##$Hpcgc0= 0 
##$Hpcgc2= 0 
##$IS2BNDV= 0 
##$ISD= no 
##$InstTyp= 2 
##$LASP= 1 
##$LBNDVAL= 0 
##$LINDIS= 0 
##$LLNSBND= no 
##$LasFoc= 9 
##$LftHV1= 0 
##$LftHV2= 0 
##$Lift1= 0 
##$Lift2= 0 
##$MC2= 4 
##$ML1= 405521.904105388 
##$ML1_raw= 405521.904105388 
##$ML2= 526.555071004748 
##$ML2_raw= 526.555071004748 
##$ML3= -0.0164182690443747 
##$ML3_raw= -0.0164182690443747 
##$MW_low= 15 
##$MapMode= 0 
##$Masserr= 6.290216 
##$NBL= 1 
##$NC= 0 
##$NS= 16 
##$NSdigit= 1 
##$NebFlow= 0 
##$NebSW= 0 
##$NebTemp= 30 
##$NoSHOTS= 3500 
##$OFFSET= 1000 
##$PAPS= 0 
##$PIEDLY= 150 
##$POLARI= 1 
##$PR= 1 
##$PULSER= 10 
##$PULSREP= 10000 
##$Parent= 1000 
##$RBNDVAL= 0 
##$REPHZ= 1000 
##$RFAmp= 600 
##$RFFreq= 5 
##$RG= 1 
##$RLNSBND= no 
##$Ref2= 13.35 
##$RefFull= 0 
##$ReflE= 0 
##$Repel= 20 
##$RunDId= 0 
##$RunId= 0 
##$SF= 0 
##$SFO1= 0 
##$SPType= 0 
##$SW= 0 
##$SW_p= 100 
##$SampId= 0 
##$Sens1= 100 
##$Sens2= 0 
##$Skim1= 20 
##$SumShot= 0 
##$Sync= 1 
##$TD= 230400 
##$TIB= 5 
##$TLft= 0 
##$TLftCor= 0 
##$TLift= 0 
##$TPLMS= 0 
##$TargId= 0 
##$TgCount= 0 
##$Trans= 100 
##$Trap= 45 
##$UDeflL= 0 
##$UGrid= 0 
##$UIS2BND= no 
##$ULensR= 0 
##$UPAcc= 0 
##$URepel= 9000 
##$Udefl= 0 
##$UdetL= 2.859 
##$UdetR= 2.503 
##$Uhim= 0 
##$Uhimass= 0 
##$Uis1= 25 
##$Uis2= 22.5 
##$Ulens= 7.3000002 
##$Uref_is= 0 
##$Urefl= 26.450001 
##$XLens= -50 
##$YMAX_a= 21341 
##$YMIN_a= -2147483648 
##$ACQMETH= <D:\Methods\flexControlMethods\RP_PepMix.par> 
##$AQ_DATE= <2015-09-21T17:37:26.196+08:00> 
##$AUNM= <> 
##$AXMeth= <> 
##$Aoffs= (0..5) 
51 51 51 51 51 51 
##$CALME= (0..15) 
0 0 0 0 0 0 0 0 
0 0 0 0 0 0 0 0 
##$CALMR= (0..15) 
0 0 0 0 0 0 0 0 
0 0 0 0 0 0 0 0 
##$CALNAM1= <> 
##$CALNAM2= <> 
##$CALNAM3= <> 
##$CALNAM4= <> 
##$CALNAM5= <> 
##$CALNAM6= <> 
##$CALNAM7= <> 
##$CHIPNO= <0> 
##$CMT1= <> 
##$CMT2= <> 
##$CMT3= <> 
##$CMT4= <> 
##$D= (0..31) 
0 0 0 0 0 0 0 0 
0 0 0 0 0 0 0 0 
0 0 0 0 0 0 0 0 
0 0 0 0 0 0 0 0 
##$DOMNAME= <> 
##$Doffs= (0..5) 
127 127 127 127 127 127 
##$FAMeth= <> 
##$FASTCal= <> 
##$FCVer= <flexControl 3.3.108.0> 
##$GEOFILE= <> 
##$Gelcode= <> 
##$HPCStr= <> 
##$HPCal= (0..31) 
0 0 0 0 0 0 0 0 
0 0 0 0 0 0 0 0 
0 0 0 0 0 0 0 0 
0 0 0 0 0 0 0 0 
##$ID_raw= <68fab8a4-198c-4635-b08b-efc1f89e1b03> 
##$IN= (0..31) 
0.001 0.001 0.001 0.001 0.001 0.001 0.001 0.001 
0.001 0.001 0.001 0.001 0.001 0.001 0.001 0.001 
0.001 0.001 0.001 0.001 0.001 0.001 0.001 0.001 
0.001 0.001 0.001 0.001 0.001 0.001 0.001 0.001 
##$INSTRUM= <FLEX-PC> 
##$InstrID= <259901.00259> 
##$LIFTC= (0..2) 
0 0 0 
##$MOTPOS= <(-90845.0,-58790.0)> 
##$Mctrlst= <> 
##$NTBCal= <V3.0CCalibrator 12 1 0 0 -2147483648 2147483647  V1.0CHPCData  Order 0 vCoeff V1.0VectorDouble 0  c2 0 c0 0 minMass 0 maxMass 0 bUse 0 endCHPCData V1.0CTOF2CalibrationConstants 42000 0.25 526.55507100474824 405521.90410538821 -0.016418269044374677 -0.00011937075669616259 -1.9950544238407077 2 V1.0CTOF2CalibrationConstants 0 0 0 0 0 0 0 -1  > 
##$NTBCalr= <V3.0CCalibrator 12 1 0 0 -2147483648 2147483647  V1.0CHPCData  Order 0 vCoeff V1.0VectorDouble 0  c2 0 c0 0 minMass 0 maxMass 0 bUse 0 endCHPCData V1.0CTOF2CalibrationConstants 42000 0.25 526.55507100474824 405521.90410538821 -0.016418269044374677 -0.00011937075669616259 -1.9950544238407077 2 V1.0CTOF2CalibrationConstants 0 0 0 0 0 0 0 -1  > 
##$OS9PATH= <> 
##$OpId= <BDAL@DE> 
##$P= (0..31) 
0 0 0 0 0 0 0 0 
0 0 0 0 0 0 0 0 
0 0 0 0 0 0 0 0 
0 0 0 0 0 0 0 0 
##$PARNM= <> 
##$PATCHNO= <M5> 
##$PATH= <D:\Data\Liuhl\150921\C\0_M5\1\1SRef> 
##$PDELAY= (0..3) 
10 10 10 10 
##$PDURA= (0..3) 
10 10 10 10 
##$PEPURL= <> 
##$PLMSC= (0..2) 
0 0 0 
##$PULPROG= <> 
##$PostPr= <> 
##$QS= (0..7) 
83 83 83 83 83 83 83 83 
##$RUNNM= <> 
##$SMOPTS= (0..15) 
0 0 0 0 0 0 0 0 
0 0 0 0 0 0 0 0 
##$SPOTNO= <M5> 
##$TgIDS= <G_60D4F9D7_98EF_4F7D_934930E8B16CA2D1> 
##$TgSer= <> 
##$TgTyp= <> 
##$VDLIST= <DDDDDDDDDDDDDDD> 
##$VOLTNM= <> 
##$WEND= (0..3) 
30000 30000 30000 30000 
##$WINY= (0..3) 
3 3 3 3 
##$WSTART= (0..3) 
0 0 0 0 
##$Warplc1= <> 
##$Warplc2= <> 
##$XACQVS= <3.0> 
##$Xml1= <> 
##END=
