# Supplementary material for: Discovery of potential targets of Triptolide through inverse docking in ovarian cancer cells
Source: PeerJ. 2020 Mar 18;8:e8620. doi: 10.7717/peerj.8620 (PMC7085293; doi:10.7717/peerj.8620)
Supplement: Supplemental Information 6 [file peerj-08-8620-s006.zip]

Archive with 494 entries (304 files):
- d10/
- d10/0_M1/
- d10/0_M1/1/
- d10/0_M1/1/1039.9462.LIFT/
- d10/0_M1/1/1039.9462.LIFT/1SRef/
- d10/0_M1/1/1039.9462.LIFT/1SRef/acqu
- d10/0_M1/1/1039.9462.LIFT/1SRef/acqus
- d10/0_M1/1/1039.9462.LIFT/1SRef/fid
- d10/0_M1/1/1039.9462.LIFT/1SRef/pdata/
- d10/0_M1/1/1039.9462.LIFT/1SRef/pdata/1/
- d10/0_M1/1/1039.9462.LIFT/1SRef/pdata/1/1r
- d10/0_M1/1/1039.9462.LIFT/1SRef/pdata/1/proc
- d10/0_M1/1/1039.9462.LIFT/1SRef/pdata/1/procs
- d10/0_M1/1/1039.9462.LIFT/1SRef/sptype
- d10/0_M1/1/1130.9668.LIFT/
- d10/0_M1/1/1130.9668.LIFT/1SRef/
- d10/0_M1/1/1130.9668.LIFT/1SRef/acqu
- d10/0_M1/1/1130.9668.LIFT/1SRef/acqus
- d10/0_M1/1/1130.9668.LIFT/1SRef/fid
- d10/0_M1/1/1130.9668.LIFT/1SRef/pdata/
- d10/0_M1/1/1130.9668.LIFT/1SRef/pdata/1/
- d10/0_M1/1/1130.9668.LIFT/1SRef/pdata/1/1r
- d10/0_M1/1/1130.9668.LIFT/1SRef/pdata/1/proc
- d10/0_M1/1/1130.9668.LIFT/1SRef/pdata/1/procs
- d10/0_M1/1/1130.9668.LIFT/1SRef/sptype
- d10/0_M1/1/1959.4923.LIFT/
- d10/0_M1/1/1959.4923.LIFT/1SRef/
- d10/0_M1/1/1959.4923.LIFT/1SRef/acqu
- d10/0_M1/1/1959.4923.LIFT/1SRef/acqus
- d10/0_M1/1/1959.4923.LIFT/1SRef/fid
- d10/0_M1/1/1959.4923.LIFT/1SRef/pdata/
- d10/0_M1/1/1959.4923.LIFT/1SRef/pdata/1/
- d10/0_M1/1/1959.4923.LIFT/1SRef/pdata/1/1r
- d10/0_M1/1/1959.4923.LIFT/1SRef/pdata/1/proc
- d10/0_M1/1/1959.4923.LIFT/1SRef/pdata/1/procs
- d10/0_M1/1/1959.4923.LIFT/1SRef/sptype
- d10/0_M1/1/1SRef/
- d10/0_M1/1/1SRef/acqu
- d10/0_M1/1/1SRef/acqus
- d10/0_M1/1/1SRef/fid
- d10/0_M1/1/1SRef/pdata/
- d10/0_M1/1/1SRef/pdata/1/
- d10/0_M1/1/1SRef/pdata/1/1r
- d10/0_M1/1/1SRef/pdata/1/proc
- d10/0_M1/1/1SRef/pdata/1/procs
- d10/0_M1/1/1SRef/sptype
- d10/0_M1/1/2798.9763.LIFT/
- d10/0_M1/1/2798.9763.LIFT/1SRef/
- d10/0_M1/1/2798.9763.LIFT/1SRef/acqu
- d10/0_M1/1/2798.9763.LIFT/1SRef/acqus
- d10/0_M1/1/2798.9763.LIFT/1SRef/fid
- d10/0_M1/1/2798.9763.LIFT/1SRef/pdata/
- d10/0_M1/1/2798.9763.LIFT/1SRef/pdata/1/
- d10/0_M1/1/2798.9763.LIFT/1SRef/pdata/1/1r
- d10/0_M1/1/2798.9763.LIFT/1SRef/pdata/1/proc
- d10/0_M1/1/2798.9763.LIFT/1SRef/pdata/1/procs
- d10/0_M1/1/2798.9763.LIFT/1SRef/sptype
- d11/
- d11/0_M2/
- d11/0_M2/1/
- d11/0_M2/1/1522.2072.LIFT/
- d11/0_M2/1/1522.2072.LIFT/1SRef/
- d11/0_M2/1/1522.2072.LIFT/1SRef/acqu
- d11/0_M2/1/1522.2072.LIFT/1SRef/acqus
- d11/0_M2/1/1522.2072.LIFT/1SRef/fid
- d11/0_M2/1/1522.2072.LIFT/1SRef/pdata/
- d11/0_M2/1/1522.2072.LIFT/1SRef/pdata/1/
- d11/0_M2/1/1522.2072.LIFT/1SRef/pdata/1/1r
- d11/0_M2/1/1522.2072.LIFT/1SRef/pdata/1/proc
- d11/0_M2/1/1522.2072.LIFT/1SRef/pdata/1/procs
- d11/0_M2/1/1522.2072.LIFT/1SRef/sptype
- d11/0_M2/1/1781.3302.LIFT/
- d11/0_M2/1/1781.3302.LIFT/1SRef/
- d11/0_M2/1/1781.3302.LIFT/1SRef/acqu
- d11/0_M2/1/1781.3302.LIFT/1SRef/acqus
- d11/0_M2/1/1781.3302.LIFT/1SRef/fid
- d11/0_M2/1/1781.3302.LIFT/1SRef/pdata/
- d11/0_M2/1/1781.3302.LIFT/1SRef/pdata/1/
- d11/0_M2/1/1781.3302.LIFT/1SRef/pdata/1/1r
- d11/0_M2/1/1781.3302.LIFT/1SRef/pdata/1/proc
- d11/0_M2/1/1781.3302.LIFT/1SRef/pdata/1/procs
- d11/0_M2/1/1781.3302.LIFT/1SRef/sptype
- d11/0_M2/1/1SRef/
- d11/0_M2/1/1SRef/acqu
- d11/0_M2/1/1SRef/acqus
- d11/0_M2/1/1SRef/fid
- d11/0_M2/1/1SRef/pdata/
- d11/0_M2/1/1SRef/pdata/1/
- d11/0_M2/1/1SRef/pdata/1/1r
- d11/0_M2/1/1SRef/pdata/1/proc
- d11/0_M2/1/1SRef/pdata/1/procs
- d11/0_M2/1/1SRef/sptype
- d11/0_M2/1/2384.5418.LIFT/
- d11/0_M2/1/2384.5418.LIFT/1SRef/
- d11/0_M2/1/2384.5418.LIFT/1SRef/acqu
- d11/0_M2/1/2384.5418.LIFT/1SRef/acqus
- d11/0_M2/1/2384.5418.LIFT/1SRef/fid
- d11/0_M2/1/2384.5418.LIFT/1SRef/pdata/
- d11/0_M2/1/2384.5418.LIFT/1SRef/pdata/1/
- d11/0_M2/1/2384.5418.LIFT/1SRef/pdata/1/1r
- d11/0_M2/1/2384.5418.LIFT/1SRef/pdata/1/proc
- d11/0_M2/1/2384.5418.LIFT/1SRef/pdata/1/procs
- d11/0_M2/1/2384.5418.LIFT/1SRef/sptype
- d11/0_M2/1/2705.8008.LIFT/
- d11/0_M2/1/2705.8008.LIFT/1SRef/
- d11/0_M2/1/2705.8008.LIFT/1SRef/acqu
- d11/0_M2/1/2705.8008.LIFT/1SRef/acqus
- d11/0_M2/1/2705.8008.LIFT/1SRef/fid
- d11/0_M2/1/2705.8008.LIFT/1SRef/pdata/
- d11/0_M2/1/2705.8008.LIFT/1SRef/pdata/1/
- d11/0_M2/1/2705.8008.LIFT/1SRef/pdata/1/1r
- d11/0_M2/1/2705.8008.LIFT/1SRef/pdata/1/proc
- d11/0_M2/1/2705.8008.LIFT/1SRef/pdata/1/procs
- d11/0_M2/1/2705.8008.LIFT/1SRef/sptype
- d13/
- d13/0_M3/
- d13/0_M3/1/
- d13/0_M3/1/1265.0515.LIFT/
- d13/0_M3/1/1265.0515.LIFT/1SRef/
- d13/0_M3/1/1265.0515.LIFT/1SRef/Analysis.FAmethod
- d13/0_M3/1/1265.0515.LIFT/1SRef/AnalysisParameter.xml
- d13/0_M3/1/1265.0515.LIFT/1SRef/acqu
- d13/0_M3/1/1265.0515.LIFT/1SRef/acqus
- d13/0_M3/1/1265.0515.LIFT/1SRef/fid
- d13/0_M3/1/1265.0515.LIFT/1SRef/pdata/
- d13/0_M3/1/1265.0515.LIFT/1SRef/pdata/1/
- d13/0_M3/1/1265.0515.LIFT/1SRef/pdata/1/1r
- d13/0_M3/1/1265.0515.LIFT/1SRef/pdata/1/peaklist.xml
- d13/0_M3/1/1265.0515.LIFT/1SRef/pdata/1/proc
- d13/0_M3/1/1265.0515.LIFT/1SRef/pdata/1/procs
- d13/0_M3/1/1265.0515.LIFT/1SRef/sptype
- d13/0_M3/1/1349.0994.LIFT/
- d13/0_M3/1/1349.0994.LIFT/1SRef/
- d13/0_M3/1/1349.0994.LIFT/1SRef/acqu
- d13/0_M3/1/1349.0994.LIFT/1SRef/acqus
- d13/0_M3/1/1349.0994.LIFT/1SRef/fid
- d13/0_M3/1/1349.0994.LIFT/1SRef/pdata/
- d13/0_M3/1/1349.0994.LIFT/1SRef/pdata/1/
- d13/0_M3/1/1349.0994.LIFT/1SRef/pdata/1/1r
- d13/0_M3/1/1349.0994.LIFT/1SRef/pdata/1/proc
- d13/0_M3/1/1349.0994.LIFT/1SRef/pdata/1/procs
- d13/0_M3/1/1349.0994.LIFT/1SRef/sptype
- d13/0_M3/1/1787.4628.LIFT/
- d13/0_M3/1/1787.4628.LIFT/1SRef/
- d13/0_M3/1/1787.4628.LIFT/1SRef/acqu
- d13/0_M3/1/1787.4628.LIFT/1SRef/acqus
- d13/0_M3/1/1787.4628.LIFT/1SRef/fid
- d13/0_M3/1/1787.4628.LIFT/1SRef/pdata/
- d13/0_M3/1/1787.4628.LIFT/1SRef/pdata/1/
- d13/0_M3/1/1787.4628.LIFT/1SRef/pdata/1/1r
- d13/0_M3/1/1787.4628.LIFT/1SRef/pdata/1/proc
- d13/0_M3/1/1787.4628.LIFT/1SRef/pdata/1/procs
- d13/0_M3/1/1787.4628.LIFT/1SRef/sptype
- d13/0_M3/1/1SRef/
- d13/0_M3/1/1SRef/acqu
- d13/0_M3/1/1SRef/acqus
- d13/0_M3/1/1SRef/fid
- d13/0_M3/1/1SRef/pdata/
- d13/0_M3/1/1SRef/pdata/1/
- d13/0_M3/1/1SRef/pdata/1/1r
- d13/0_M3/1/1SRef/pdata/1/proc
- d13/0_M3/1/1SRef/pdata/1/procs
- d13/0_M3/1/1SRef/sptype
- d13/0_M3/1/2256.5613.LIFT/
- d13/0_M3/1/2256.5613.LIFT/1SRef/
- d13/0_M3/1/2256.5613.LIFT/1SRef/acqu
- d13/0_M3/1/2256.5613.LIFT/1SRef/acqus
- d13/0_M3/1/2256.5613.LIFT/1SRef/fid
- d13/0_M3/1/2256.5613.LIFT/1SRef/pdata/
- d13/0_M3/1/2256.5613.LIFT/1SRef/pdata/1/
- d13/0_M3/1/2256.5613.LIFT/1SRef/pdata/1/1r
- d13/0_M3/1/2256.5613.LIFT/1SRef/pdata/1/proc
- d13/0_M3/1/2256.5613.LIFT/1SRef/pdata/1/procs
- d13/0_M3/1/2256.5613.LIFT/1SRef/sptype
- d4/
- d4/0_H20/
- d4/0_H20/1/
- d4/0_H20/1/1568.7555.LIFT/
- d4/0_H20/1/1568.7555.LIFT/1SRef/
- d4/0_H20/1/1568.7555.LIFT/1SRef/acqu
- d4/0_H20/1/1568.7555.LIFT/1SRef/acqus
- d4/0_H20/1/1568.7555.LIFT/1SRef/fid
- d4/0_H20/1/1568.7555.LIFT/1SRef/pdata/
- d4/0_H20/1/1568.7555.LIFT/1SRef/pdata/1/
- d4/0_H20/1/1568.7555.LIFT/1SRef/pdata/1/1r
- d4/0_H20/1/1568.7555.LIFT/1SRef/pdata/1/proc
- d4/0_H20/1/1568.7555.LIFT/1SRef/pdata/1/procs
- d4/0_H20/1/1568.7555.LIFT/1SRef/sptype
- d4/0_H20/1/1994.0017.LIFT/
- d4/0_H20/1/1994.0017.LIFT/1SRef/
- d4/0_H20/1/1994.0017.LIFT/1SRef/acqu
- d4/0_H20/1/1994.0017.LIFT/1SRef/acqus
- d4/0_H20/1/1994.0017.LIFT/1SRef/fid
- d4/0_H20/1/1994.0017.LIFT/1SRef/pdata/
- d4/0_H20/1/1994.0017.LIFT/1SRef/pdata/1/
- d4/0_H20/1/1994.0017.LIFT/1SRef/pdata/1/1r
- d4/0_H20/1/1994.0017.LIFT/1SRef/pdata/1/proc
- d4/0_H20/1/1994.0017.LIFT/1SRef/pdata/1/procs
- d4/0_H20/1/1994.0017.LIFT/1SRef/sptype
- d4/0_H20/1/1SRef/
- d4/0_H20/1/1SRef/acqu
- d4/0_H20/1/1SRef/acqus
- d4/0_H20/1/1SRef/fid
- d4/0_H20/1/1SRef/pdata/
- d4/0_H20/1/1SRef/pdata/1/
- d4/0_H20/1/1SRef/pdata/1/1r
- d4/0_H20/1/1SRef/pdata/1/proc
- d4/0_H20/1/1SRef/pdata/1/procs
- d4/0_H20/1/1SRef/sptype
- d4/0_H20/1/2243.2253.LIFT/
- d4/0_H20/1/2243.2253.LIFT/1SRef/
- d4/0_H20/1/2243.2253.LIFT/1SRef/acqu
- d4/0_H20/1/2243.2253.LIFT/1SRef/acqus
- d4/0_H20/1/2243.2253.LIFT/1SRef/fid
- d4/0_H20/1/2243.2253.LIFT/1SRef/pdata/
- d4/0_H20/1/2243.2253.LIFT/1SRef/pdata/1/
- d4/0_H20/1/2243.2253.LIFT/1SRef/pdata/1/1r
- d4/0_H20/1/2243.2253.LIFT/1SRef/pdata/1/proc
- d4/0_H20/1/2243.2253.LIFT/1SRef/pdata/1/procs
- d4/0_H20/1/2243.2253.LIFT/1SRef/sptype
- d4/0_H20/1/2383.9841.LIFT/
- d4/0_H20/1/2383.9841.LIFT/1SRef/
- d4/0_H20/1/2383.9841.LIFT/1SRef/acqu
- d4/0_H20/1/2383.9841.LIFT/1SRef/acqus
- d4/0_H20/1/2383.9841.LIFT/1SRef/fid
- d4/0_H20/1/2383.9841.LIFT/1SRef/pdata/
- d4/0_H20/1/2383.9841.LIFT/1SRef/pdata/1/
- d4/0_H20/1/2383.9841.LIFT/1SRef/pdata/1/1r
- d4/0_H20/1/2383.9841.LIFT/1SRef/pdata/1/proc
- d4/0_H20/1/2383.9841.LIFT/1SRef/pdata/1/procs
- d4/0_H20/1/2383.9841.LIFT/1SRef/sptype
- d4/0_H20/1/2705.1929.LIFT/
- d4/0_H20/1/2705.1929.LIFT/1SRef/
- d4/0_H20/1/2705.1929.LIFT/1SRef/acqu
- d4/0_H20/1/2705.1929.LIFT/1SRef/acqus
- d4/0_H20/1/2705.1929.LIFT/1SRef/fid
- d4/0_H20/1/2705.1929.LIFT/1SRef/pdata/
- d4/0_H20/1/2705.1929.LIFT/1SRef/pdata/1/
- d4/0_H20/1/2705.1929.LIFT/1SRef/pdata/1/1r
- d4/0_H20/1/2705.1929.LIFT/1SRef/pdata/1/proc
- d4/0_H20/1/2705.1929.LIFT/1SRef/pdata/1/procs
- d4/0_H20/1/2705.1929.LIFT/1SRef/sptype
- d5/
- d5/0_G21/
- d5/0_G21/1/
- d5/0_G21/1/1329.6768.LIFT/
- d5/0_G21/1/1329.6768.LIFT/1SRef/
- d5/0_G21/1/1329.6768.LIFT/1SRef/acqu
- d5/0_G21/1/1329.6768.LIFT/1SRef/acqus
- d5/0_G21/1/1329.6768.LIFT/1SRef/fid
- d5/0_G21/1/1329.6768.LIFT/1SRef/pdata/
- d5/0_G21/1/1329.6768.LIFT/1SRef/pdata/1/
- d5/0_G21/1/1329.6768.LIFT/1SRef/pdata/1/1r
- d5/0_G21/1/1329.6768.LIFT/1SRef/pdata/1/proc
- d5/0_G21/1/1329.6768.LIFT/1SRef/pdata/1/procs
- d5/0_G21/1/1329.6768.LIFT/1SRef/sptype
- d5/0_G21/1/1993.9904.LIFT/
- d5/0_G21/1/1993.9904.LIFT/1SRef/
- d5/0_G21/1/1993.9904.LIFT/1SRef/acqu
- d5/0_G21/1/1993.9904.LIFT/1SRef/acqus
- d5/0_G21/1/1993.9904.LIFT/1SRef/fid
- d5/0_G21/1/1993.9904.LIFT/1SRef/pdata/
- d5/0_G21/1/1993.9904.LIFT/1SRef/pdata/1/
- d5/0_G21/1/1993.9904.LIFT/1SRef/pdata/1/1r
- d5/0_G21/1/1993.9904.LIFT/1SRef/pdata/1/proc
- d5/0_G21/1/1993.9904.LIFT/1SRef/pdata/1/procs
- d5/0_G21/1/1993.9904.LIFT/1SRef/sptype
- d5/0_G21/1/1SRef/
- d5/0_G21/1/1SRef/acqu
- d5/0_G21/1/1SRef/acqus
- d5/0_G21/1/1SRef/fid
- d5/0_G21/1/1SRef/pdata/
- d5/0_G21/1/1SRef/pdata/1/
- d5/0_G21/1/1SRef/pdata/1/1r
- d5/0_G21/1/1SRef/pdata/1/proc
- d5/0_G21/1/1SRef/pdata/1/procs
- d5/0_G21/1/1SRef/sptype
- d5/0_G21/1/943.5876.LIFT/
- d5/0_G21/1/943.5876.LIFT/1SRef/
- d5/0_G21/1/943.5876.LIFT/1SRef/acqu
- d5/0_G21/1/943.5876.LIFT/1SRef/acqus
- d5/0_G21/1/943.5876.LIFT/1SRef/fid
- d5/0_G21/1/943.5876.LIFT/1SRef/pdata/
- d5/0_G21/1/943.5876.LIFT/1SRef/pdata/1/
- d5/0_G21/1/943.5876.LIFT/1SRef/pdata/1/1r
- d5/0_G21/1/943.5876.LIFT/1SRef/pdata/1/proc
- d5/0_G21/1/943.5876.LIFT/1SRef/pdata/1/procs
- d5/0_G21/1/943.5876.LIFT/1SRef/sptype
- d6/
- d6/0_I24/
- d6/0_I24/1/
- d6/0_I24/1/1307.6854.LIFT/
- d6/0_I24/1/1307.6854.LIFT/1SRef/
- d6/0_I24/1/1307.6854.LIFT/1SRef/acqu
- d6/0_I24/1/1307.6854.LIFT/1SRef/acqus
- d6/0_I24/1/1307.6854.LIFT/1SRef/fid
- d6/0_I24/1/1307.6854.LIFT/1SRef/pdata/
- d6/0_I24/1/1307.6854.LIFT/1SRef/pdata/1/
- d6/0_I24/1/1307.6854.LIFT/1SRef/pdata/1/1r
- d6/0_I24/1/1307.6854.LIFT/1SRef/pdata/1/proc
[truncated: 194 more entries]
