# Supplementary material for: Discovery of potential targets of Triptolide through inverse docking in ovarian cancer cells
Source: PeerJ. 2020 Mar 18;8:e8620. doi: 10.7717/peerj.8620 (PMC7085293; doi:10.7717/peerj.8620)
Supplement: Supplemental Information 6 [file peerj-08-8620-s006.zip › d13/0_M3/1/1265.0515.LIFT/1SRef/pdata/1/peaklist.xml]

<?xml version="1.0"?>
<pklist version="1.0" creator="flexAnalysis 3.3.80.0" shots="5000" date="2015-09-21T21:12:11.493+08:00" spectrumid="691197FF-F8D8-4010-B0E4-DCB7C7B1B172" parentmass="1265.0515" parentcharge="1">
<pk>
<absi>444.5369546702089</absi>
<area>125.6105598855026</area>
<chisq>225.2779691500095</chisq>
<goodn>16269.61892920753</goodn>
<ind>5200.727189553203</ind>
<lind>5103.000000000000</lind>
<mass>70.00837433322280</mass>
<massgaussian>70.00837433322280</massgaussian>
<meth>4</meth>
<reso>272.0390802953615</reso>
<rind>5462.000000000000</rind>
<s2n>11.28477477635614</s2n>
<type>0</type>
</pk>
<pk>
<absi>216.8148483651370</absi>
<area>79.82951682148047</area>
<chisq>2630.374557478589</chisq>
<goodn>63.75161379585725</goodn>
<ind>7495.793601210738</ind>
<lind>7383.000000000000</lind>
<mass>86.05549910263352</mass>
<massgaussian>86.05549910263352</massgaussian>
<meth>4</meth>
<reso>258.7221909732720</reso>
<rind>7756.000000000000</rind>
<s2n>5.336679289969228</s2n>
<type>0</type>
</pk>
<pk>
<absi>145.0412744733378</absi>
<area>27.77507972347060</area>
<chisq>135.3091024326852</chisq>
<goodn>105.2055187852704</goodn>
<ind>9562.726787454281</ind>
<lind>9509.000000000000</lind>
<mass>101.9657590236902</mass>
<massgaussian>101.9657590236902</massgaussian>
<meth>4</meth>
<reso>594.1684179565413</reso>
<rind>9751.000000000000</rind>
<s2n>3.437054727616368</s2n>
<type>0</type>
</pk>
<pk>
<absi>908.3961059056902</absi>
<area>204.4765718924170</area>
<chisq>9377.078162368372</chisq>
<goodn>2081.499869673913</goodn>
<ind>10780.92354963961</ind>
<lind>10721.00000000000</lind>
<mass>111.9951740056480</mass>
<massgaussian>111.9951740056480</massgaussian>
<meth>4</meth>
<reso>557.9962452904679</reso>
<rind>10970.00000000000</rind>
<s2n>21.64437270774980</s2n>
<type>0</type>
</pk>
<pk>
<absi>217.3796486726519</absi>
<area>38.83943067695212</area>
<chisq>4275.490587405123</chisq>
<goodn>39.58566390597445</goodn>
<ind>11131.76267515690</ind>
<lind>11085.00000000000</lind>
<mass>114.9738182793127</mass>
<massgaussian>114.9738182793127</massgaussian>
<meth>4</meth>
<reso>722.7599717231361</reso>
<rind>11290.00000000000</rind>
<s2n>5.161071215973572</s2n>
<type>0</type>
</pk>
<pk>
<absi>406.0344868998455</absi>
<area>73.00610235904738</area>
<chisq>1760.879599643276</chisq>
<goodn>1092.485019492791</goodn>
<ind>11709.62791279054</ind>
<lind>11664.00000000000</lind>
<mass>119.9681133008840</mass>
<massgaussian>119.9681133008840</massgaussian>
<meth>4</meth>
<reso>751.2794506675726</reso>
<rind>11869.00000000000</rind>
<s2n>9.739428409020047</s2n>
<type>0</type>
</pk>
<pk>
<absi>290.6935242877485</absi>
<area>57.97321993948641</area>
<chisq>2430.856126888486</chisq>
<goodn>220.0992714505117</goodn>
<ind>12721.79223547387</ind>
<lind>12673.00000000000</lind>
<mass>128.9810794144435</mass>
<massgaussian>128.9810794144435</massgaussian>
<meth>4</meth>
<reso>731.4985714341595</reso>
<rind>12891.00000000000</rind>
<s2n>6.784641365677200</s2n>
<type>0</type>
</pk>
<pk>
<absi>156.4180196229296</absi>
<area>28.49299550877127</area>
<chisq>90.94059536827803</chisq>
<goodn>326.2686708638016</goodn>
<ind>13477.44630935357</ind>
<lind>13434.00000000000</lind>
<mass>135.9307333327617</mass>
<massgaussian>135.9307333327617</massgaussian>
<meth>4</meth>
<reso>846.9262199034398</reso>
<rind>13638.00000000000</rind>
<s2n>3.555655076933806</s2n>
<type>0</type>
</pk>
<pk>
<absi>324.6890150683449</absi>
<area>100.7021963918662</area>
<chisq>5467.820564856461</chisq>
<goodn>134.5542283306858</goodn>
<ind>13914.97409198225</ind>
<lind>13843.00000000000</lind>
<mass>140.0411794893746</mass>
<massgaussian>140.0411794893746</massgaussian>
<meth>4</meth>
<reso>513.4993612239873</reso>
<rind>14102.00000000000</rind>
<s2n>7.301897481301443</s2n>
<type>0</type>
</pk>
<pk>
<absi>500.9889939635746</absi>
<area>93.74137718360692</area>
<chisq>20196.38052512012</chisq>
<goodn>174.2648868448355</goodn>
<ind>15651.29283292469</ind>
<lind>15611.00000000000</lind>
<mass>156.9817352475168</mass>
<massgaussian>156.9817352475168</massgaussian>
<meth>4</meth>
<reso>962.1257585451402</reso>
<rind>15791.00000000000</rind>
<s2n>10.57391629482121</s2n>
<type>0</type>
</pk>
<pk>
<absi>496.1540401818196</absi>
<area>93.82643392895541</area>
<chisq>2421.145093880854</chisq>
<goodn>1326.850106622531</goodn>
<ind>16823.16675488770</ind>
<lind>16784.00000000000</lind>
<mass>168.9851505407345</mass>
<massgaussian>168.9851505407345</massgaussian>
<meth>4</meth>
<reso>1041.363794793732</reso>
<rind>17050.00000000000</rind>
<s2n>10.19403535169364</s2n>
<type>0</type>
</pk>
<pk>
<absi>2574.987553731153</absi>
<area>504.2623093840193</area>
<chisq>8984.957639141137</chisq>
<goodn>18711.68107996506</goodn>
<ind>17393.54953501924</ind>
<lind>17354.00000000000</lind>
<mass>174.9944963505747</mass>
<massgaussian>174.9944963505747</massgaussian>
<meth>4</meth>
<reso>1044.992312233758</reso>
<rind>17639.00000000000</rind>
<s2n>52.23605781171231</s2n>
<type>0</type>
</pk>
<pk>
<absi>1650.951811169558</absi>
<area>390.8162845264537</area>
<chisq>11183.75386549945</chisq>
<goodn>5058.062792483850</goodn>
<ind>18138.56175385893</ind>
<lind>18092.00000000000</lind>
<mass>183.0088615702333</mass>
<massgaussian>183.0088615702333</massgaussian>
<meth>4</meth>
<reso>908.2665429262751</reso>
<rind>18359.00000000000</rind>
<s2n>32.87943212949558</s2n>
<type>0</type>
</pk>
<pk>
<absi>254.5855335760429</absi>
<area>70.92919014221812</area>
<chisq>161.7084944050879</chisq>
<goodn>756.7804548415271</goodn>
<ind>18713.03312212304</ind>
<lind>18660.00000000000</lind>
<mass>189.3167433097801</mass>
<massgaussian>189.3167433097801</massgaussian>
<meth>4</meth>
<reso>801.2320418145740</reso>
<rind>18964.00000000000</rind>
<s2n>5.025132139388533</s2n>
<type>0</type>
</pk>
<pk>
<absi>542.7348007351213</absi>
<area>112.5443751421563</area>
<chisq>5367.742382082508</chisq>
<goodn>634.4079733811118</goodn>
<ind>19664.46723395931</ind>
<lind>19626.00000000000</lind>
<mass>200.0098413070881</mass>
<massgaussian>200.0098413070881</massgaussian>
<meth>4</meth>
<reso>1144.322936346121</reso>
<rind>19882.00000000000</rind>
<s2n>10.18258735717010</s2n>
<type>0</type>
</pk>
<pk>
<absi>2103.486256052884</absi>
<area>449.5293662382780</area>
<chisq>7731.857814914592</chisq>
<goodn>11461.59880520450</goodn>
<ind>20614.28901543006</ind>
<lind>20576.00000000000</lind>
<mass>210.9918349144488</mass>
<massgaussian>210.9918349144488</massgaussian>
<meth>4</meth>
<reso>1178.751914956541</reso>
<rind>20821.00000000000</rind>
<s2n>37.19751435246401</s2n>
<type>0</type>
</pk>
<pk>
<absi>573.9029611247188</absi>
<area>118.2485084939916</area>
<chisq>6546.166146788254</chisq>
<goodn>485.9404737647851</goodn>
<ind>21122.26388878106</ind>
<lind>21086.00000000000</lind>
<mass>216.9914041731321</mass>
<massgaussian>216.9914041731321</massgaussian>
<meth>4</meth>
<reso>1261.699744219178</reso>
<rind>21327.00000000000</rind>
<s2n>9.833854902496626</s2n>
<type>0</type>
</pk>
<pk>
<absi>1197.580990393106</absi>
<area>275.8145443802410</area>
<chisq>42860.72102376384</chisq>
<goodn>643.3781101168821</goodn>
<ind>22037.08235040651</ind>
<lind>21998.00000000000</lind>
<mass>228.0187232663513</mass>
<massgaussian>228.0187232663513</massgaussian>
<meth>4</meth>
<reso>1193.642499512907</reso>
<rind>22235.00000000000</rind>
<s2n>19.56253620519437</s2n>
<type>0</type>
</pk>
<pk>
<absi>269.5152215609536</absi>
<area>63.07964439764987</area>
<chisq>688.1164356310552</chisq>
<goodn>132.5896816786046</goodn>
<ind>22441.98929276869</ind>
<lind>22403.00000000000</lind>
<mass>232.9911154354669</mass>
<massgaussian>232.9911154354669</massgaussian>
<meth>4</meth>
<reso>1203.609947248666</reso>
<rind>22641.00000000000</rind>
<s2n>4.274161353675511</s2n>
<type>0</type>
</pk>
<pk>
<absi>591.2714621641625</absi>
<area>135.0307626128956</area>
<chisq>11552.31149694424</chisq>
<goodn>206.6902279213948</goodn>
<ind>23401.16677912351</ind>
<lind>23364.00000000000</lind>
<mass>244.9950423529555</mass>
<massgaussian>244.9950423529555</massgaussian>
<meth>4</meth>
<reso>1305.999430443892</reso>
<rind>23596.00000000000</rind>
<s2n>8.916820042709450</s2n>
<type>0</type>
</pk>
<pk>
<absi>324.6795399187348</absi>
<area>106.6783590145099</area>
<chisq>1917.829825241205</chisq>
<goodn>106.3319455017203</goodn>
<ind>24263.93514935218</ind>
<lind>24212.00000000000</lind>
<mass>256.0633554543119</mass>
<massgaussian>256.0633554543119</massgaussian>
<meth>4</meth>
<reso>954.7878340616715</reso>
<rind>24484.00000000000</rind>
<s2n>4.620705644089633</s2n>
<type>0</type>
</pk>
<pk>
<absi>421.0734741772129</absi>
<area>103.0451941153723</area>
<chisq>5772.018276545548</chisq>
<goodn>72.35412060492807</goodn>
<ind>24642.49658313724</ind>
<lind>24604.00000000000</lind>
<mass>261.0010623504423</mass>
<massgaussian>261.0010623504423</massgaussian>
<meth>4</meth>
<reso>1310.297669825287</reso>
<rind>24837.00000000000</rind>
<s2n>5.867996603655258</s2n>
<type>0</type>
</pk>
<pk>
<absi>373.6888920158082</absi>
<area>81.90072671561998</area>
<chisq>3543.116433676464</chisq>
<goodn>45.29269769991964</goodn>
<ind>24793.44529142024</ind>
<lind>24760.00000000000</lind>
<mass>262.9837729649738</mass>
<massgaussian>262.9837729649738</massgaussian>
<meth>4</meth>
<reso>1475.829350679279</reso>
<rind>24977.00000000000</rind>
<s2n>5.122291435076275</s2n>
<type>0</type>
</pk>
<pk>
<absi>1161.989565336849</absi>
<area>298.7085600767916</area>
<chisq>7734.241772662879</chisq>
<goodn>2400.807443183297</goodn>
<ind>25472.72481580949</ind>
<lind>25434.00000000000</lind>
<mass>272.0038579825368</mass>
<massgaussian>272.0038579825368</massgaussian>
<meth>4</meth>
<reso>1308.102879805914</reso>
<rind>25662.00000000000</rind>
<s2n>15.27916536404797</s2n>
<type>0</type>
</pk>
<pk>
<absi>510.2311979237630</absi>
<area>139.2008932917743</area>
<chisq>3846.971616135454</chisq>
<goodn>176.2801168654252</goodn>
<ind>25843.01386646519</ind>
<lind>25802.00000000000</lind>
<mass>276.9883469148454</mass>
<massgaussian>276.9883469148454</massgaussian>
<meth>4</meth>
<reso>1258.725810600921</reso>
<rind>26027.00000000000</rind>
<s2n>6.536961911454758</s2n>
<type>0</type>
</pk>
<pk>
<absi>1921.495232895491</absi>
<area>464.5632100581654</area>
<chisq>5015.554087449689</chisq>
<goodn>12306.66818514065</goodn>
<ind>26721.99768107125</ind>
<lind>26687.00000000000</lind>
<mass>289.0114328133196</mass>
<massgaussian>289.0114328133196</massgaussian>
<meth>4</meth>
<reso>1492.165509452506</reso>
<rind>26900.00000000000</rind>
<s2n>22.76376625744040</s2n>
<type>0</type>
</pk>
<pk>
<absi>320.6532732981050</absi>
<area>91.49549758972380</area>
<chisq>3348.659739003562</chisq>
<goodn>33.43261620258148</goodn>
<ind>28770.39871877228</ind>
<lind>28732.00000000000</lind>
<mass>318.0772513081515</mass>
<massgaussian>318.0772513081515</massgaussian>
<meth>4</meth>
<reso>1414.543988293632</reso>
<rind>28945.00000000000</rind>
<s2n>3.213760494449101</s2n>
<type>0</type>
</pk>
<pk>
<absi>3951.673882952591</absi>
<area>1140.106607913371</area>
<chisq>13188.93271473579</chisq>
<goodn>22685.58299948049</goodn>
<ind>31559.44799136309</ind>
<lind>31524.00000000000</lind>
<mass>360.0229609234542</mass>
<massgaussian>360.0229609234542</massgaussian>
<meth>4</meth>
<reso>1621.255431274545</reso>
<rind>31726.00000000000</rind>
<s2n>32.33840553991497</s2n>
<type>0</type>
</pk>
<pk>
<absi>786.1808859281921</absi>
<area>243.7764794672751</area>
<chisq>11662.61214261602</chisq>
<goodn>105.8581572929388</goodn>
<ind>32579.71383401919</ind>
<lind>32542.00000000000</lind>
<mass>376.0542663739855</mass>
<massgaussian>376.0542663739855</massgaussian>
<meth>4</meth>
<reso>1589.883535921917</reso>
<rind>32741.00000000000</rind>
<s2n>5.952229116288812</s2n>
<type>0</type>
</pk>
<pk>
<absi>759.8429419280647</absi>
<area>245.4611016234876</area>
<chisq>5305.401291761336</chisq>
<goodn>180.7262975999545</goodn>
<ind>35148.24144139449</ind>
<lind>35112.00000000000</lind>
<mass>418.0534661921899</mass>
<massgaussian>418.0534661921899</massgaussian>
<meth>4</meth>
<reso>1736.652507245271</reso>
<rind>35304.00000000000</rind>
<s2n>4.837709093368137</s2n>
<type>0</type>
</pk>
<pk>
<absi>1092.789024332851</absi>
<area>351.3874077612430</area>
<chisq>7296.287158096641</chisq>
<goodn>380.7324013823541</goodn>
<ind>35916.30681974419</ind>
<lind>35881.00000000000</lind>
<mass>431.0704484449673</mass>
<massgaussian>431.0704484449673</massgaussian>
<meth>4</meth>
<reso>1812.058736734997</reso>
<rind>36066.00000000000</rind>
<s2n>6.583057219114669</s2n>
<type>0</type>
</pk>
<pk>
<absi>880.0990301854621</absi>
<area>328.5171996858107</area>
<chisq>6527.239880417354</chisq>
<goodn>169.4458480002654</goodn>
<ind>36731.95956055184</ind>
<lind>36693.00000000000</lind>
<mass>445.1257088257891</mass>
<massgaussian>445.1257088257891</massgaussian>
<meth>4</meth>
<reso>1624.457032635628</reso>
<rind>36885.00000000000</rind>
<s2n>5.069774591066105</s2n>
<type>0</type>
</pk>
<pk>
<absi>1430.682864332304</absi>
<area>636.2908843015895</area>
<chisq>8109.053657378993</chisq>
<goodn>497.4305386675853</goodn>
<ind>38317.55110525771</ind>
<lind>38273.00000000000</lind>
<mass>473.1336874425531</mass>
<massgaussian>473.1336874425531</massgaussian>
<meth>4</meth>
<reso>1471.726891260065</reso>
<rind>38472.00000000000</rind>
<s2n>7.522046317638929</s2n>
<type>0</type>
</pk>
<pk>
<absi>2372.115901619424</absi>
<area>925.4229755857277</area>
<chisq>71489.35718368621</chisq>
<goodn>681.5516062235880</goodn>
<ind>39202.95694816511</ind>
<lind>39165.00000000000</lind>
<mass>489.1684770456511</mass>
<massgaussian>489.1684770456511</massgaussian>
<meth>4</meth>
<reso>1749.999663212103</reso>
<rind>39350.00000000000</rind>
<s2n>12.03357358420534</s2n>
<type>0</type>
</pk>
<pk>
<absi>676.9830594275639</absi>
<area>282.6532456810616</area>
<chisq>9158.034950753823</chisq>
<goodn>65.86074580053588</goodn>
<ind>39692.33035898409</ind>
<lind>39652.00000000000</lind>
<mass>498.1528506603646</mass>
<massgaussian>498.1528506603646</massgaussian>
<meth>4</meth>
<reso>1673.448204409203</reso>
<rind>39844.00000000000</rind>
<s2n>3.363179511554495</s2n>
<type>0</type>
</pk>
<pk>
<absi>1124.160050611991</absi>
<area>535.9118033756992</area>
<chisq>32058.06150923752</chisq>
<goodn>82.06728530266354</goodn>
<ind>40607.92932727412</ind>
<lind>40563.00000000000</lind>
<mass>515.1955790548532</mass>
<massgaussian>515.1955790548532</massgaussian>
<meth>4</meth>
<reso>1529.958225921369</reso>
<rind>40756.00000000000</rind>
<s2n>5.366500459795759</s2n>
<type>0</type>
</pk>
<pk>
<absi>1167.113200537198</absi>
<area>565.2706913726986</area>
<chisq>8190.465807880617</chisq>
<goodn>360.5883239208034</goodn>
<ind>43203.72647272539</ind>
<lind>43162.00000000000</lind>
<mass>565.1719654837244</mass>
<massgaussian>565.1719654837244</massgaussian>
<meth>4</meth>
<reso>1697.545490792624</reso>
<rind>43346.00000000000</rind>
<s2n>4.954734172183508</s2n>
<type>0</type>
</pk>
<pk>
<absi>4136.339932759845</absi>
<area>1987.596005874453</area>
<chisq>30605.96654053257</chisq>
<goodn>7681.788062532664</goodn>
<ind>43457.48331526259</ind>
<lind>43416.00000000000</lind>
<mass>570.1895166867079</mass>
<massgaussian>570.1895166867079</massgaussian>
<meth>4</meth>
<reso>1730.886762677918</reso>
<rind>43599.00000000000</rind>
<s2n>17.41073331798516</s2n>
<type>0</type>
</pk>
<pk>
<absi>14904.25563971417</absi>
<area>7207.292193331750</area>
<chisq>37869.56025431224</chisq>
<goodn>178341.1231222625</goodn>
<ind>44309.57746273684</ind>
<lind>44269.00000000000</lind>
<mass>587.2105925933849</mass>
<massgaussian>587.2105925933849</massgaussian>
<meth>4</meth>
<reso>1800.622199530541</reso>
<rind>44500.00000000000</rind>
<s2n>61.31331862162587</s2n>
<type>0</type>
</pk>
<pk>
<absi>776.9325478599791</absi>
<area>462.8292322781807</area>
<chisq>17757.43561801858</chisq>
<goodn>46.69517649638362</goodn>
<ind>47871.31939472698</ind>
<lind>47826.00000000000</lind>
<mass>661.2478226641299</mass>
<massgaussian>661.2478226641299</massgaussian>
<meth>4</meth>
<reso>1717.485053964732</reso>
<rind>48058.00000000000</rind>
<s2n>3.073466282803374</s2n>
<type>0</type>
</pk>
<pk>
<absi>16154.95351275690</absi>
<area>9092.867875189211</area>
<chisq>56762.84421085534</chisq>
<goodn>161786.5077565533</goodn>
<ind>48661.45935235790</ind>
<lind>48620.00000000000</lind>
<mass>678.3066979536613</mass>
<massgaussian>678.3066979536613</massgaussian>
<meth>4</meth>
<reso>1882.947486663388</reso>
<rind>48843.00000000000</rind>
<s2n>63.56913805470862</s2n>
<type>0</type>
</pk>
<pk>
<absi>1680.299604073779</absi>
<area>1172.306572226285</area>
<chisq>2687.301210632195</chisq>
<goodn>3883.326332229923</goodn>
<ind>53010.58045715361</ind>
<lind>52965.00000000000</lind>
<mass>776.3495809940173</mass>
<massgaussian>776.3495809940173</massgaussian>
<meth>4</meth>
<reso>1838.912799655430</reso>
<rind>53192.00000000000</rind>
<s2n>6.809919979685998</s2n>
<type>0</type>
</pk>
<pk>
<absi>1414.861526676125</absi>
<area>1096.423190379897</area>
<chisq>3369.219274160736</chisq>
<goodn>1870.988725348493</goodn>
<ind>53735.21534520455</ind>
<lind>53686.00000000000</lind>
<mass>793.3693646337489</mass>
<massgaussian>793.3693646337489</massgaussian>
<meth>4</meth>
<reso>1708.364412761653</reso>
<rind>53916.00000000000</rind>
<s2n>5.792261632365283</s2n>
<type>0</type>
</pk>
<pk>
<absi>1107.671289827665</absi>
<area>1242.912278689748</area>
<chisq>7431.748304640097</chisq>
<goodn>454.9172969399874</goodn>
<ind>59996.87118239779</ind>
<lind>59938.00000000000</lind>
<mass>948.6107105078414</mass>
<massgaussian>948.6107105078414</massgaussian>
<meth>4</meth>
<reso>1540.642191623912</reso>
<rind>60171.00000000000</rind>
<s2n>3.717258823988884</s2n>
<type>0</type>
</pk>
<pk>
<absi>2852.861248293367</absi>
<area>2659.664217156191</area>
<chisq>6470.804053955754</chisq>
<goodn>7691.767596067128</goodn>
<ind>61068.21052143053</ind>
<lind>61020.00000000000</lind>
<mass>976.6397614327286</mass>
<massgaussian>976.6397614327286</massgaussian>
<meth>4</meth>
<reso>1939.566074959712</reso>
<rind>61238.00000000000</rind>
<s2n>9.224695296513648</s2n>
<type>0</type>
</pk>
<pk>
<absi>1881.976480090993</absi>
<area>2030.302088529845</area>
<chisq>96326.69744109787</chisq>
<goodn>127.2802203560562</goodn>
<ind>61711.79590547754</ind>
<lind>61658.00000000000</lind>
<mass>993.6835332573023</mass>
<massgaussian>993.6835332573023</massgaussian>
<meth>4</meth>
<reso>1722.833718954742</reso>
<rind>61879.00000000000</rind>
<s2n>5.924714456011515</s2n>
<type>0</type>
</pk>
<pk>
<absi>2455.696523630519</absi>
<area>2400.782659046740</area>
<chisq>11550.55847573310</chisq>
<goodn>2623.264381308591</goodn>
<ind>63348.21102896406</ind>
<lind>63301.00000000000</lind>
<mass>1037.714635785227</mass>
<massgaussian>1037.714635785227</massgaussian>
<meth>4</meth>
<reso>2034.031880249467</reso>
<rind>63514.00000000000</rind>
<s2n>7.354035686320504</s2n>
<type>0</type>
</pk>
<pk>
<absi>2105.658781931557</absi>
<area>2579.407152879891</area>
<chisq>93500.34234326848</chisq>
<goodn>231.6924780574425</goodn>
<ind>64599.49967637609</ind>
<lind>64543.00000000000</lind>
<mass>1072.054065502785</mass>
<massgaussian>1072.054065502785</massgaussian>
<meth>4</meth>
<reso>1719.145136148788</reso>
<rind>64805.00000000000</rind>
<s2n>6.120842663714741</s2n>
<type>0</type>
</pk>
<pk>
<absi>1096.106468047730</absi>
<area>1666.479468110644</area>
<chisq>43406.99480668038</chisq>
<goodn>92.74507299570109</goodn>
<ind>64715.41234491480</ind>
<lind>64646.00000000000</lind>
<mass>1075.264428759170</mass>
<massgaussian>1075.264428759170</massgaussian>
<meth>4</meth>
<reso>1391.893258863860</reso>
<rind>64931.00000000000</rind>
<s2n>3.203267662432372</s2n>
<type>0</type>
</pk>
<pk>
<absi>6430.919864849289</absi>
<area>7229.751452041918</area>
<chisq>795359.1633377818</chisq>
<goodn>1280.188279768463</goodn>
<ind>65272.68962661584</ind>
<lind>65222.00000000000</lind>
<mass>1090.768310949243</mass>
<massgaussian>1090.768310949243</massgaussian>
<meth>4</meth>
<reso>1928.008062961832</reso>
<rind>65489.00000000000</rind>
<s2n>18.63662531810807</s2n>
<type>0</type>
</pk>
<pk>
<absi>3586.215545899000</absi>
<area>4530.596667904975</area>
<chisq>65974.53444623035</chisq>
<goodn>1509.213277813009</goodn>
<ind>65355.22811225258</ind>
<lind>65298.00000000000</lind>
<mass>1093.074342328998</mass>
<massgaussian>1093.074342328998</massgaussian>
<meth>4</meth>
<reso>1720.549967930644</reso>
<rind>65579.00000000000</rind>
<s2n>10.39699108093318</s2n>
<type>0</type>
</pk>
<pk>
<absi>36703.59216681078</absi>
<area>37365.51290153896</area>
<chisq>1224796.266244205</chisq>
<goodn>69755.95266292403</goodn>
<ind>65916.73262990444</ind>
<lind>65872.00000000000</lind>
<mass>1108.828781293758</mass>
<massgaussian>1108.828781293758</massgaussian>
<meth>4</meth>
<reso>2185.780717201968</reso>
<rind>66114.00000000000</rind>
<s2n>107.5309296651418</s2n>
<type>0</type>
</pk>
<pk>
<absi>1386.253513491602</absi>
<area>1774.415204230817</area>
<chisq>34235.49992685569</chisq>
<goodn>209.0798875265904</goodn>
<ind>66255.48531840267</ind>
<lind>66199.00000000000</lind>
<mass>1118.389470524308</mass>
<massgaussian>1118.389470524308</massgaussian>
<meth>4</meth>
<reso>1763.179186529632</reso>
<rind>66452.00000000000</rind>
<s2n>4.070006227904430</s2n>
<type>0</type>
</pk>
<pk>
<absi>1399.876991424931</absi>
<area>1978.374198924229</area>
<chisq>55155.85898431778</chisq>
<goodn>177.4116333787164</goodn>
<ind>68718.03879564596</ind>
<lind>68660.00000000000</lind>
<mass>1189.153053044186</mass>
<massgaussian>1189.153053044186</massgaussian>
<meth>4</meth>
<reso>1769.119791132197</reso>
<rind>68916.00000000000</rind>
<s2n>4.983901685818352</s2n>
<type>0</type>
</pk>
<pk>
<absi>7626.015598136076</absi>
<area>9486.649496743206</area>
<chisq>975245.0879310689</chisq>
<goodn>2371.077035316663</goodn>
<ind>69258.60330001486</ind>
<lind>69209.00000000000</lind>
<mass>1204.981807172677</mass>
<massgaussian>1204.981807172677</massgaussian>
<meth>4</meth>
<reso>2056.637386470319</reso>
<rind>69456.00000000000</rind>
<s2n>28.57784745284084</s2n>
<type>0</type>
</pk>
<pk>
<absi>876.6578338142458</absi>
<area>1677.174677363247</area>
<chisq>230570.9983399154</chisq>
<goodn>34.00520652764448</goodn>
<ind>69362.36006819256</ind>
<lind>69286.00000000000</lind>
<mass>1208.032074979562</mass>
<massgaussian>1208.032074979562</massgaussian>
<meth>4</meth>
<reso>1342.364358322877</reso>
<rind>69586.00000000000</rind>
<s2n>3.360148237842181</s2n>
<type>0</type>
</pk>
<pk>
<absi>1069.170897854491</absi>
<area>1558.521340852176</area>
<chisq>125583.4365758635</chisq>
<goodn>41.35224668390956</goodn>
<ind>69682.67012260354</ind>
<lind>69625.00000000000</lind>
<mass>1217.473102639608</mass>
<massgaussian>1217.473102639608</massgaussian>
<meth>4</meth>
<reso>1785.103086753931</reso>
<rind>69887.00000000000</rind>
<s2n>4.184396478507669</s2n>
<type>0</type>
</pk>
<pk>
<absi>21286.52565484552</absi>
<area>20710.77055351717</area>
<chisq>404095.5371410200</chisq>
<goodn>64141.93830502198</goodn>
<ind>69869.75256029939</ind>
<lind>69831.00000000000</lind>
<mass>1223.004367045641</mass>
<massgaussian>1223.004367045641</massgaussian>
<meth>4</meth>
<reso>2695.239843356057</reso>
<rind>70059.00000000000</rind>
<s2n>85.14354677151735</s2n>
<type>0</type>
</pk>
<pk>
<absi>2730.096294050126</absi>
<area>3101.580593194617</area>
<chisq>290632.3194327492</chisq>
<goodn>175.6386408020510</goodn>
<ind>70107.49798024024</ind>
<lind>70063.00000000000</lind>
<mass>1230.051660871222</mass>
<massgaussian>1230.051660871222</massgaussian>
<meth>4</meth>
<reso>2332.388115558731</reso>
<rind>70293.00000000000</rind>
<s2n>11.14978824452449</s2n>
<type>0</type>
</pk>
<pk>
<absi>1864.607135882680</absi>
<area>2624.496070496276</area>
<chisq>60069.28197161802</chisq>
<goodn>427.7522178453053</goodn>
<ind>70711.90772673191</ind>
<lind>70658.00000000000</lind>
<mass>1248.058803785688</mass>
<massgaussian>1248.058803785688</massgaussian>
<meth>4</meth>
<reso>1930.268761969394</reso>
<rind>70915.00000000000</rind>
<s2n>8.104946068918979</s2n>
<type>0</type>
</pk>
<pk>
<absi>9494.886647262974</absi>
<area>7358.391994772010</area>
<chisq>48534.97579817551</chisq>
<goodn>79841.79852331545</goodn>
<ind>71278.22655982093</ind>
<lind>71249.00000000000</lind>
<mass>1265.049303889752</mass>
<massgaussian>1265.049303889752</massgaussian>
<meth>4</meth>
<reso>3586.309435713572</reso>
<rind>71460.00000000000</rind>
<s2n>45.33973041173481</s2n>
<type>0</type>
</pk>
</pklist>
