# Supplementary material for: Discovery of potential targets of Triptolide through inverse docking in ovarian cancer cells
Source: PeerJ. 2020 Mar 18;8:e8620. doi: 10.7717/peerj.8620 (PMC7085293; doi:10.7717/peerj.8620)
Supplement: Supplemental Information 6 [file peerj-08-8620-s006.zip › d6/0_I24/1/1307.6854.LIFT/1SRef/acqu]

##TITLE=  XMASS Parameter file
##JCAMPDX=  5.0
##DATATYPE=  CONTINUOUS MASS SPECTRUM
##ORIGIN=  XMASS, Bruker-Daltonics (USA) and Bruker-Daltonik (GER)
##OWNER=  TOF User
##SPECTROMETER/DATASYSTEM=  Bruker Flex Series
##.SPECTROMETER TYPE=  TOF
##.INLET=  DIRECT
##.IONIZATION MODE=  LD+
##$ACQMID= 0 
##$ACQVSMA= 3 
##$ACQVSMI= 0 
##$ADC= 1 
##$ANT= no 
##$AQOP_m= 1 
##$AQ_mod= 6 
##$ATTEN= 20.799999 
##$AccE= 20000 
##$AccE_is= 0 
##$AppTyp= 0 
##$BYTORDA= 0 
##$CIDOn= no 
##$CTOF= 0 
##$Calmet= 0 
##$CapEnt= -4000 
##$CapExit= 0 
##$CapHtr= 0 
##$Corona= 0 
##$Cycle= 100 
##$Cyl= 0 
##$DATE= 0 
##$DCOff1= 0 
##$DComp= no 
##$DE= 625 
##$DEFLON= no 
##$DELAY= 26880 
##$DIGTYP= 14 
##$DPCAL1= 0 
##$DPMASS= 0 
##$DR_end= 6 
##$DR_set= 12 
##$DR_strt= 12 
##$DS= 0 
##$DTATYPE= 0 
##$DW= 0.5 
##$DataTyp= 2 
##$DeflOff= 30 
##$DigTrig= 100 
##$DryFlow= 0 
##$DrySW= 0 
##$DryTemp= 150 
##$EOSTime= 0.92799997 
##$EndP= -3500 
##$Enhance= no 
##$EsiMode= 0 
##$Extract= 0 
##$FASTON= yes 
##$FOV= 20 
##$FPCAL1= 542.548194 
##$FPCAL2= 5899978.928003 
##$FPCAL3= -0.033927 
##$FPMASS= 2466.7 
##$FPON= no 
##$FPSHIFT= 0 
##$FW= 2500 
##$Flatlin= no 
##$FpWinHi= 6.5384269 
##$FpWinLo= 6.5384269 
##$GDEDLY= 0 
##$GDEON= yes 
##$GDETime= 0 
##$GSpotId= 0 
##$GSpotno= -1 
##$Gate= 100 
##$HITURBO= no 
##$HPCML3= 0 
##$HPClBHi= 0 
##$HPClBLo= 0 
##$HPClOrd= 0 
##$HPClUse= yes 
##$Hpcgc0= 0 
##$Hpcgc2= 0 
##$IS2BNDV= 0 
##$ISD= no 
##$InstTyp= 2 
##$LASP= 1 
##$LBNDVAL= 0 
##$LINDIS= 0 
##$LLNSBND= no 
##$LasFoc= 35 
##$LftHV1= 0 
##$LftHV2= 0 
##$Lift1= 19 
##$Lift2= 3.4 
##$MC2= 4 
##$ML1= 20000 
##$ML1_raw= 0 
##$ML2= 0 
##$ML2_raw= 0 
##$ML3= 0 
##$ML3_raw= 0 
##$MW_low= 15 
##$MapMode= 0 
##$Masserr= 1000 
##$NBL= 1 
##$NC= 0 
##$NS= 16 
##$NSdigit= 1 
##$NebFlow= 0 
##$NebSW= 0 
##$NebTemp= 30 
##$NoSHOTS= 1700 
##$OFFSET= 1000 
##$PAPS= 0 
##$PIEDLY= 70 
##$POLARI= 1 
##$PR= 1 
##$PULSER= 10 
##$PULSREP= 10000 
##$Parent= 1307.6854 
##$RBNDVAL= 0 
##$REPHZ= 1000 
##$RFAmp= 600 
##$RFFreq= 5 
##$RG= 1 
##$RLNSBND= no 
##$Ref2= 13.95 
##$RefFull= 0 
##$ReflE= 0 
##$Repel= 20 
##$RunDId= 0 
##$RunId= 0 
##$SF= 0 
##$SFO1= 0 
##$SPType= 2 
##$SW= 0 
##$SW_p= 100 
##$SampId= 0 
##$Sens1= 100 
##$Sens2= 0 
##$Skim1= 20 
##$SumShot= 0 
##$Sync= 1 
##$TD= 80384 
##$TIB= 5 
##$TLft= 18540 
##$TLftCor= 0 
##$TLift= 625 
##$TPLMS= 26570 
##$TargId= 0 
##$TgCount= 102 
##$Trans= 100 
##$Trap= 45 
##$UDeflL= 0 
##$UGrid= 0 
##$UIS2BND= no 
##$ULensR= 0 
##$UPAcc= 0 
##$URepel= 9000 
##$Udefl= 0 
##$UdetL= 0 
##$UdetR= 2.694 
##$Uhim= 0 
##$Uhimass= 0 
##$Uis1= 7.5 
##$Uis2= 6.75 
##$Ulens= 3.5 
##$Uref_is= 0 
##$Urefl= 29.5 
##$XLens= -50 
##$YMAX_a= 30538 
##$YMIN_a= 73828 
##$ACQMETH= <D:\Methods\flexControlMethods\LIFT20140620.lft> 
##$AQ_DATE= <2015-07-23T14:10:08.714+08:00> 
##$AUNM= <> 
##$AXMeth= <> 
##$Aoffs= (0..5) 
52 52 52 52 52 52 
##$CALME= (0..15) 
0 0 0 0 0 0 0 0 
0 0 0 0 0 0 0 0 
##$CALMR= (0..15) 
0 0 0 0 0 0 0 0 
0 0 0 0 0 0 0 0 
##$CALNAM1= <> 
##$CALNAM2= <> 
##$CALNAM3= <> 
##$CALNAM4= <> 
##$CALNAM5= <> 
##$CALNAM6= <> 
##$CALNAM7= <> 
##$CHIPNO= <0> 
##$CMT1= <> 
##$CMT2= <> 
##$CMT3= <> 
##$CMT4= <> 
##$D= (0..31) 
0 0 0 0 0 0 0 0 
0 0 0 0 0 0 0 0 
0 0 0 0 0 0 0 0 
0 0 0 0 0 0 0 0 
##$DOMNAME= <> 
##$Doffs= (0..5) 
127 127 127 127 127 127 
##$FAMeth= <> 
##$FASTCal= <> 
##$FCVer= <flexControl 3.3.108.0> 
##$GEOFILE= <> 
##$Gelcode= <> 
##$HPCStr= <> 
##$HPCal= (0..31) 
0 0 0 0 0 0 0 0 
0 0 0 0 0 0 0 0 
0 0 0 0 0 0 0 0 
0 0 0 0 0 0 0 0 
##$ID_raw= <7ec179bc-03cc-4ecf-9a5f-9e7259dbc836> 
##$IN= (0..31) 
0.001 0.001 0.001 0.001 0.001 0.001 0.001 0.001 
0.001 0.001 0.001 0.001 0.001 0.001 0.001 0.001 
0.001 0.001 0.001 0.001 0.001 0.001 0.001 0.001 
0.001 0.001 0.001 0.001 0.001 0.001 0.001 0.001 
##$INSTRUM= <FLEX-PC> 
##$InstrID= <259901.00259> 
##$LIFTC= (0..2) 
765.64824 4141097.28359 0.00362 
##$MOTPOS= <(-5615.0,-40695.0)> 
##$Mctrlst= <> 
##$NTBCal= <V3.0CCalibrator 10 1 0 0 -2147483648 2147483647  V1.0CHPCData  Order 0 vCoeff V1.0VectorDouble 0  c2 0 c0 0 minMass 0 maxMass 0 bUse 0 endCHPCData V1.0CLift2CalibrationConstants V3.0CTOFCalibrationConstants 26880 0.5 0 0 0 2 11 V1.0CCalibPolynomial V1.0VectorDouble 7 -300.578426666757 1244.25795288064 7.6360587607981 -0.949965625746094 0.0461597153117076 -0.00112866542714919 1.12248503262305e-005  757.3991600000001 8.37078252017098 27.5208858869042  V1.0CCalibPolynomial V1.0VectorDouble 7 -325.045562164001 1259.81454767578 4.10616056174998 -0.518016022399209 0.0221718082327455 -0.000475800893062937 4.16605998041375e-006  1046.5418 8.37078252017098 32.3502982984701  V1.0CCalibPolynomial V1.0VectorDouble 7 -337.961830282845 1270.07883015928 1.85227074370015 -0.269773678456379 0.00997381194361532 -0.000185929434222754 1.45277119763445e-006  1296.68478 8.37078252017098 36.0095095773325  V1.0CCalibPolynomial V1.0VectorDouble 7 -339.885606042256 1272.87759618542 1.17390171706243 -0.206343824954829 0.007333524871143721 -0.000133030025959232 1.03343974244431e-006  1347.73543 8.37078252017098 36.7115163130046  V1.0CCalibPolynomial V1.0VectorDouble 7 -346.862515104595 1272.0715560637 1.57621814761124 -0.222374513193539 0.007655090519452521 -0.000131450824807329 9.33615334655554e-007  1619.82235 8.37078252017098 40.2470166596234  V1.0CCalibPolynomial V1.0VectorDouble 7 -348.600954366828 1272.67214123375 1.4838150970445 -0.206932528591415 0.00694393273971584 -0.000115972504499835 7.98815047696747e-007  1758.93261 8.37078252017098 41.9396305420064  V1.0CCalibPolynomial V1.0VectorDouble 7 -348.718936937608 1273.78621752172 1.07914057707588 -0.149505266336053 0.00435814120788575 -6.30352353492721e-005 3.81621158838038e-007  2093.08617 8.37078252017098 45.7502586877932  V1.0CCalibPolynomial V1.0VectorDouble 7 -343.395569143709 1271.93446655318 1.25249404449385 -0.147204309868908 0.00419107694275807 -5.95751451397572e-005 3.49546528053448e-007  2465.19834 8.37078252017098 49.6507637403495  V1.0CCalibPolynomial V1.0VectorDouble 7 -330.401900643562 1265.4890620414 1.98640026001669 -0.170971093394355 0.00451534382716619 -5.92591386423572e-005 3.16772325366304e-007  2932.59 10.4914250700274 54.1533932454837  V1.0CCalibPolynomial V1.0VectorDouble 7 -307.580994127994 1271.15331064323 0.674070669768279 -0.0747834019791282 0.00157252566608189 -1.67074471092239e-005 7.70089542894571e-008  3494.65078 17.7538728169377 56.9957015923131  V1.0CCalibPolynomial V1.0VectorDouble 7 -249.837707616487 1252.76341840713 2.46106989944993 -0.142991907389022 0.00305683663848404 -3.32326717655243e-005 1.48063263694467e-007  4539.26665 10.4914727278872 67.37407995661241  V1.0CCalibPolynomial V1.0VectorDouble 7 0 1 0 0 0 0 0  2465 59.7728743254155 2465  V1.0VectorDouble 3 0 -15.9032373804283 0.181004629728346  0 0 19164.79099403229 19175.2587102072 1307.68540600953 V1.0CCalibPolynomial V1.0VectorDouble 7 -338.3946936142413 1270.681920978726 1.703812109921445 -0.2556869156850123 0.00937949473501306 -0.0001738694134308687 1.356037891458721e-006  1307.68540600953 8.40621494426715 36.16193310664588  V1.0CCalibPolynomial V1.0VectorDouble 7 0 1 0 0 0 0 0  1307.68540600953 31.70958029638441 1307.68540600953  0 0 1 1 1 0 V1.0CLift2CalibrationConstants V3.0CTOFCalibrationConstants 0 0 0 0 0 -1 0 V1.0CCalibPolynomial V1.0VectorDouble 0  0 0 0  V1.0VectorDouble 0  0 0 0 0 0 V1.0CCalibPolynomial V1.0VectorDouble 0  0 0 0  V1.0CCalibPolynomial V1.0VectorDouble 0  0 0 0  0 0 0 0 0 0  > 
##$NTBCalr= <V3.0CCalibrator 10 1 0 0 -2147483648 2147483647  V1.0CHPCData  Order 0 vCoeff V1.0VectorDouble 0  c2 0 c0 0 minMass 0 maxMass 0 bUse 0 endCHPCData V1.0CLift2CalibrationConstants V3.0CTOFCalibrationConstants 26880 0.5 0 0 0 2 11 V1.0CCalibPolynomial V1.0VectorDouble 7 -300.578426666757 1244.25795288064 7.6360587607981 -0.949965625746094 0.0461597153117076 -0.00112866542714919 1.12248503262305e-005  757.3991600000001 8.37078252017098 27.5208858869042  V1.0CCalibPolynomial V1.0VectorDouble 7 -325.045562164001 1259.81454767578 4.10616056174998 -0.518016022399209 0.0221718082327455 -0.000475800893062937 4.16605998041375e-006  1046.5418 8.37078252017098 32.3502982984701  V1.0CCalibPolynomial V1.0VectorDouble 7 -337.961830282845 1270.07883015928 1.85227074370015 -0.269773678456379 0.00997381194361532 -0.000185929434222754 1.45277119763445e-006  1296.68478 8.37078252017098 36.0095095773325  V1.0CCalibPolynomial V1.0VectorDouble 7 -339.885606042256 1272.87759618542 1.17390171706243 -0.206343824954829 0.007333524871143721 -0.000133030025959232 1.03343974244431e-006  1347.73543 8.37078252017098 36.7115163130046  V1.0CCalibPolynomial V1.0VectorDouble 7 -346.862515104595 1272.0715560637 1.57621814761124 -0.222374513193539 0.007655090519452521 -0.000131450824807329 9.33615334655554e-007  1619.82235 8.37078252017098 40.2470166596234  V1.0CCalibPolynomial V1.0VectorDouble 7 -348.600954366828 1272.67214123375 1.4838150970445 -0.206932528591415 0.00694393273971584 -0.000115972504499835 7.98815047696747e-007  1758.93261 8.37078252017098 41.9396305420064  V1.0CCalibPolynomial V1.0VectorDouble 7 -348.718936937608 1273.78621752172 1.07914057707588 -0.149505266336053 0.00435814120788575 -6.30352353492721e-005 3.81621158838038e-007  2093.08617 8.37078252017098 45.7502586877932  V1.0CCalibPolynomial V1.0VectorDouble 7 -343.395569143709 1271.93446655318 1.25249404449385 -0.147204309868908 0.00419107694275807 -5.95751451397572e-005 3.49546528053448e-007  2465.19834 8.37078252017098 49.6507637403495  V1.0CCalibPolynomial V1.0VectorDouble 7 -330.401900643562 1265.4890620414 1.98640026001669 -0.170971093394355 0.00451534382716619 -5.92591386423572e-005 3.16772325366304e-007  2932.59 10.4914250700274 54.1533932454837  V1.0CCalibPolynomial V1.0VectorDouble 7 -307.580994127994 1271.15331064323 0.674070669768279 -0.0747834019791282 0.00157252566608189 -1.67074471092239e-005 7.70089542894571e-008  3494.65078 17.7538728169377 56.9957015923131  V1.0CCalibPolynomial V1.0VectorDouble 7 -249.837707616487 1252.76341840713 2.46106989944993 -0.142991907389022 0.00305683663848404 -3.32326717655243e-005 1.48063263694467e-007  4539.26665 10.4914727278872 67.37407995661241  V1.0CCalibPolynomial V1.0VectorDouble 7 0 1 0 0 0 0 0  2465 59.7728743254155 2465  V1.0VectorDouble 3 0 -15.9032373804283 0.181004629728346  0 0 19164.79099403229 19175.2587102072 1307.68540600953 V1.0CCalibPolynomial V1.0VectorDouble 7 -338.3946936142413 1270.681920978726 1.703812109921445 -0.2556869156850123 0.00937949473501306 -0.0001738694134308687 1.356037891458721e-006  1307.68540600953 8.40621494426715 36.16193310664588  V1.0CCalibPolynomial V1.0VectorDouble 7 0 1 0 0 0 0 0  1307.68540600953 31.70958029638441 1307.68540600953  0 0 1 1 1 0 V1.0CLift2CalibrationConstants V3.0CTOFCalibrationConstants 0 0 0 0 0 -1 0 V1.0CCalibPolynomial V1.0VectorDouble 0  0 0 0  V1.0VectorDouble 0  0 0 0 0 0 V1.0CCalibPolynomial V1.0VectorDouble 0  0 0 0  V1.0CCalibPolynomial V1.0VectorDouble 0  0 0 0  0 0 0 0 0 0  > 
##$OS9PATH= <> 
##$OpId= <BDAL@DE> 
##$P= (0..31) 
0 0 0 0 0 0 0 0 
0 0 0 0 0 0 0 0 
0 0 0 0 0 0 0 0 
0 0 0 0 0 0 0 0 
##$PARNM= <> 
##$PATCHNO= <I24> 
##$PATH= <D:\Data\Liuhl\HE Chen\150723\S6\0_I24\1\1307.6854.LIFT\1SRef> 
##$PDELAY= (0..3) 
10 10 10 10 
##$PDURA= (0..3) 
10 10 10 10 
##$PEPURL= <> 
##$PLMSC= (0..2) 
644.556523 1951271.790271 0.027411 
##$PULPROG= <> 
##$PostPr= <> 
##$QS= (0..7) 
83 83 83 83 83 83 83 83 
##$RUNNM= <> 
##$SMOPTS= (0..15) 
0 0 0 0 0 0 0 0 
0 0 0 0 0 0 0 0 
##$SPOTNO= <I24> 
##$TgIDS= <T_0209514_0021327_102> 
##$TgSer= <0021327> 
##$TgTyp= <0209514> 
##$VDLIST= <DDDDDDDDDDDDDDD> 
##$VOLTNM= <> 
##$WEND= (0..3) 
30000 30000 30000 30000 
##$WINY= (0..3) 
3 3 3 3 
##$WSTART= (0..3) 
0 0 0 0 
##$Warplc1= <> 
##$Warplc2= <> 
##$XACQVS= <3.0> 
##$Xml1= <> 
##END=
