# Supplementary material for: Discovery of potential targets of Triptolide through inverse docking in ovarian cancer cells
Source: PeerJ. 2020 Mar 18;8:e8620. doi: 10.7717/peerj.8620 (PMC7085293; doi:10.7717/peerj.8620)
Supplement: Supplemental Information 7 [file peerj-08-8620-s007.zip]

Archive with 311 entries (222 files):
- fig4_processing data of mass spectrometry_part3/
- fig4_processing data of mass spectrometry_part3/A/
- fig4_processing data of mass spectrometry_part3/A/FTTmfiHEe.csv
- fig4_processing data of mass spectrometry_part3/A/__data_20151119_FTTmfiHEe.dat_q2_p1_mz=0.00-1614.45_scoring.svg
- fig4_processing data of mass spectrometry_part3/A/__data_20151119_FTTmfiHEe.dat_q3_p1_mz=0.00-1861.39_scoring.svg
- fig4_processing data of mass spectrometry_part3/A/score_gif.gif
- fig4_processing data of mass spectrometry_part3/B/
- fig4_processing data of mass spectrometry_part3/B/FTTmfismL.csv
- fig4_processing data of mass spectrometry_part3/B/__data_20151119_FTTmfismL.dat_q2_p1_mz=0.00-1829.54_scoring.svg
- fig4_processing data of mass spectrometry_part3/B/score_gif.gif
- fig4_processing data of mass spectrometry_part3/C/
- fig4_processing data of mass spectrometry_part3/C/FTTmfisOE.csv
- fig4_processing data of mass spectrometry_part3/C/FTTmfiswO.csv
- fig4_processing data of mass spectrometry_part3/C/__data_20151119_FTTmfisOE.dat_q1_p1_mz=0.00-1619.49_scoring.svg
- fig4_processing data of mass spectrometry_part3/C/__data_20151119_FTTmfiswO.dat_q1_p1_mz=0.00-1619.49_scoring.svg
- fig4_processing data of mass spectrometry_part3/C/score_gif.gif
- fig4_processing data of mass spectrometry_part3/L1/
- fig4_processing data of mass spectrometry_part3/L1/0_P13/
- fig4_processing data of mass spectrometry_part3/L1/0_P13/1/
- fig4_processing data of mass spectrometry_part3/L1/0_P13/1/1SRef/
- fig4_processing data of mass spectrometry_part3/L1/0_P13/1/1SRef/acqu
- fig4_processing data of mass spectrometry_part3/L1/0_P13/1/1SRef/acqus
- fig4_processing data of mass spectrometry_part3/L1/0_P13/1/1SRef/fid
- fig4_processing data of mass spectrometry_part3/L1/0_P13/1/1SRef/pdata/
- fig4_processing data of mass spectrometry_part3/L1/0_P13/1/1SRef/pdata/1/
- fig4_processing data of mass spectrometry_part3/L1/0_P13/1/1SRef/pdata/1/1r
- fig4_processing data of mass spectrometry_part3/L1/0_P13/1/1SRef/pdata/1/proc
- fig4_processing data of mass spectrometry_part3/L1/0_P13/1/1SRef/pdata/1/procs
- fig4_processing data of mass spectrometry_part3/L1/0_P13/1/1SRef/sptype
- fig4_processing data of mass spectrometry_part3/L1/0_P13/1/2071.3177.LIFT/
- fig4_processing data of mass spectrometry_part3/L1/0_P13/1/2071.3177.LIFT/1SRef/
- fig4_processing data of mass spectrometry_part3/L1/0_P13/1/2071.3177.LIFT/1SRef/Analysis.FAmethod
- fig4_processing data of mass spectrometry_part3/L1/0_P13/1/2071.3177.LIFT/1SRef/AnalysisParameter.xml
- fig4_processing data of mass spectrometry_part3/L1/0_P13/1/2071.3177.LIFT/1SRef/acqu
- fig4_processing data of mass spectrometry_part3/L1/0_P13/1/2071.3177.LIFT/1SRef/acqus
- fig4_processing data of mass spectrometry_part3/L1/0_P13/1/2071.3177.LIFT/1SRef/fid
- fig4_processing data of mass spectrometry_part3/L1/0_P13/1/2071.3177.LIFT/1SRef/pdata/
- fig4_processing data of mass spectrometry_part3/L1/0_P13/1/2071.3177.LIFT/1SRef/pdata/1/
- fig4_processing data of mass spectrometry_part3/L1/0_P13/1/2071.3177.LIFT/1SRef/pdata/1/1r
- fig4_processing data of mass spectrometry_part3/L1/0_P13/1/2071.3177.LIFT/1SRef/pdata/1/peaklist.xml
- fig4_processing data of mass spectrometry_part3/L1/0_P13/1/2071.3177.LIFT/1SRef/pdata/1/proc
- fig4_processing data of mass spectrometry_part3/L1/0_P13/1/2071.3177.LIFT/1SRef/pdata/1/procs
- fig4_processing data of mass spectrometry_part3/L1/0_P13/1/2071.3177.LIFT/1SRef/sptype
- fig4_processing data of mass spectrometry_part3/L1/0_P13/1/2428.4986.LIFT/
- fig4_processing data of mass spectrometry_part3/L1/0_P13/1/2428.4986.LIFT/1SRef/
- fig4_processing data of mass spectrometry_part3/L1/0_P13/1/2428.4986.LIFT/1SRef/Analysis.FAmethod
- fig4_processing data of mass spectrometry_part3/L1/0_P13/1/2428.4986.LIFT/1SRef/AnalysisParameter.xml
- fig4_processing data of mass spectrometry_part3/L1/0_P13/1/2428.4986.LIFT/1SRef/acqu
- fig4_processing data of mass spectrometry_part3/L1/0_P13/1/2428.4986.LIFT/1SRef/acqus
- fig4_processing data of mass spectrometry_part3/L1/0_P13/1/2428.4986.LIFT/1SRef/fid
- fig4_processing data of mass spectrometry_part3/L1/0_P13/1/2428.4986.LIFT/1SRef/pdata/
- fig4_processing data of mass spectrometry_part3/L1/0_P13/1/2428.4986.LIFT/1SRef/pdata/1/
- fig4_processing data of mass spectrometry_part3/L1/0_P13/1/2428.4986.LIFT/1SRef/pdata/1/1r
- fig4_processing data of mass spectrometry_part3/L1/0_P13/1/2428.4986.LIFT/1SRef/pdata/1/peaklist.xml
- fig4_processing data of mass spectrometry_part3/L1/0_P13/1/2428.4986.LIFT/1SRef/pdata/1/proc
- fig4_processing data of mass spectrometry_part3/L1/0_P13/1/2428.4986.LIFT/1SRef/pdata/1/procs
- fig4_processing data of mass spectrometry_part3/L1/0_P13/1/2428.4986.LIFT/1SRef/sptype
- fig4_processing data of mass spectrometry_part3/L1/0_P13/1/2810.7876.LIFT/
- fig4_processing data of mass spectrometry_part3/L1/0_P13/1/2810.7876.LIFT/1SRef/
- fig4_processing data of mass spectrometry_part3/L1/0_P13/1/2810.7876.LIFT/1SRef/Analysis.FAmethod
- fig4_processing data of mass spectrometry_part3/L1/0_P13/1/2810.7876.LIFT/1SRef/AnalysisParameter.xml
- fig4_processing data of mass spectrometry_part3/L1/0_P13/1/2810.7876.LIFT/1SRef/acqu
- fig4_processing data of mass spectrometry_part3/L1/0_P13/1/2810.7876.LIFT/1SRef/acqus
- fig4_processing data of mass spectrometry_part3/L1/0_P13/1/2810.7876.LIFT/1SRef/fid
- fig4_processing data of mass spectrometry_part3/L1/0_P13/1/2810.7876.LIFT/1SRef/pdata/
- fig4_processing data of mass spectrometry_part3/L1/0_P13/1/2810.7876.LIFT/1SRef/pdata/1/
- fig4_processing data of mass spectrometry_part3/L1/0_P13/1/2810.7876.LIFT/1SRef/pdata/1/1r
- fig4_processing data of mass spectrometry_part3/L1/0_P13/1/2810.7876.LIFT/1SRef/pdata/1/COMB_LIFTs.mgf
- fig4_processing data of mass spectrometry_part3/L1/0_P13/1/2810.7876.LIFT/1SRef/pdata/1/peaklist.xml
- fig4_processing data of mass spectrometry_part3/L1/0_P13/1/2810.7876.LIFT/1SRef/pdata/1/proc
- fig4_processing data of mass spectrometry_part3/L1/0_P13/1/2810.7876.LIFT/1SRef/pdata/1/procs
- fig4_processing data of mass spectrometry_part3/L1/0_P13/1/2810.7876.LIFT/1SRef/sptype
- fig4_processing data of mass spectrometry_part3/L1/L1.csv
- fig4_processing data of mass spectrometry_part3/L2/
- fig4_processing data of mass spectrometry_part3/L2/0_P11/
- fig4_processing data of mass spectrometry_part3/L2/0_P11/1/
- fig4_processing data of mass spectrometry_part3/L2/0_P11/1/1780.0381.LIFT/
- fig4_processing data of mass spectrometry_part3/L2/0_P11/1/1780.0381.LIFT/1SRef/
- fig4_processing data of mass spectrometry_part3/L2/0_P11/1/1780.0381.LIFT/1SRef/Analysis.FAmethod
- fig4_processing data of mass spectrometry_part3/L2/0_P11/1/1780.0381.LIFT/1SRef/AnalysisParameter.xml
- fig4_processing data of mass spectrometry_part3/L2/0_P11/1/1780.0381.LIFT/1SRef/acqu
- fig4_processing data of mass spectrometry_part3/L2/0_P11/1/1780.0381.LIFT/1SRef/acqus
- fig4_processing data of mass spectrometry_part3/L2/0_P11/1/1780.0381.LIFT/1SRef/fid
- fig4_processing data of mass spectrometry_part3/L2/0_P11/1/1780.0381.LIFT/1SRef/pdata/
- fig4_processing data of mass spectrometry_part3/L2/0_P11/1/1780.0381.LIFT/1SRef/pdata/1/
- fig4_processing data of mass spectrometry_part3/L2/0_P11/1/1780.0381.LIFT/1SRef/pdata/1/1r
- fig4_processing data of mass spectrometry_part3/L2/0_P11/1/1780.0381.LIFT/1SRef/pdata/1/COMB_LIFTs.mgf
- fig4_processing data of mass spectrometry_part3/L2/0_P11/1/1780.0381.LIFT/1SRef/pdata/1/peaklist.xml
- fig4_processing data of mass spectrometry_part3/L2/0_P11/1/1780.0381.LIFT/1SRef/pdata/1/proc
- fig4_processing data of mass spectrometry_part3/L2/0_P11/1/1780.0381.LIFT/1SRef/pdata/1/procs
- fig4_processing data of mass spectrometry_part3/L2/0_P11/1/1780.0381.LIFT/1SRef/sptype
- fig4_processing data of mass spectrometry_part3/L2/0_P11/1/1SRef/
- fig4_processing data of mass spectrometry_part3/L2/0_P11/1/1SRef/acqu
- fig4_processing data of mass spectrometry_part3/L2/0_P11/1/1SRef/acqus
- fig4_processing data of mass spectrometry_part3/L2/0_P11/1/1SRef/fid
- fig4_processing data of mass spectrometry_part3/L2/0_P11/1/1SRef/pdata/
- fig4_processing data of mass spectrometry_part3/L2/0_P11/1/1SRef/pdata/1/
- fig4_processing data of mass spectrometry_part3/L2/0_P11/1/1SRef/pdata/1/1r
- fig4_processing data of mass spectrometry_part3/L2/0_P11/1/1SRef/pdata/1/proc
- fig4_processing data of mass spectrometry_part3/L2/0_P11/1/1SRef/pdata/1/procs
- fig4_processing data of mass spectrometry_part3/L2/0_P11/1/1SRef/sptype
- fig4_processing data of mass spectrometry_part3/L2/0_P11/1/2120.1011.LIFT/
- fig4_processing data of mass spectrometry_part3/L2/0_P11/1/2120.1011.LIFT/1SRef/
- fig4_processing data of mass spectrometry_part3/L2/0_P11/1/2120.1011.LIFT/1SRef/Analysis.FAmethod
- fig4_processing data of mass spectrometry_part3/L2/0_P11/1/2120.1011.LIFT/1SRef/AnalysisParameter.xml
- fig4_processing data of mass spectrometry_part3/L2/0_P11/1/2120.1011.LIFT/1SRef/acqu
- fig4_processing data of mass spectrometry_part3/L2/0_P11/1/2120.1011.LIFT/1SRef/acqus
- fig4_processing data of mass spectrometry_part3/L2/0_P11/1/2120.1011.LIFT/1SRef/fid
- fig4_processing data of mass spectrometry_part3/L2/0_P11/1/2120.1011.LIFT/1SRef/pdata/
- fig4_processing data of mass spectrometry_part3/L2/0_P11/1/2120.1011.LIFT/1SRef/pdata/1/
- fig4_processing data of mass spectrometry_part3/L2/0_P11/1/2120.1011.LIFT/1SRef/pdata/1/1r
- fig4_processing data of mass spectrometry_part3/L2/0_P11/1/2120.1011.LIFT/1SRef/pdata/1/peaklist.xml
- fig4_processing data of mass spectrometry_part3/L2/0_P11/1/2120.1011.LIFT/1SRef/pdata/1/proc
- fig4_processing data of mass spectrometry_part3/L2/0_P11/1/2120.1011.LIFT/1SRef/pdata/1/procs
- fig4_processing data of mass spectrometry_part3/L2/0_P11/1/2120.1011.LIFT/1SRef/sptype
- fig4_processing data of mass spectrometry_part3/L2/0_P11/1/2120.1011.LIFT_2/
- fig4_processing data of mass spectrometry_part3/L2/0_P11/1/2120.1011.LIFT_2/1SRef/
- fig4_processing data of mass spectrometry_part3/L2/0_P11/1/2120.1011.LIFT_2/1SRef/Analysis.FAmethod
- fig4_processing data of mass spectrometry_part3/L2/0_P11/1/2120.1011.LIFT_2/1SRef/AnalysisParameter.xml
- fig4_processing data of mass spectrometry_part3/L2/0_P11/1/2120.1011.LIFT_2/1SRef/acqu
- fig4_processing data of mass spectrometry_part3/L2/0_P11/1/2120.1011.LIFT_2/1SRef/acqus
- fig4_processing data of mass spectrometry_part3/L2/0_P11/1/2120.1011.LIFT_2/1SRef/fid
- fig4_processing data of mass spectrometry_part3/L2/0_P11/1/2120.1011.LIFT_2/1SRef/pdata/
- fig4_processing data of mass spectrometry_part3/L2/0_P11/1/2120.1011.LIFT_2/1SRef/pdata/1/
- fig4_processing data of mass spectrometry_part3/L2/0_P11/1/2120.1011.LIFT_2/1SRef/pdata/1/1r
- fig4_processing data of mass spectrometry_part3/L2/0_P11/1/2120.1011.LIFT_2/1SRef/pdata/1/COMB_LIFTs.mgf
- fig4_processing data of mass spectrometry_part3/L2/0_P11/1/2120.1011.LIFT_2/1SRef/pdata/1/peaklist.xml
- fig4_processing data of mass spectrometry_part3/L2/0_P11/1/2120.1011.LIFT_2/1SRef/pdata/1/proc
- fig4_processing data of mass spectrometry_part3/L2/0_P11/1/2120.1011.LIFT_2/1SRef/pdata/1/procs
- fig4_processing data of mass spectrometry_part3/L2/0_P11/1/2120.1011.LIFT_2/1SRef/sptype
- fig4_processing data of mass spectrometry_part3/L2/0_P11/1/2411.3160.LIFT/
- fig4_processing data of mass spectrometry_part3/L2/0_P11/1/2411.3160.LIFT/1SRef/
- fig4_processing data of mass spectrometry_part3/L2/0_P11/1/2411.3160.LIFT/1SRef/Analysis.FAmethod
- fig4_processing data of mass spectrometry_part3/L2/0_P11/1/2411.3160.LIFT/1SRef/AnalysisParameter.xml
- fig4_processing data of mass spectrometry_part3/L2/0_P11/1/2411.3160.LIFT/1SRef/acqu
- fig4_processing data of mass spectrometry_part3/L2/0_P11/1/2411.3160.LIFT/1SRef/acqus
- fig4_processing data of mass spectrometry_part3/L2/0_P11/1/2411.3160.LIFT/1SRef/fid
- fig4_processing data of mass spectrometry_part3/L2/0_P11/1/2411.3160.LIFT/1SRef/pdata/
- fig4_processing data of mass spectrometry_part3/L2/0_P11/1/2411.3160.LIFT/1SRef/pdata/1/
- fig4_processing data of mass spectrometry_part3/L2/0_P11/1/2411.3160.LIFT/1SRef/pdata/1/1r
- fig4_processing data of mass spectrometry_part3/L2/0_P11/1/2411.3160.LIFT/1SRef/pdata/1/peaklist.xml
- fig4_processing data of mass spectrometry_part3/L2/0_P11/1/2411.3160.LIFT/1SRef/pdata/1/proc
- fig4_processing data of mass spectrometry_part3/L2/0_P11/1/2411.3160.LIFT/1SRef/pdata/1/procs
- fig4_processing data of mass spectrometry_part3/L2/0_P11/1/2411.3160.LIFT/1SRef/sptype
- fig4_processing data of mass spectrometry_part3/L2/L2.csv
- fig4_processing data of mass spectrometry_part3/L3/
- fig4_processing data of mass spectrometry_part3/L3/0_P18/
- fig4_processing data of mass spectrometry_part3/L3/0_P18/1/
- fig4_processing data of mass spectrometry_part3/L3/0_P18/1/1268.8251.LIFT/
- fig4_processing data of mass spectrometry_part3/L3/0_P18/1/1268.8251.LIFT/1SRef/
- fig4_processing data of mass spectrometry_part3/L3/0_P18/1/1268.8251.LIFT/1SRef/Analysis.FAmethod
- fig4_processing data of mass spectrometry_part3/L3/0_P18/1/1268.8251.LIFT/1SRef/AnalysisParameter.xml
- fig4_processing data of mass spectrometry_part3/L3/0_P18/1/1268.8251.LIFT/1SRef/acqu
- fig4_processing data of mass spectrometry_part3/L3/0_P18/1/1268.8251.LIFT/1SRef/acqus
- fig4_processing data of mass spectrometry_part3/L3/0_P18/1/1268.8251.LIFT/1SRef/fid
- fig4_processing data of mass spectrometry_part3/L3/0_P18/1/1268.8251.LIFT/1SRef/pdata/
- fig4_processing data of mass spectrometry_part3/L3/0_P18/1/1268.8251.LIFT/1SRef/pdata/1/
- fig4_processing data of mass spectrometry_part3/L3/0_P18/1/1268.8251.LIFT/1SRef/pdata/1/1r
- fig4_processing data of mass spectrometry_part3/L3/0_P18/1/1268.8251.LIFT/1SRef/pdata/1/peaklist.xml
- fig4_processing data of mass spectrometry_part3/L3/0_P18/1/1268.8251.LIFT/1SRef/pdata/1/proc
- fig4_processing data of mass spectrometry_part3/L3/0_P18/1/1268.8251.LIFT/1SRef/pdata/1/procs
- fig4_processing data of mass spectrometry_part3/L3/0_P18/1/1268.8251.LIFT/1SRef/sptype
- fig4_processing data of mass spectrometry_part3/L3/0_P18/1/1988.2345.LIFT/
- fig4_processing data of mass spectrometry_part3/L3/0_P18/1/1988.2345.LIFT/1SRef/
- fig4_processing data of mass spectrometry_part3/L3/0_P18/1/1988.2345.LIFT/1SRef/Analysis.FAmethod
- fig4_processing data of mass spectrometry_part3/L3/0_P18/1/1988.2345.LIFT/1SRef/AnalysisParameter.xml
- fig4_processing data of mass spectrometry_part3/L3/0_P18/1/1988.2345.LIFT/1SRef/acqu
- fig4_processing data of mass spectrometry_part3/L3/0_P18/1/1988.2345.LIFT/1SRef/acqus
- fig4_processing data of mass spectrometry_part3/L3/0_P18/1/1988.2345.LIFT/1SRef/fid
- fig4_processing data of mass spectrometry_part3/L3/0_P18/1/1988.2345.LIFT/1SRef/pdata/
- fig4_processing data of mass spectrometry_part3/L3/0_P18/1/1988.2345.LIFT/1SRef/pdata/1/
- fig4_processing data of mass spectrometry_part3/L3/0_P18/1/1988.2345.LIFT/1SRef/pdata/1/1r
- fig4_processing data of mass spectrometry_part3/L3/0_P18/1/1988.2345.LIFT/1SRef/pdata/1/peaklist.xml
- fig4_processing data of mass spectrometry_part3/L3/0_P18/1/1988.2345.LIFT/1SRef/pdata/1/proc
- fig4_processing data of mass spectrometry_part3/L3/0_P18/1/1988.2345.LIFT/1SRef/pdata/1/procs
- fig4_processing data of mass spectrometry_part3/L3/0_P18/1/1988.2345.LIFT/1SRef/sptype
- fig4_processing data of mass spectrometry_part3/L3/0_P18/1/1SRef/
- fig4_processing data of mass spectrometry_part3/L3/0_P18/1/1SRef/acqu
- fig4_processing data of mass spectrometry_part3/L3/0_P18/1/1SRef/acqus
- fig4_processing data of mass spectrometry_part3/L3/0_P18/1/1SRef/fid
- fig4_processing data of mass spectrometry_part3/L3/0_P18/1/1SRef/pdata/
- fig4_processing data of mass spectrometry_part3/L3/0_P18/1/1SRef/pdata/1/
- fig4_processing data of mass spectrometry_part3/L3/0_P18/1/1SRef/pdata/1/1r
- fig4_processing data of mass spectrometry_part3/L3/0_P18/1/1SRef/pdata/1/proc
- fig4_processing data of mass spectrometry_part3/L3/0_P18/1/1SRef/pdata/1/procs
- fig4_processing data of mass spectrometry_part3/L3/0_P18/1/1SRef/sptype
- fig4_processing data of mass spectrometry_part3/L3/0_P18/1/2609.5434.LIFT/
- fig4_processing data of mass spectrometry_part3/L3/0_P18/1/2609.5434.LIFT/1SRef/
- fig4_processing data of mass spectrometry_part3/L3/0_P18/1/2609.5434.LIFT/1SRef/Analysis.FAmethod
- fig4_processing data of mass spectrometry_part3/L3/0_P18/1/2609.5434.LIFT/1SRef/AnalysisParameter.xml
- fig4_processing data of mass spectrometry_part3/L3/0_P18/1/2609.5434.LIFT/1SRef/acqu
- fig4_processing data of mass spectrometry_part3/L3/0_P18/1/2609.5434.LIFT/1SRef/acqus
- fig4_processing data of mass spectrometry_part3/L3/0_P18/1/2609.5434.LIFT/1SRef/fid
- fig4_processing data of mass spectrometry_part3/L3/0_P18/1/2609.5434.LIFT/1SRef/pdata/
- fig4_processing data of mass spectrometry_part3/L3/0_P18/1/2609.5434.LIFT/1SRef/pdata/1/
- fig4_processing data of mass spectrometry_part3/L3/0_P18/1/2609.5434.LIFT/1SRef/pdata/1/1r
- fig4_processing data of mass spectrometry_part3/L3/0_P18/1/2609.5434.LIFT/1SRef/pdata/1/COMB_LIFTs.mgf
- fig4_processing data of mass spectrometry_part3/L3/0_P18/1/2609.5434.LIFT/1SRef/pdata/1/peaklist.xml
- fig4_processing data of mass spectrometry_part3/L3/0_P18/1/2609.5434.LIFT/1SRef/pdata/1/proc
- fig4_processing data of mass spectrometry_part3/L3/0_P18/1/2609.5434.LIFT/1SRef/pdata/1/procs
- fig4_processing data of mass spectrometry_part3/L3/0_P18/1/2609.5434.LIFT/1SRef/sptype
- fig4_processing data of mass spectrometry_part3/L3/L3 ╚1⁄2▓┐╬∩╓╓.csv
- fig4_processing data of mass spectrometry_part3/L3/L3.csv
- fig4_processing data of mass spectrometry_part3/L3/L3.docx
- fig4_processing data of mass spectrometry_part3/L3/__data_20151119_FTTmfxawR.dat_q3_p5_mz=0.00-2699.59_scoring.svg
- fig4_processing data of mass spectrometry_part3/L4/
- fig4_processing data of mass spectrometry_part3/L4/0_P6/
- fig4_processing data of mass spectrometry_part3/L4/0_P6/1/
- fig4_processing data of mass spectrometry_part3/L4/0_P6/1/1SRef/
- fig4_processing data of mass spectrometry_part3/L4/0_P6/1/1SRef/acqu
- fig4_processing data of mass spectrometry_part3/L4/0_P6/1/1SRef/acqus
- fig4_processing data of mass spectrometry_part3/L4/0_P6/1/1SRef/fid
- fig4_processing data of mass spectrometry_part3/L4/0_P6/1/1SRef/pdata/
- fig4_processing data of mass spectrometry_part3/L4/0_P6/1/1SRef/pdata/1/
- fig4_processing data of mass spectrometry_part3/L4/0_P6/1/1SRef/pdata/1/1r
- fig4_processing data of mass spectrometry_part3/L4/0_P6/1/1SRef/pdata/1/proc
- fig4_processing data of mass spectrometry_part3/L4/0_P6/1/1SRef/pdata/1/procs
- fig4_processing data of mass spectrometry_part3/L4/0_P6/1/1SRef/sptype
- fig4_processing data of mass spectrometry_part3/L4/0_P6/1/2088.0475.LIFT/
- fig4_processing data of mass spectrometry_part3/L4/0_P6/1/2088.0475.LIFT/1SRef/
- fig4_processing data of mass spectrometry_part3/L4/0_P6/1/2088.0475.LIFT/1SRef/Analysis.FAmethod
- fig4_processing data of mass spectrometry_part3/L4/0_P6/1/2088.0475.LIFT/1SRef/AnalysisParameter.xml
- fig4_processing data of mass spectrometry_part3/L4/0_P6/1/2088.0475.LIFT/1SRef/acqu
- fig4_processing data of mass spectrometry_part3/L4/0_P6/1/2088.0475.LIFT/1SRef/acqus
- fig4_processing data of mass spectrometry_part3/L4/0_P6/1/2088.0475.LIFT/1SRef/fid
- fig4_processing data of mass spectrometry_part3/L4/0_P6/1/2088.0475.LIFT/1SRef/pdata/
- fig4_processing data of mass spectrometry_part3/L4/0_P6/1/2088.0475.LIFT/1SRef/pdata/1/
- fig4_processing data of mass spectrometry_part3/L4/0_P6/1/2088.0475.LIFT/1SRef/pdata/1/1r
- fig4_processing data of mass spectrometry_part3/L4/0_P6/1/2088.0475.LIFT/1SRef/pdata/1/peaklist.xml
- fig4_processing data of mass spectrometry_part3/L4/0_P6/1/2088.0475.LIFT/1SRef/pdata/1/proc
- fig4_processing data of mass spectrometry_part3/L4/0_P6/1/2088.0475.LIFT/1SRef/pdata/1/procs
- fig4_processing data of mass spectrometry_part3/L4/0_P6/1/2088.0475.LIFT/1SRef/sptype
- fig4_processing data of mass spectrometry_part3/L4/0_P6/1/2513.1999.LIFT/
- fig4_processing data of mass spectrometry_part3/L4/0_P6/1/2513.1999.LIFT/1SRef/
- fig4_processing data of mass spectrometry_part3/L4/0_P6/1/2513.1999.LIFT/1SRef/Analysis.FAmethod
- fig4_processing data of mass spectrometry_part3/L4/0_P6/1/2513.1999.LIFT/1SRef/AnalysisParameter.xml
- fig4_processing data of mass spectrometry_part3/L4/0_P6/1/2513.1999.LIFT/1SRef/acqu
- fig4_processing data of mass spectrometry_part3/L4/0_P6/1/2513.1999.LIFT/1SRef/acqus
- fig4_processing data of mass spectrometry_part3/L4/0_P6/1/2513.1999.LIFT/1SRef/fid
- fig4_processing data of mass spectrometry_part3/L4/0_P6/1/2513.1999.LIFT/1SRef/pdata/
- fig4_processing data of mass spectrometry_part3/L4/0_P6/1/2513.1999.LIFT/1SRef/pdata/1/
- fig4_processing data of mass spectrometry_part3/L4/0_P6/1/2513.1999.LIFT/1SRef/pdata/1/1r
- fig4_processing data of mass spectrometry_part3/L4/0_P6/1/2513.1999.LIFT/1SRef/pdata/1/peaklist.xml
- fig4_processing data of mass spectrometry_part3/L4/0_P6/1/2513.1999.LIFT/1SRef/pdata/1/proc
- fig4_processing data of mass spectrometry_part3/L4/0_P6/1/2513.1999.LIFT/1SRef/pdata/1/procs
- fig4_processing data of mass spectrometry_part3/L4/0_P6/1/2513.1999.LIFT/1SRef/sptype
- fig4_processing data of mass spectrometry_part3/L4/0_P6/1/842.5232.LIFT/
- fig4_processing data of mass spectrometry_part3/L4/0_P6/1/842.5232.LIFT/1SRef/
- fig4_processing data of mass spectrometry_part3/L4/0_P6/1/842.5232.LIFT/1SRef/Analysis.FAmethod
- fig4_processing data of mass spectrometry_part3/L4/0_P6/1/842.5232.LIFT/1SRef/AnalysisParameter.xml
- fig4_processing data of mass spectrometry_part3/L4/0_P6/1/842.5232.LIFT/1SRef/acqu
- fig4_processing data of mass spectrometry_part3/L4/0_P6/1/842.5232.LIFT/1SRef/acqus
- fig4_processing data of mass spectrometry_part3/L4/0_P6/1/842.5232.LIFT/1SRef/fid
- fig4_processing data of mass spectrometry_part3/L4/0_P6/1/842.5232.LIFT/1SRef/pdata/
- fig4_processing data of mass spectrometry_part3/L4/0_P6/1/842.5232.LIFT/1SRef/pdata/1/
- fig4_processing data of mass spectrometry_part3/L4/0_P6/1/842.5232.LIFT/1SRef/pdata/1/1r
- fig4_processing data of mass spectrometry_part3/L4/0_P6/1/842.5232.LIFT/1SRef/pdata/1/COMB_LIFTs.mgf
- fig4_processing data of mass spectrometry_part3/L4/0_P6/1/842.5232.LIFT/1SRef/pdata/1/peaklist.xml
- fig4_processing data of mass spectrometry_part3/L4/0_P6/1/842.5232.LIFT/1SRef/pdata/1/proc
- fig4_processing data of mass spectrometry_part3/L4/0_P6/1/842.5232.LIFT/1SRef/pdata/1/procs
- fig4_processing data of mass spectrometry_part3/L4/0_P6/1/842.5232.LIFT/1SRef/sptype
- fig4_processing data of mass spectrometry_part3/L4/L4.csv
- fig4_processing data of mass spectrometry_part3/L4/L4.docx
- fig4_processing data of mass spectrometry_part3/L4/__data_20151119_FTTmfxatO.dat_q2_p1_mz=223.31-2357.27_scoring.svg
- fig4_processing data of mass spectrometry_part3/s1/
- fig4_processing data of mass spectrometry_part3/s1/FTTmfiHOE.csv
- fig4_processing data of mass spectrometry_part3/s1/FTTmfiHae.csv
- fig4_processing data of mass spectrometry_part3/s1/FTTmfiHmt.csv
- fig4_processing data of mass spectrometry_part3/s1/__data_20151119_FTTmfiHOE.dat_q1_p1_mz=0.00-1891.71_scoring.svg
- fig4_processing data of mass spectrometry_part3/s1/__data_20151119_FTTmfiHae.dat_q1_p1_mz=103.65-1140.17_scoring.svg
- fig4_processing data of mass spectrometry_part3/s1/__data_20151119_FTTmfiHmt.dat_q1_p1_mz=0.00-1063.54_scoring.svg
- fig4_processing data of mass spectrometry_part3/s1/__data_20151119_FTTmfiHmt.dat_q3_p1_mz=0.00-2013.45_scoring.svg
- fig4_processing data of mass spectrometry_part3/s1/score_gif.gif
- fig4_processing data of mass spectrometry_part3/s10/
- fig4_processing data of mass spectrometry_part3/s10/FTTmfisnR.csv
- fig4_processing data of mass spectrometry_part3/s10/__data_20151119_FTTmfisnR.dat_q1_p1_mz=0.00-1121.94_scoring.svg
- fig4_processing data of mass spectrometry_part3/s10/__data_20151119_FTTmfisnR.dat_q2_p1_mz=0.00-1213.80_scoring.svg
- fig4_processing data of mass spectrometry_part3/s10/__data_20151119_FTTmfisnR.dat_q3_p1_mz=0.00-2015.45_scoring.svg
- fig4_processing data of mass spectrometry_part3/s10/__data_20151119_FTTmfisnR.dat_q4_p1_mz=301.88-3121.13_scoring.svg
- fig4_processing data of mass spectrometry_part3/s10/score_gif.gif
- fig4_processing data of mass spectrometry_part3/s11/
- fig4_processing data of mass spectrometry_part3/s11/FTTmfieSm.csv
- fig4_processing data of mass spectrometry_part3/s11/__data_20151119_FTTmfieSm.dat_q2_p1_mz=0.00-1837.20_scoring.svg
- fig4_processing data of mass spectrometry_part3/s11/score_gif.gif
- fig4_processing data of mass spectrometry_part3/s13/
- fig4_processing data of mass spectrometry_part3/s13/FTTmfieeT.csv
- fig4_processing data of mass spectrometry_part3/s13/__data_20151119_FTTmfieeT.dat_q1_p1_mz=0.00-1348.06_scoring.svg
- fig4_processing data of mass spectrometry_part3/s13/__data_20151119_FTTmfieeT.dat_q2_p1_mz=0.00-1440.03_scoring.svg
- fig4_processing data of mass spectrometry_part3/s13/__data_20151119_FTTmfieeT.dat_q3_p1_mz=0.00-1882.96_scoring.svg
- fig4_processing data of mass spectrometry_part3/s13/__data_20151119_FTTmfieeT.dat_q4_p1_mz=9.89-2312.93_scoring.svg
- fig4_processing data of mass spectrometry_part3/s13/score_gif.gif
- fig4_processing data of mass spectrometry_part3/s2/
- fig4_processing data of mass spectrometry_part3/s2/score_gif.gif
- fig4_processing data of mass spectrometry_part3/s3/
- fig4_processing data of mass spectrometry_part3/s3/score_gif.gif
- fig4_processing data of mass spectrometry_part3/s5/
- fig4_processing data of mass spectrometry_part3/s5/FTTmfiEEh.csv
- fig4_processing data of mass spectrometry_part3/s5/__data_20151119_FTTmfiEEh.dat_q1_p2_mz=452.32-581.55_scoring.svg
- fig4_processing data of mass spectrometry_part3/s5/score_gif.gif
- fig4_processing data of mass spectrometry_part3/s6/
[truncated: 11 more entries]
