# Supplementary material for: Discovery of potential targets of Triptolide through inverse docking in ovarian cancer cells
Source: PeerJ. 2020 Mar 18;8:e8620. doi: 10.7717/peerj.8620 (PMC7085293; doi:10.7717/peerj.8620)
Supplement: Supplemental Information 7 [file peerj-08-8620-s007.zip › fig4_processing data of mass spectrometry_part3/A/FTTmfiHEe.csv]

Header	--------------------------------------------------------
Search title	A
Timestamp	2015-11-19T03:52:30Z
User	lp
Email	lvpeng_zj@hotmail.com
Report URI	http://www.matrixscience.com/cgi/master_results.pl?file=../data/20151119/FTTmfiHEe.dat
Peak list data path	DATA.TXT
Peak list format	Mascot generic
Search type	MIS
Mascot version	2.5.1.3
Database	SwissProt
Fasta file	SwissProt_2015_11.fasta
Total sequences	549832
Total residues	196078138
Sequences after taxonomy filter	20194
Number of queries	3
Fixed modifications	--------------------------------------------------------
Identifier	Name	Delta	Neutral loss
1	Carbamidomethyl (C)	57.021464
Variable modifications	--------------------------------------------------------
Identifier	Name	Delta	Neutral loss(es)
1	Oxidation (M)	15.994915	0	63.998285
Search Parameters	--------------------------------------------------------
Taxonomy filter	. . . . . . . . . . . . . . . . Homo sapiens (human)
Enzyme	Trypsin
Maximum Missed Cleavages	1
Fixed modifications	Carbamidomethyl (C)
Variable modifications	Oxidation (M)
Peptide Mass Tolerance	500
Peptide Mass Tolerance Units	ppm
Fragment Mass Tolerance	0.5
Fragment Mass Tolerance Units	Da
Mass values	Monoisotopic
Instrument type	Default
USER00	PEP_INT()
Format parameters	--------------------------------------------------------
Significance threshold	0.05
Max. number of hits	20
Use MudPIT protein scoring	0
Ions score cut-off	0
Include same-set proteins	0
Include sub-set proteins	0
Include unassigned	0
Require bold red	0
Use homology threshold	0
Group protein families	0
Show duplicate peptides	1
Protein hits	--------------------------------------------------------
prot_hit_num	prot_acc	prot_desc	prot_score	prot_mass	prot_matches	prot_matches_sig	prot_sequences	prot_sequences_sig	pep_query	pep_rank	pep_isbold	pep_isunique	pep_exp_mz	pep_exp_mr	pep_exp_z	pep_calc_mr	pep_delta	pep_miss	pep_score	pep_expect	pep_res_before	pep_seq	pep_res_after	pep_var_mod	pep_var_mod_pos	pep_summed_mod_pos	pep_local_mod_pos	pep_scan_title
1	POTEE_HUMAN	POTE ankyrin domain family member E OS=Homo sapiens GN=POTEE PE=1 SV=3	196	122882	3	2	3	2	1	1	1	1	1198.7048	1197.6975	1	1197.6982	-0.0007	0	26.05	0.13	R	AVFPSIVGRPR	Q
1	POTEE_HUMAN	POTE ankyrin domain family member E OS=Homo sapiens GN=POTEE PE=1 SV=3	196	122882	3	2	3	2	2	1	1	1	1516.7107	1515.7034	1	1515.6954	0.0080	0	60.97	3.6e-05	K	QEYDESGPSIVHR	K
1	POTEE_HUMAN	POTE ankyrin domain family member E OS=Homo sapiens GN=POTEE PE=1 SV=3	196	122882	3	2	3	2	3	1	1	1	1790.8892	1789.8819	1	1789.8846	-0.0027	0	109.25	5.1e-10	K	SYELPDGQVITIGNER	F
2	MB211_HUMAN	Protein mab-21-like 1 OS=Homo sapiens GN=MAB21L1 PE=1 SV=1	9		1	0	1	0	3	2	0	1	1790.8892	1789.8819	1	1789.8933	-0.0114	0	9.12	5.3	R	HLELPGQPLNNYHMK	T
3	PDZD7_HUMAN	PDZ domain-containing protein 7 OS=Homo sapiens GN=PDZD7 PE=1 SV=1	8	56155	1	0	1	0	1	2	0	1	1198.7048	1197.6975	1	1197.6466	0.0509	0	8.00	8.1	K	VGDQVLAANGVR	F
4	RNH2C_HUMAN	Ribonuclease H2 subunit C OS=Homo sapiens GN=RNASEH2C PE=1 SV=1	6	17943	1	0	1	0	2	2	0	1	1516.7107	1515.7034	1	1515.6736	0.0299	1	6.44	10	-	MESGDEAAIERHR	V	Oxidation (M)	0.1000000000000.0
5	SWAHA_HUMAN	Ankyrin repeat domain-containing protein SOWAHA OS=Homo sapiens GN=SOWAHA PE=1 SV=3	2		1	0	1	0	1	3	0	1	1198.7048	1197.6975	1	1197.6102	0.0874	1	2.16	31	R	RQLSEEPSPR	S
6	TBX2_HUMAN	T-box transcription factor TBX2 OS=Homo sapiens GN=TBX2 PE=1 SV=3	1		1	0	1	0	3	3	0	1	1790.8892	1789.8819	1	1789.7424	0.1395	1	0.81	36	R	AEEKSCAADSDPEPER	L
7	ARP3B_HUMAN	Actin-related protein 3B OS=Homo sapiens GN=ACTR3B PE=2 SV=1	0		1	0	1	0	2	3	0	1	1516.7107	1515.7034	1	1515.6664	0.0371	1	0.06	44	K	KDYEEYGPSICR	H
