# Supplementary material for: Discovery of potential targets of Triptolide through inverse docking in ovarian cancer cells
Source: PeerJ. 2020 Mar 18;8:e8620. doi: 10.7717/peerj.8620 (PMC7085293; doi:10.7717/peerj.8620)
Supplement: Supplemental Information 7 [file peerj-08-8620-s007.zip › fig4_processing data of mass spectrometry_part3/B/FTTmfismL.csv]

Header	--------------------------------------------------------
Search title	B
Timestamp	2015-11-19T01:52:05Z
User	lp
Email	lvpeng_zj@hotmail.com
Report URI	http://www.matrixscience.com/cgi/master_results.pl?file=../data/20151119/FTTmfismL.dat
Peak list data path	DATA.TXT
Peak list format	Mascot generic
Search type	MIS
Mascot version	2.5.1.3
Database	SwissProt
Fasta file	SwissProt_2015_11.fasta
Total sequences	549832
Total residues	196078138
Sequences after taxonomy filter	549832
Number of queries	4
Fixed modifications	--------------------------------------------------------
Identifier	Name	Delta	Neutral loss
1	Carbamidomethyl (C)	57.021464
Variable modifications	--------------------------------------------------------
Identifier	Name	Delta	Neutral loss(es)
1	Oxidation (M)	15.994915	0	63.998285
Search Parameters	--------------------------------------------------------
Taxonomy filter	All entries
Enzyme	Trypsin
Maximum Missed Cleavages	1
Fixed modifications	Carbamidomethyl (C)
Variable modifications	Oxidation (M)
Peptide Mass Tolerance	500
Peptide Mass Tolerance Units	ppm
Fragment Mass Tolerance	0.5
Fragment Mass Tolerance Units	Da
Mass values	Monoisotopic
Instrument type	Default
USER00	PEP_INT(69.740906:44.399245,73.950281:44.461628,75.998473:54.395122,101.138734:45.516725,108.585921:50.550029,112.376876:55.737907,158.529112:51.190063,175.604593:109.498888,247.597065:51.711078,254.729923:53.401683,262.738658:63.135609,274.779352:102.128048,280.801327:52.452099,287.710874:48.335488,289.747932:62.193190,342.912067:58.502575,369.960420:65.713014,376.913822:92.676510,382.868907:59.…
Format parameters	--------------------------------------------------------
Significance threshold	0.05
Max. number of hits	20
Use MudPIT protein scoring	0
Ions score cut-off	0
Include same-set proteins	0
Include sub-set proteins	0
Include unassigned	0
Require bold red	0
Use homology threshold	0
Group protein families	0
Show duplicate peptides	1
Protein hits	--------------------------------------------------------
prot_hit_num	prot_acc	prot_desc	prot_score	prot_mass	prot_matches	prot_matches_sig	prot_sequences	prot_sequences_sig	pep_query	pep_rank	pep_isbold	pep_isunique	pep_exp_mz	pep_exp_mr	pep_exp_z	pep_calc_mr	pep_delta	pep_miss	pep_score	pep_expect	pep_res_before	pep_seq	pep_res_after	pep_var_mod	pep_var_mod_pos	pep_summed_mod_pos	pep_local_mod_pos	pep_scan_title
1	TPM3_RAT	Tropomyosin alpha-3 chain OS=Rattus norvegicus GN=Tpm3 PE=1 SV=2	133	29217	2	2	2	2	1	1	1	1	1643.2677	1642.2604	1	1641.7958	0.4646	0	61.96	0.00095	K	IQVLQQQADDAEER	A
1	TPM3_RAT	Tropomyosin alpha-3 chain OS=Rattus norvegicus GN=Tpm3 PE=1 SV=2	133	29217	2	2	2	2	2	1	1	1	1771.3848	1770.3775	1	1769.8908	0.4868	1	71.45	9.9e-05	R	KIQVLQQQADDAEER	A
2	K2C1_HUMAN	Keratin, type II cytoskeletal 1 OS=Homo sapiens GN=KRT1 PE=1 SV=6	33	66170	1	0	1	0	3	1	1	1	1994.5167	1993.5094	1	1992.9693	0.5401	0	34.64	0.42	R	THNLEPYFESFINNLR	R
3	TBA_AVESA	Tubulin alpha chain OS=Avena sativa GN=TUBA PE=2 SV=1	19		1	0	1	0	2	2	0	1	1771.3848	1770.3775	1	1769.7414	0.6361	0	18.63	19	K	MYEEVGAEGADDEVTR	G
4	MOEB_ECOLI	Molybdopterin-synthase adenylyltransferase OS=Escherichia coli (strain K12) GN=moeB PE=1 SV=1	18		1	0	1	0	2	3	0	1	1771.3848	1770.3775	1	1770.8029	-0.4253	1	17.96	22	-	MAELSDQEMLRYNR	Q	Oxidation (M)	0.00000000100000.0
5	ATPF_MARPO	ATP synthase subunit b, chloroplastic OS=Marchantia polymorpha GN=atpF PE=3 SV=1	17		1	0	1	0	1	2	0	1	1643.2677	1642.2604	1	1642.8890	-0.6285	1	16.68	32	R	KLTILNTIQDAEER	Y
6	HELCL_DICDI	Activating signal cointegrator 1 complex subunit 3-like OS=Dictyostelium discoideum GN=ascc3l PE=3 SV=1	16		1	0	1	0	2	4	0	1	1771.3848	1770.3775	1	1770.9727	-0.5952	1	15.73	37	K	GALDEILSILKDDTIR	A
7	FTSH_ACIC1	ATP-dependent zinc metalloprotease FtsH OS=Acidothermus cellulolyticus (strain ATCC 43068 / 11B) GN=ftsH PE=3 SV=1	16		1	0	1	0	2	5	0	1	1771.3848	1770.3775	1	1770.8748	-0.4972	1	15.57	38	R	IDQEVADLLRDAEER	A
8	ARI5_ARATH	Probable E3 ubiquitin-protein ligase ARI5 OS=Arabidopsis thaliana GN=ARI5 PE=2 SV=1	16		1	0	1	0	2	5	0	1	1771.3848	1770.3775	1	1770.8060	-0.4285	1	15.57	38	R	YEAAKQEGLYDEAER	R
9	GLYA_PROAC	Serine hydroxymethyltransferase OS=Propionibacterium acnes (strain KPA171202 / DSM 16379) GN=glyA PE=3 SV=1	15		1	0	1	0	2	8	0	1	1771.3848	1770.3775	1	1770.8094	-0.4319	1	15.46	39	R	GGMVLTTKDYADDVDR	G	Oxidation (M)	0.0010000000000000.0
10	SYS_BORA1	Serine--tRNA ligase OS=Bordetella avium (strain 197N) GN=serS PE=3 SV=1	15		1	0	1	0	2	8	0	1	1771.3848	1770.3775	1	1770.8173	-0.4398	1	15.46	39	R	GVSFDTERFNDLESR	R
11	RECF_BACV8	DNA replication and repair protein RecF OS=Bacteroides vulgatus (strain ATCC 8482 / DSM 1447 / NCTC 11154) GN=recF PE=3 SV=1	14		1	0	1	0	2	10	0	1	1771.3848	1770.3775	1	1769.8472	0.5303	1	14.09	54	R	EYKVFAVEDGEVTER	K
12	HTPG_HALHL	Chaperone protein HtpG OS=Halorhodospira halophila (strain DSM 244 / SL1) GN=htpG PE=3 SV=1	14		1	0	1	0	2	5	0	1	1771.3848	1770.3775	1	1769.7857	0.5918	0	15.57	38	R	WSSDGQGAYTVDTVER	A
13	HTPX_RHOP5	Protease HtpX homolog OS=Rhodopseudomonas palustris (strain BisA53) GN=htpX PE=3 SV=1	12		1	0	1	0	1	3	0	1	1643.2677	1642.2604	1	1641.7491	0.5114	0	11.99	94	K	MVLSMYGAQQVDER	S	Oxidation (M)	0.00001000000000.0
14	PUR7_HAEIE	Phosphoribosylaminoimidazole-succinocarboxamide synthase OS=Haemophilus influenzae (strain PittEE) GN=purC PE=3 SV=1	12		1	0	1	0	1	5	0	1	1643.2677	1642.2604	1	1642.8454	-0.5849	0	11.73	1e+02	K	AIALYTEASEYALTK	G
15	MTH1_HAEPA	Modification methylase HpaI OS=Haemophilus parainfluenzae GN=hpaIM PE=3 SV=1	10		1	0	1	0	1	6	0	1	1643.2677	1642.2604	1	1642.7111	-0.4507	0	10.28	1.4e+02	R	LDSEFNGFDSIDER	M
16	SYMC_ARATH	Methionine--tRNA ligase, cytoplasmic OS=Arabidopsis thaliana GN=At4g13780 PE=2 SV=1	10		1	0	1	0	1	7	0	1	1643.2677	1642.2604	1	1642.8315	-0.5710	0	9.96	1.5e+02	K	QLNLPPQFSLSDER	G
17	RDRP_I96A0	RNA-directed RNA polymerase catalytic subunit OS=Influenza A virus (strain A/Goose/Guangdong/1/1996 H5N1 genotype Gs/Gd) GN=PB1 PE=1 SV=1	9		1	0	1	0	1	9	0	1	1643.2677	1642.2604	1	1641.8475	0.4130	0	9.04	1.9e+02	K	AGLLVSDGGPNPYNIR	N
18	PUR7_MARHV	Phosphoribosylaminoimidazole-succinocarboxamide synthase OS=Marinobacter hydrocarbonoclasticus (strain ATCC 700491 / DSM 11845 / VT8) GN=purC PE=3 SV=1	8		1	0	1	0	1	8	0	1	1643.2677	1642.2604	1	1642.8276	-0.5672	1	9.66	1.6e+02	K	KLFDDAGMLLVDYK	L	Oxidation (M)	0.00000001000000.0
19	STAR_RAT	Steroidogenic acute regulatory protein, mitochondrial OS=Rattus norvegicus GN=Star PE=1 SV=1	7		1	0	1	0	1	10	0	1	1643.2677	1642.2604	1	1641.8046	0.4559	1	8.69	2e+02	R	RALGDPSPGWMGQVR	R	Oxidation (M)	0.000000000010000.0
20	NUON_EHRCJ	NADH-quinone oxidoreductase subunit N OS=Ehrlichia canis (strain Jake) GN=nuoN PE=3 SV=1	5	53435	1	0	1	0	4	1	1	1	2705.8406	2704.8333	1	2705.2838	-0.4505	0	4.70	2.9e+02	K	DWQQIMICVSMLSIFVSAFGAMR	Q	Oxidation (M)	0.00000000001000000000000.0
