# Supplementary material for: Discovery of potential targets of Triptolide through inverse docking in ovarian cancer cells
Source: PeerJ. 2020 Mar 18;8:e8620. doi: 10.7717/peerj.8620 (PMC7085293; doi:10.7717/peerj.8620)
Supplement: Supplemental Information 7 [file peerj-08-8620-s007.zip › fig4_processing data of mass spectrometry_part3/C/FTTmfisOE.csv]

Header	--------------------------------------------------------
Search title	C
Timestamp	2015-11-19T02:02:48Z
User	lp
Email	lvpeng_zj@hotmail.com
Report URI	http://www.matrixscience.com/cgi/master_results.pl?file=../data/20151119/FTTmfisOE.dat
Peak list data path	DATA.TXT
Peak list format	Mascot generic
Search type	MIS
Mascot version	2.5.1.3
Database	SwissProt
Fasta file	SwissProt_2015_11.fasta
Total sequences	549832
Total residues	196078138
Sequences after taxonomy filter	549832
Number of queries	4
Fixed modifications	--------------------------------------------------------
Identifier	Name	Delta	Neutral loss
1	Carbamidomethyl (C)	57.021464
Variable modifications	--------------------------------------------------------
Identifier	Name	Delta	Neutral loss(es)
1	Oxidation (M)	15.994915	0	63.998285
Search Parameters	--------------------------------------------------------
Taxonomy filter	All entries
Enzyme	Trypsin
Maximum Missed Cleavages	1
Fixed modifications	Carbamidomethyl (C)
Variable modifications	Oxidation (M)
Peptide Mass Tolerance	500
Peptide Mass Tolerance Units	ppm
Fragment Mass Tolerance	0.5
Fragment Mass Tolerance Units	Da
Mass values	Monoisotopic
Instrument type	Default
USER00	PEP_INT()
Format parameters	--------------------------------------------------------
Significance threshold	0.05
Max. number of hits	20
Use MudPIT protein scoring	0
Ions score cut-off	0
Include same-set proteins	0
Include sub-set proteins	0
Include unassigned	0
Require bold red	0
Use homology threshold	0
Group protein families	0
Show duplicate peptides	1
Protein hits	--------------------------------------------------------
prot_hit_num	prot_acc	prot_desc	prot_score	prot_mass	prot_matches	prot_matches_sig	prot_sequences	prot_sequences_sig	pep_query	pep_rank	pep_isbold	pep_isunique	pep_exp_mz	pep_exp_mr	pep_exp_z	pep_calc_mr	pep_delta	pep_miss	pep_score	pep_expect	pep_res_before	pep_seq	pep_res_after	pep_var_mod	pep_var_mod_pos	pep_summed_mod_pos	pep_local_mod_pos	pep_scan_title
1	1433Z_BOVIN	14-3-3 protein zeta/delta OS=Bos taurus GN=YWHAZ PE=1 SV=1	62	27899	1	1	1	1	1	1	1	1	1549.1656	1548.1583	1	1547.7063	0.4520	0	62.20	0.00093	K	SVTEQGAELSNEER	N
2	K2C1_HUMAN	Keratin, type II cytoskeletal 1 OS=Homo sapiens GN=KRT1 PE=1 SV=6	50	66170	1	1	1	1	2	1	1	1	1994.5009	1993.4936	1	1992.9693	0.5243	0	51.30	0.009	R	THNLEPYFESFINNLR	R
3	1433Z_AEDAE	14-3-3 protein zeta OS=Aedes aegypti GN=14-3-3zeta PE=2 SV=1	32	28324	1	0	1	0	1	2	0	1	1549.1656	1548.1583	1	1548.7267	-0.5684	0	32.11	0.95	K	SVTETGVELSNEER	N
4	LCN2_LACLL	Lacticin 481/lactococcin biosynthesis protein lcnDR2 OS=Lactococcus lactis subsp. lactis GN=lcnDR2 PE=4 SV=1	19		1	0	1	0	1	3	0	1	1549.1656	1548.1583	1	1548.6912	-0.5329	0	18.89	20	R	EMNLLMGNTPEER	Y	Oxidation (M)	0.0000010000000.0
5	MNTA_SYNY3	Manganese transport system ATP-binding protein MntA OS=Synechocystis sp. (strain PCC 6803 / Kazusa) GN=mntA PE=3 SV=1	13		1	0	1	0	1	6	0	1	1549.1656	1548.1583	1	1547.8051	0.3532	1	13.43	70	K	TEKGMIDLLMELR	D
6	ENGB_BACLD	Probable GTP-binding protein EngB OS=Bacillus licheniformis (strain ATCC 14580 / DSM 13 / JCM 2505 / NBRC 12200 / NCIMB 9375 / NRRL NRS-1264 / Gibson 46) GN=engB PE=3 SV=1	13		1	0	1	0	1	7	0	1	1549.1656	1548.1583	1	1547.7402	0.4181	0	13.03	77	K	QEAWSAIEQMIAR	-	Oxidation (M)	0.0000000001000.0
7	FIMA5_PORGN	Major fimbrial subunit protein type-5 OS=Porphyromonas gingivalis GN=fimA PE=3 SV=1	13		1	0	1	0	1	8	0	1	1549.1656	1548.1583	1	1547.7613	0.3970	0	12.93	79	K	AMTIQLTQDNQSAK	F
8	ATG32_ZYGRC	Autophagy-related protein 32 OS=Zygosaccharomyces rouxii (strain ATCC 2623 / CBS 732 / NBRC 1130 / NCYC 568 / NRRL Y-229) GN=ATG32 PE=3 SV=1	13		1	0	1	0	1	9	0	1	1549.1656	1548.1583	1	1548.7289	-0.5706	1	12.80	81	K	QFLGRHLSCMER	I	Oxidation (M)	0.000000000100.0
9	C1QT4_HUMAN	Complement C1q tumor necrosis factor-related protein 4 OS=Homo sapiens GN=C1QTNF4 PE=1 SV=2	13		1	0	1	0	1	5	0	1	1549.1656	1548.1583	1	1547.7912	0.3671	1	14.21	59	R	REMQSQSVMLALR	R
10	CLD_DECAR	Chlorite dismutase OS=Dechloromonas aromatica (strain RCB) GN=Daro_2580 PE=1 SV=1	12		1	0	1	0	1	10	0	1	1549.1656	1548.1583	1	1547.6463	0.5120	0	11.94	99	K	NAEWWNMSPEER	L
11	MTNA_PSEF5	Methylthioribose-1-phosphate isomerase OS=Pseudomonas fluorescens (strain Pf-5 / ATCC BAA-477) GN=mtnA PE=3 SV=1	4		1	0	1	0	2	2	0	1	1994.5009	1993.4936	1	1992.9543	0.5393	1	4.42	4.4e+02	K	GVVERPDTAKMAQLMCR	K	2 Oxidation (M)	0.00000000001000100.0
12	NR1AB_DANRE	Neurexin-1a-beta OS=Danio rerio GN=nrxn1a PE=2 SV=1	4		1	0	1	0	2	3	0	1	1994.5009	1993.4936	1	1993.1295	0.3641	1	4.37	4.5e+02	-	MLRLWPGGAPGGLASILLR	I	Oxidation (M)	0.1000000000000000000.0
13	PPBT_CHICK	Alkaline phosphatase, tissue-nonspecific isozyme OS=Gallus gallus GN=ALPL PE=2 SV=1	4	57124	1	0	1	0	4	1	1	1	3319.4146	3318.4073	1	3318.5485	-0.1411	0	4.11	3.5e+02	R	GPMAHLLHGVDEQNYIPHAMAYAACIGPNR	A	Oxidation (M)	0.000000000000000000010000000000.0
14	K1C9_HUMAN	Keratin, type I cytoskeletal 9 OS=Homo sapiens GN=KRT9 PE=1 SV=3	4	62255	1	0	1	0	3	1	1	1	2705.8169	2704.8096	1	2704.1539	0.6557	0	3.79	3.6e+02	R	GGGGSFGYSYGGGSGGGFSASSLGGGFGGGSR	G
15	RS1_COXBU	30S ribosomal protein S1 OS=Coxiella burnetii (strain RSA 493 / Nine Mile phase I) GN=rpsA PE=1 SV=1	4		1	0	1	0	4	2	0	1	3319.4146	3318.4073	1	3318.6707	-0.2634	1	3.72	3.8e+02	K	GVIKNITDYGAFVDLGGVDGLLHITDMAWGR	V	Oxidation (M)	0.0000000000000000000000000010000.0
16	CAD20_CHICK	Cadherin-20 OS=Gallus gallus GN=CDH20 PE=1 SV=1	3		1	0	1	0	4	3	0	1	3319.4146	3318.4073	1	3318.6732	-0.2659	1	3.39	4.1e+02	R	GDGSIKYILSGEGAGIVFTIDDTTGDIHAIQR	L
17	NETR_MOUSE	Neurotrypsin OS=Mus musculus GN=Prss12 PE=2 SV=1	3		1	0	1	0	3	2	0	1	2705.8169	2704.8096	1	2704.2300	0.5796	0	3.32	4e+02	K	QSSVNHFDGSNRPIWLDDVSCSGK	E
18	PA2AA_TRIST	Acidic phospholipase A2 Ts-A1 OS=Trimeresurus stejnegeri PE=1 SV=1	3		1	0	1	0	4	4	0	1	3319.4146	3318.4073	1	3317.7338	0.6735	1	3.09	4.4e+02	R	TLWIMAVLQVGVEGHLMQFETLIMKVAGR	S	3 Oxidation (M)	0.00001000000000001000000100000.0
19	OVGP1_HUMAN	Oviduct-specific glycoprotein OS=Homo sapiens GN=OVGP1 PE=2 SV=1	3		1	0	1	0	2	5	0	1	1994.5009	1993.4936	1	1993.8663	-0.3726	0	3.01	6.1e+02	R	EHFGGAMVWTLDMDDVR	G	Oxidation (M)	0.00000010000000000.0
20	SECA_MARMS	Protein translocase subunit SecA OS=Marinomonas sp. (strain MWYL1) GN=secA PE=3 SV=1	3		1	0	1	0	2	6	0	1	1994.5009	1993.4936	1	1992.9986	0.4951	1	2.98	6.1e+02	K	EHLQTMDMLRQGIHLR	G	Oxidation (M)	0.0000000100000000.0
