# Supplementary material for: Discovery of potential targets of Triptolide through inverse docking in ovarian cancer cells
Source: PeerJ. 2020 Mar 18;8:e8620. doi: 10.7717/peerj.8620 (PMC7085293; doi:10.7717/peerj.8620)
Supplement: Supplemental Information 7 [file peerj-08-8620-s007.zip › fig4_processing data of mass spectrometry_part3/C/FTTmfiswO.csv]

Header	--------------------------------------------------------
Search title	C
Timestamp	2015-11-19T02:07:23Z
User	lp
Email	lvpeng_zj@hotmail.com
Report URI	http://www.matrixscience.com/cgi/master_results.pl?file=../data/20151119/FTTmfiswO.dat
Peak list data path	DATA.TXT
Peak list format	Mascot generic
Search type	MIS
Mascot version	2.5.1.3
Database	SwissProt
Fasta file	SwissProt_2015_11.fasta
Total sequences	549832
Total residues	196078138
Sequences after taxonomy filter	20194
Number of queries	4
Fixed modifications	--------------------------------------------------------
Identifier	Name	Delta	Neutral loss
1	Carbamidomethyl (C)	57.021464
Variable modifications	--------------------------------------------------------
Identifier	Name	Delta	Neutral loss(es)
1	Oxidation (M)	15.994915	0	63.998285
Search Parameters	--------------------------------------------------------
Taxonomy filter	. . . . . . . . . . . . . . . . Homo sapiens (human)
Enzyme	Trypsin
Maximum Missed Cleavages	1
Fixed modifications	Carbamidomethyl (C)
Variable modifications	Oxidation (M)
Peptide Mass Tolerance	500
Peptide Mass Tolerance Units	ppm
Fragment Mass Tolerance	0.5
Fragment Mass Tolerance Units	Da
Mass values	Monoisotopic
Instrument type	Default
USER00	PEP_INT()
Format parameters	--------------------------------------------------------
Significance threshold	0.05
Max. number of hits	20
Use MudPIT protein scoring	0
Ions score cut-off	0
Include same-set proteins	0
Include sub-set proteins	0
Include unassigned	0
Require bold red	0
Use homology threshold	0
Group protein families	0
Show duplicate peptides	1
Protein hits	--------------------------------------------------------
prot_hit_num	prot_acc	prot_desc	prot_score	prot_mass	prot_matches	prot_matches_sig	prot_sequences	prot_sequences_sig	pep_query	pep_rank	pep_isbold	pep_isunique	pep_exp_mz	pep_exp_mr	pep_exp_z	pep_calc_mr	pep_delta	pep_miss	pep_score	pep_expect	pep_res_before	pep_seq	pep_res_after	pep_var_mod	pep_var_mod_pos	pep_summed_mod_pos	pep_local_mod_pos	pep_scan_title
1	1433Z_HUMAN	14-3-3 protein zeta/delta OS=Homo sapiens GN=YWHAZ PE=1 SV=1	62	27899	1	1	1	1	1	1	1	1	1549.1656	1548.1583	1	1547.7063	0.4520	0	62.20	5.1e-05	K	SVTEQGAELSNEER	N
2	K2C1_HUMAN	Keratin, type II cytoskeletal 1 OS=Homo sapiens GN=KRT1 PE=1 SV=6	50	66170	1	1	1	1	2	1	1	1	1994.5009	1993.4936	1	1992.9693	0.5243	0	51.30	0.00047	R	THNLEPYFESFINNLR	R
3	C1QT4_HUMAN	Complement C1q tumor necrosis factor-related protein 4 OS=Homo sapiens GN=C1QTNF4 PE=1 SV=2	13	35405	1	0	1	0	1	2	0	1	1549.1656	1548.1583	1	1547.7912	0.3671	1	14.21	3.2	R	REMQSQSVMLALR	R
4	L2GL2_HUMAN	Lethal(2) giant larvae protein homolog 2 OS=Homo sapiens GN=LLGL2 PE=1 SV=2	10		1	0	1	0	1	4	0	1	1549.1656	1548.1583	1	1547.7919	0.3664	0	9.98	8.5	R	QGLPFTIFQGGMPR	A
5	OGA_HUMAN	Protein O-GlcNAcase OS=Homo sapiens GN=MGEA5 PE=1 SV=2	9	103932	1	0	1	0	1	5	0	1	1549.1656	1548.1583	1	1547.7613	0.3970	1	9.01	11	-	MVQKESQATLEER	E
6	TCRG1_HUMAN	Transcription elongation regulator 1 OS=Homo sapiens GN=TCERG1 PE=1 SV=2	8		1	0	1	0	1	3	0	1	1549.1656	1548.1583	1	1547.7766	0.3817	1	10.16	8.2	K	RYLVLDCVPEER	R
7	YK041_HUMAN	Putative uncharacterized protein ENSP00000334305 OS=Homo sapiens PE=5 SV=2	7		1	0	1	0	1	6	0	1	1549.1656	1548.1583	1	1547.8347	0.3236	1	7.24	16	K	KYQLELPPLYER	A
8	LMBL3_HUMAN	Lethal(3)malignant brain tumor-like protein 3 OS=Homo sapiens GN=L3MBTL3 PE=1 SV=2	6		1	0	1	0	1	7	0	1	1549.1656	1548.1583	1	1547.7175	0.4408	1	6.28	20	K	RTDANESSSSPEIR	D
9	LHX6_HUMAN	LIM/homeobox protein Lhx6 OS=Homo sapiens GN=LHX6 PE=1 SV=2	4		1	0	1	0	1	8	0	1	1549.1656	1548.1583	1	1547.7766	0.3817	1	4.44	31	R	IHYDTMIENLKR	A	Oxidation (M)	0.000001000000.0
10	K1C9_HUMAN	Keratin, type I cytoskeletal 9 OS=Homo sapiens GN=KRT9 PE=1 SV=3	4	62255	1	0	1	0	3	1	1	1	2705.8169	2704.8096	1	2704.1539	0.6557	0	3.79	20	R	GGGGSFGYSYGGGSGGGFSASSLGGGFGGGSR	G
11	EPHB1_HUMAN	Ephrin type-B receptor 1 OS=Homo sapiens GN=EPHB1 PE=1 SV=1	3		1	0	1	0	1	9	0	1	1549.1656	1548.1583	1	1548.8334	-0.6751	1	3.39	39	R	FAEIVNTLDKMIR	N
12	CAD20_HUMAN	Cadherin-20 OS=Homo sapiens GN=CDH20 PE=2 SV=2	3	89279	1	0	1	0	4	1	1	1	3319.4146	3318.4073	1	3318.6732	-0.2659	1	3.39	21	R	GDGSIKYILSGEGAGIVFTIDDTTGDIHAIQR	L
13	R3HD4_HUMAN	R3H domain-containing protein 4 OS=Homo sapiens GN=R3HDM4 PE=1 SV=3	3		1	0	1	0	1	10	0	1	1549.1656	1548.1583	1	1548.7130	-0.5547	0	3.31	40	R	IPMETLETWEER	L	Oxidation (M)	0.001000000000.0
14	OVGP1_HUMAN	Oviduct-specific glycoprotein OS=Homo sapiens GN=OVGP1 PE=2 SV=1	3		1	0	1	0	2	2	0	1	1994.5009	1993.4936	1	1993.8663	-0.3726	0	3.01	32	R	EHFGGAMVWTLDMDDVR	G	Oxidation (M)	0.00000010000000000.0
15	OLFM4_HUMAN	Olfactomedin-4 OS=Homo sapiens GN=OLFM4 PE=1 SV=1	2		1	0	1	0	2	3	0	1	1994.5009	1993.4936	1	1992.9640	0.5296	0	1.63	44	K	ESFGGSSEIVDQLEVEIR	N
16	MTMR3_HUMAN	Myotubularin-related protein 3 OS=Homo sapiens GN=MTMR3 PE=1 SV=3	1		1	0	1	0	4	2	0	1	3319.4146	3318.4073	1	3318.4137	-0.0064	1	0.95	37	K	GGGCECPEYYPNCEVVFMGMANIHSIRR	S	Oxidation (M)	0.0000000000000000000100000000.0
17	CFAB_HUMAN	Complement factor B OS=Homo sapiens GN=CFB PE=1 SV=2	0		1	0	1	0	4	4	0	1	3319.4146	3318.4073	1	3318.6132	-0.2059	1	0.24	44	K	GGSFRLLQEGQALEYVCPSGFYPYPVQTR	T
18	PPR32_HUMAN	Protein phosphatase 1 regulatory subunit 32 OS=Homo sapiens GN=PPP1R32 PE=1 SV=1	0		1	0	1	0	4	4	0	1	3319.4146	3318.4073	1	3318.5141	-0.1068	0	0.24	44	R	GGIQPQMPGGYALSQPVSCMEATPNPMESLR	H	Oxidation (M)	0.0000001000000000000000000000000.0
