# Supplementary material for: Discovery of potential targets of Triptolide through inverse docking in ovarian cancer cells
Source: PeerJ. 2020 Mar 18;8:e8620. doi: 10.7717/peerj.8620 (PMC7085293; doi:10.7717/peerj.8620)
Supplement: Supplemental Information 7 [file peerj-08-8620-s007.zip › fig4_processing data of mass spectrometry_part3/L1/0_P13/1/2071.3177.LIFT/1SRef/pdata/1/peaklist.xml]

<?xml version="1.0"?>
<pklist version="1.0" creator="flexAnalysis 3.3.80.0" shots="11500" date="2015-11-06T16:38:31.437+08:00" spectrumid="8B1BF224-35C8-4618-87D8-B20F60297BFF" parentmass="2071.3176" parentcharge="1">
<pk>
<absi>133.8217373835888</absi>
<area>20.38713550017785</area>
<chisq>43.75372853027540</chisq>
<goodn>6372.216641425196</goodn>
<ind>17475.15972574953</ind>
<lind>17444.00000000000</lind>
<mass>175.0529858745213</mass>
<massgaussian>175.0529858745213</massgaussian>
<meth>4</meth>
<reso>1343.772580627305</reso>
<rind>17686.00000000000</rind>
<s2n>7.297422212851617</s2n>
<type>0</type>
</pk>
<pk>
<absi>75.21780924568692</absi>
<area>21.77963121494319</area>
<chisq>235.9359510116250</chisq>
<goodn>133.4687811395459</goodn>
<ind>25633.58596068807</ind>
<lind>25589.00000000000</lind>
<mass>272.0766736963912</mass>
<massgaussian>272.0766736963912</massgaussian>
<meth>4</meth>
<reso>1161.703970729934</reso>
<rind>25839.00000000000</rind>
<s2n>4.053069697087824</s2n>
<type>0</type>
</pk>
<pk>
<absi>65.20350535445859</absi>
<area>14.01933411024559</area>
<chisq>154.2933446725291</chisq>
<goodn>61.13203120752178</goodn>
<ind>31591.20585757546</ind>
<lind>31564.00000000000</lind>
<mass>357.0341922400139</mass>
<massgaussian>357.0341922400139</massgaussian>
<meth>4</meth>
<reso>2153.835286190831</reso>
<rind>31752.00000000000</rind>
<s2n>3.167786906055210</s2n>
<type>0</type>
</pk>
<pk>
<absi>89.72611470056566</absi>
<area>23.51156850972912</area>
<chisq>451.5772244739972</chisq>
<goodn>85.67631486436765</goodn>
<ind>34450.07378719657</ind>
<lind>34420.00000000000</lind>
<mass>402.1030578087938</mass>
<massgaussian>402.1030578087938</massgaussian>
<meth>4</meth>
<reso>2041.106580147279</reso>
<rind>34600.00000000000</rind>
<s2n>4.028120828165091</s2n>
<type>0</type>
</pk>
<pk>
<absi>500.2545681234203</absi>
<area>916.7901225476119</area>
<chisq>8115.170289847787</chisq>
<goodn>609.0920564608769</goodn>
<ind>93570.17553655573</ind>
<lind>93532.00000000000</lind>
<mass>1992.325862878724</mass>
<massgaussian>1992.325862878724</massgaussian>
<meth>4</meth>
<reso>3423.319130219119</reso>
<rind>93730.00000000000</rind>
<s2n>7.477271322735786</s2n>
<type>0</type>
</pk>
<pk>
<absi>200.6198766795000</absi>
<area>506.5976364311946</area>
<chisq>1829.210698112430</chisq>
<goodn>99.12970208286636</goodn>
<ind>93638.51552202090</ind>
<lind>93585.00000000000</lind>
<mass>1994.907134054677</mass>
<massgaussian>1994.907134054677</massgaussian>
<meth>4</meth>
<reso>2487.552673133843</reso>
<rind>93845.00000000000</rind>
<s2n>3.021068239286214</s2n>
<type>0</type>
</pk>
<pk>
<absi>241.6947303927231</absi>
<area>380.6134215835468</area>
<chisq>8132.832493852745</chisq>
<goodn>49.43058831400342</goodn>
<ind>93870.84020236562</ind>
<lind>93838.00000000000</lind>
<mass>2003.694851357725</mass>
<massgaussian>2003.694851357725</massgaussian>
<meth>4</meth>
<reso>4010.826990407641</reso>
<rind>94054.00000000000</rind>
<s2n>3.711782141685140</s2n>
<type>0</type>
</pk>
<pk>
<absi>1255.920550233129</absi>
<area>3567.510264434631</area>
<chisq>51321.37400856191</chisq>
<goodn>4726.562362337604</goodn>
<ind>94209.71124272177</ind>
<lind>94150.00000000000</lind>
<mass>2016.547514755877</mass>
<massgaussian>2016.547514755877</massgaussian>
<meth>4</meth>
<reso>2240.124945963803</reso>
<rind>94402.00000000000</rind>
<s2n>20.75957339528913</s2n>
<type>0</type>
</pk>
<pk>
<absi>273.6123858887202</absi>
<area>705.7306771397870</area>
<chisq>4837.356154990577</chisq>
<goodn>138.5025394403729</goodn>
<ind>94548.09872887796</ind>
<lind>94495.00000000000</lind>
<mass>2029.422994394222</mass>
<massgaussian>2029.422994394222</massgaussian>
<meth>4</meth>
<reso>2485.704554596479</reso>
<rind>94754.00000000000</rind>
<s2n>4.479922486264395</s2n>
<type>0</type>
</pk>
<pk>
<absi>346.7192196091598</absi>
<area>602.3393300391359</area>
<chisq>7504.950685784093</chisq>
<goodn>203.8352112121992</goodn>
<ind>94856.20136904353</ind>
<lind>94820.00000000000</lind>
<mass>2041.181860581865</mass>
<massgaussian>2041.181860581865</massgaussian>
<meth>4</meth>
<reso>3716.299310901582</reso>
<rind>95042.00000000000</rind>
<s2n>5.880935626309571</s2n>
<type>0</type>
</pk>
<pk>
<absi>156.3270083076124</absi>
<area>242.9537743767722</area>
<chisq>296.0958681662737</chisq>
<goodn>397.4890193882541</goodn>
<ind>95641.49369614819</ind>
<lind>95610.00000000000</lind>
<mass>2071.306415268004</mass>
<massgaussian>2071.306415268004</massgaussian>
<meth>4</meth>
<reso>4227.898503105199</reso>
<rind>95822.00000000000</rind>
<s2n>3.016361871018364</s2n>
<type>0</type>
</pk>
</pklist>
