# Supplementary material for: Discovery of potential targets of Triptolide through inverse docking in ovarian cancer cells
Source: PeerJ. 2020 Mar 18;8:e8620. doi: 10.7717/peerj.8620 (PMC7085293; doi:10.7717/peerj.8620)
Supplement: Supplemental Information 7 [file peerj-08-8620-s007.zip › fig4_processing data of mass spectrometry_part3/L1/0_P13/1/2428.4986.LIFT/1SRef/pdata/1/peaklist.xml]

<?xml version="1.0"?>
<pklist version="1.0" creator="flexAnalysis 3.3.80.0" shots="15500" date="2015-11-10T18:24:36.958+08:00" spectrumid="449514F9-F4D9-41FF-822D-F88BD480C1D1" parentmass="2428.4985" parentcharge="1">
<pk>
<absi>70.17540271414997</absi>
<area>20.09135523068466</area>
<chisq>56.04713715391797</chisq>
<goodn>114.3793814977947</goodn>
<ind>35104.52108516629</ind>
<lind>35072.00000000000</lind>
<mass>411.0722297721518</mass>
<massgaussian>411.0722297721518</massgaussian>
<meth>4</meth>
<reso>1919.327161025878</reso>
<rind>35259.00000000000</rind>
<s2n>3.136532605508566</s2n>
<type>0</type>
</pk>
<pk>
<absi>87.17046189581110</absi>
<area>26.57194642336136</area>
<chisq>209.8390357969516</chisq>
<goodn>97.81306839298640</goodn>
<ind>38754.68565154611</ind>
<lind>38723.00000000000</lind>
<mass>473.1660175939531</mass>
<massgaussian>473.1660175939531</massgaussian>
<meth>4</meth>
<reso>2147.467583685696</reso>
<rind>38899.00000000000</rind>
<s2n>3.767511334245454</s2n>
<type>0</type>
</pk>
<pk>
<absi>113.2811330505868</absi>
<area>51.49151243041708</area>
<chisq>349.0644249670964</chisq>
<goodn>78.90569914959440</goodn>
<ind>48147.88843775088</ind>
<lind>48113.00000000000</lind>
<mass>654.2019546017568</mass>
<massgaussian>654.2019546017568</massgaussian>
<meth>4</meth>
<reso>2217.952090282262</reso>
<rind>48337.00000000000</rind>
<s2n>3.945839660317119</s2n>
<type>0</type>
</pk>
<pk>
<absi>431.6631429349038</absi>
<area>250.1564862884744</area>
<chisq>223.0965093871930</chisq>
<goodn>18010.41219448441</goodn>
<ind>62246.47632209069</ind>
<lind>62216.00000000000</lind>
<mass>984.5660999636257</mass>
<massgaussian>984.5660999636257</massgaussian>
<meth>4</meth>
<reso>3159.666978878843</reso>
<rind>62385.00000000000</rind>
<s2n>9.957518718342186</s2n>
<type>0</type>
</pk>
<pk>
<absi>820.0696012161309</absi>
<area>1564.025831345917</area>
<chisq>4161.845892240003</chisq>
<goodn>10002.19714504570</goodn>
<ind>89690.99161852081</ind>
<lind>89648.00000000000</lind>
<mass>1836.119350253698</mass>
<massgaussian>1836.119350253698</massgaussian>
<meth>4</meth>
<reso>2958.548837554036</reso>
<rind>89862.00000000000</rind>
<s2n>9.507879003782376</s2n>
<type>0</type>
</pk>
<pk>
<absi>438.2244242655772</absi>
<area>922.1183037006884</area>
<chisq>12586.29390512266</chisq>
<goodn>204.2143814611488</goodn>
<ind>102483.1800185707</ind>
<lind>102444.0000000000</lind>
<mass>2328.483505608572</mass>
<massgaussian>2328.483505608572</massgaussian>
<meth>4</meth>
<reso>3642.788855476678</reso>
<rind>102684.0000000000</rind>
<s2n>7.416355319644240</s2n>
<type>0</type>
</pk>
<pk>
<absi>462.0720902870692</absi>
<area>1373.767331739353</area>
<chisq>28657.19576981299</chisq>
<goodn>36.12807681653737</goodn>
<ind>103020.6368733018</ind>
<lind>102966.0000000000</lind>
<mass>2350.469678674828</mass>
<massgaussian>2350.469678674828</massgaussian>
<meth>4</meth>
<reso>2610.980173659338</reso>
<rind>103237.0000000000</rind>
<s2n>8.387640699659988</s2n>
<type>0</type>
</pk>
<pk>
<absi>1115.398706705463</absi>
<area>3317.184885601193</area>
<chisq>26089.46635625855</chisq>
<goodn>6084.636246687774</goodn>
<ind>103074.3829133420</ind>
<lind>103020.0000000000</lind>
<mass>2352.673943320111</mass>
<massgaussian>2352.673943320111</massgaussian>
<meth>4</meth>
<reso>2614.196050594265</reso>
<rind>103269.0000000000</rind>
<s2n>21.19397605453756</s2n>
<type>0</type>
</pk>
<pk>
<absi>392.1502215065923</absi>
<area>1166.669129031292</area>
<chisq>12159.50512851355</chisq>
<goodn>152.4060634780475</goodn>
<ind>103148.2097808088</ind>
<lind>103093.0000000000</lind>
<mass>2355.703441843109</mass>
<massgaussian>2355.703441843109</massgaussian>
<meth>4</meth>
<reso>2618.800543054846</reso>
<rind>103391.0000000000</rind>
<s2n>7.063487262068977</s2n>
<type>0</type>
</pk>
<pk>
<absi>299.7099659082075</absi>
<area>801.9851324030722</area>
<chisq>7152.861054687531</chisq>
<goodn>180.9659882652782</goodn>
<ind>103372.6640866399</ind>
<lind>103324.0000000000</lind>
<mass>2364.925803860408</mass>
<massgaussian>2364.925803860408</massgaussian>
<meth>4</meth>
<reso>2925.906026194798</reso>
<rind>103579.0000000000</rind>
<s2n>5.520486142410469</s2n>
<type>0</type>
</pk>
<pk>
<absi>2873.315323040895</absi>
<area>8579.243156574774</area>
<chisq>155911.7291113838</chisq>
<goodn>13313.83000673421</goodn>
<ind>103664.1024295955</ind>
<lind>103610.0000000000</lind>
<mass>2376.926952046874</mass>
<massgaussian>2376.926952046874</massgaussian>
<meth>4</meth>
<reso>2641.216208412807</reso>
<rind>103878.0000000000</rind>
<s2n>54.83003140193456</s2n>
<type>0</type>
</pk>
<pk>
<absi>418.3945870518911</absi>
<area>1251.743486543804</area>
<chisq>11268.28710001834</chisq>
<goodn>744.7259650693761</goodn>
<ind>103957.5462547863</ind>
<lind>103903.0000000000</lind>
<mass>2389.040931892556</mass>
<massgaussian>2389.040931892556</massgaussian>
<meth>4</meth>
<reso>2655.138671567192</reso>
<rind>104181.0000000000</rind>
<s2n>8.069792189046940</s2n>
<type>0</type>
</pk>
</pklist>
