# Supplementary material for: Discovery of potential targets of Triptolide through inverse docking in ovarian cancer cells
Source: PeerJ. 2020 Mar 18;8:e8620. doi: 10.7717/peerj.8620 (PMC7085293; doi:10.7717/peerj.8620)
Supplement: Supplemental Information 7 [file peerj-08-8620-s007.zip › fig4_processing data of mass spectrometry_part3/L1/0_P13/1/2810.7876.LIFT/1SRef/pdata/1/COMB_LIFTs.mgf]

#
# MGF File created by biotools
#
# MSMS data (peaklist.xml) from C:\Users\hpo\Desktop\lp\L1\0_P13\1\2071.3177.LIFT\1SRef\pdata\1\1r
#
BEGIN IONS
PEPMASS=2071.317600 156.327008

CHARGE=1+
175.052986 133.821737
272.076674 75.217809
357.034192 65.203505
402.103058 89.726115
1992.325863 500.254568
1994.907134 200.619877
2003.694851 241.694730
2016.547515 1255.920550
2029.422994 273.612386
2041.181861 346.719220
2071.306415 156.327008

END IONS
#
# MSMS data end
#
#
# MSMS data (peaklist.xml) from C:\Users\hpo\Desktop\lp\L1\0_P13\1\2428.4986.LIFT\1SRef\pdata\1\1r
#
BEGIN IONS
PEPMASS=2428.498500 1000.000000

CHARGE=1+
411.072230 70.175403
473.166018 87.170462
654.201955 113.281133
984.566100 431.663143
1836.119350 820.069601
2328.483506 438.224424
2350.469679 462.072090
2352.673943 1115.398707
2355.703442 392.150222
2364.925804 299.709966
2376.926952 2873.315323
2389.040932 418.394587

END IONS
#
# MSMS data end
#
#
# MSMS data (peaklist.xml) from C:\Users\hpo\Desktop\lp\L1\0_P13\1\2810.7876.LIFT\1SRef\pdata\1\1r
#
BEGIN IONS
PEPMASS=2810.787600 1000.000000

CHARGE=1+
192.551658 37.254034
233.191941 36.172583
252.282511 35.451369
299.009643 36.284913
319.825626 37.676420
505.224945 36.720570
575.349162 26.841754
593.315487 29.941121
595.301071 27.365776
694.312180 35.038678
705.528776 28.291118
760.640454 28.564203
802.428848 29.292833
989.423612 37.560771
1392.814843 61.825455
2689.102773 68.555457
2712.055724 197.267001
2714.930113 109.179590
2723.099251 62.912141
2734.434068 278.139461
2737.640532 689.453617
2749.278518 228.872724
2753.527285 102.323635
2761.300283 1244.964798
2769.173759 97.330213
2775.019231 215.273754

END IONS
#
# MSMS data end
#
