# Supplementary material for: Discovery of potential targets of Triptolide through inverse docking in ovarian cancer cells
Source: PeerJ. 2020 Mar 18;8:e8620. doi: 10.7717/peerj.8620 (PMC7085293; doi:10.7717/peerj.8620)
Supplement: Supplemental Information 7 [file peerj-08-8620-s007.zip › fig4_processing data of mass spectrometry_part3/L1/0_P13/1/2810.7876.LIFT/1SRef/pdata/1/peaklist.xml]

<?xml version="1.0"?>
<pklist version="1.0" creator="flexAnalysis 3.3.80.0" shots="11500" date="2015-11-10T18:24:45.788+08:00" spectrumid="1052CDC1-545C-4C82-A444-06F538258D62" parentmass="2810.7876" parentcharge="1">
<pk>
<absi>37.25403416996140</absi>
<area>3.733078606738986</area>
<chisq>25.03175466572004</chisq>
<goodn>226.6032244687502</goodn>
<ind>19158.27766316973</ind>
<lind>19139.00000000000</lind>
<mass>192.5516582261469</mass>
<massgaussian>192.5516582261469</massgaussian>
<meth>4</meth>
<reso>2269.983976006698</reso>
<rind>19376.00000000000</rind>
<s2n>3.016853443182661</s2n>
<type>0</type>
</pk>
<pk>
<absi>36.17258274374927</absi>
<area>6.026047137150995</area>
<chisq>19.38323237815914</chisq>
<goodn>237.9770982403099</goodn>
<ind>22664.28412482236</ind>
<lind>22636.00000000000</lind>
<mass>233.1919409211798</mass>
<massgaussian>233.1919409211798</massgaussian>
<meth>4</meth>
<reso>1692.629420230723</reso>
<rind>22873.00000000000</rind>
<s2n>3.159369115785784</s2n>
<type>0</type>
</pk>
<pk>
<absi>35.45136943725623</absi>
<area>6.344977320117512</area>
<chisq>46.26633387004580</chisq>
<goodn>108.5829594247205</goodn>
<ind>24201.72860255130</ind>
<lind>24173.00000000000</lind>
<mass>252.2825108616257</mass>
<massgaussian>252.2825108616257</massgaussian>
<meth>4</meth>
<reso>1723.173505328610</reso>
<rind>24403.00000000000</rind>
<s2n>3.199704079750332</s2n>
<type>0</type>
</pk>
<pk>
<absi>36.28491251941772</absi>
<area>5.012936695403562</area>
<chisq>27.47053265694370</chisq>
<goodn>188.2945441336515</goodn>
<ind>27727.62828952126</ind>
<lind>27708.00000000000</lind>
<mass>299.0096427380881</mass>
<massgaussian>299.0096427380881</massgaussian>
<meth>4</meth>
<reso>2716.984165513738</reso>
<rind>27906.00000000000</rind>
<s2n>3.540554393319821</s2n>
<type>0</type>
</pk>
<pk>
<absi>37.67642021851306</absi>
<area>5.519805185942255</area>
<chisq>10.67050792469370</chisq>
<goodn>607.8946734282395</goodn>
<ind>29205.69593986313</ind>
<lind>29186.00000000000</lind>
<mass>319.8256264053467</mass>
<massgaussian>319.8256264053467</massgaussian>
<meth>4</meth>
<reso>2772.900297919509</reso>
<rind>29379.00000000000</rind>
<s2n>3.790222685298591</s2n>
<type>0</type>
</pk>
<pk>
<absi>36.72057009766226</absi>
<area>8.404779380665534</area>
<chisq>13.91853505503049</chisq>
<goodn>635.5188643822826</goodn>
<ind>40612.31856344515</ind>
<lind>40590.00000000000</lind>
<mass>505.2249450002055</mass>
<massgaussian>505.2249450002055</massgaussian>
<meth>4</meth>
<reso>3107.929091485873</reso>
<rind>40755.00000000000</rind>
<s2n>4.477927518460081</s2n>
<type>0</type>
</pk>
<pk>
<absi>26.84175372091417</absi>
<area>10.49893880058102</area>
<chisq>10.38811018172588</chisq>
<goodn>197.1116955270786</goodn>
<ind>44334.86036203854</ind>
<lind>44301.00000000000</lind>
<mass>575.3491621713621</mass>
<massgaussian>575.3491621713621</massgaussian>
<meth>4</meth>
<reso>2151.685270456412</reso>
<rind>44482.00000000000</rind>
<s2n>3.278054758661119</s2n>
<type>0</type>
</pk>
<pk>
<absi>29.94112082889998</absi>
<area>7.748241092092002</area>
<chisq>8.970775071669412</chisq>
<goodn>229.9895071544241</goodn>
<ind>45249.65112572219</ind>
<lind>45228.00000000000</lind>
<mass>593.3154874558925</mass>
<massgaussian>593.3154874558925</massgaussian>
<meth>4</meth>
<reso>3411.699991166843</reso>
<rind>45451.00000000000</rind>
<s2n>3.621656476578350</s2n>
<type>0</type>
</pk>
<pk>
<absi>27.36577630265602</absi>
<area>6.846932873029721</area>
<chisq>6.763758522684894</chisq>
<goodn>244.1264049310977</goodn>
<ind>45349.85215723308</ind>
<lind>45329.00000000000</lind>
<mass>595.3010707334331</mass>
<massgaussian>595.3010707334331</massgaussian>
<meth>4</meth>
<reso>3540.532516383898</reso>
<rind>45550.00000000000</rind>
<s2n>3.319831490566414</s2n>
<type>0</type>
</pk>
<pk>
<absi>35.03867821196945</absi>
<area>10.70122977991480</area>
<chisq>25.59549712285217</chisq>
<goodn>207.3174398984554</goodn>
<ind>50140.29794083821</ind>
<lind>50118.00000000000</lind>
<mass>694.3121804431760</mass>
<massgaussian>694.3121804431760</massgaussian>
<meth>4</meth>
<reso>3584.751048426349</reso>
<rind>50328.00000000000</rind>
<s2n>4.069006538346346</s2n>
<type>0</type>
</pk>
<pk>
<absi>28.29111836541200</absi>
<area>10.82984541609946</area>
<chisq>48.42691227531992</chisq>
<goodn>31.67875419251044</goodn>
<ind>50659.64439079617</ind>
<lind>50632.00000000000</lind>
<mass>705.5287755374125</mass>
<massgaussian>705.5287755374125</massgaussian>
<meth>4</meth>
<reso>2928.194562159495</reso>
<rind>50823.00000000000</rind>
<s2n>3.261462416787412</s2n>
<type>0</type>
</pk>
<pk>
<absi>28.56420311576791</absi>
<area>8.699623576063669</area>
<chisq>17.34199706358966</chisq>
<goodn>188.7918702182518</goodn>
<ind>53150.33819872784</ind>
<lind>53130.00000000000</lind>
<mass>760.6404543578616</mass>
<massgaussian>760.6404543578616</massgaussian>
<meth>4</meth>
<reso>4090.361737375865</reso>
<rind>53317.00000000000</rind>
<s2n>3.125502872408854</s2n>
<type>0</type>
</pk>
<pk>
<absi>29.29283265275885</absi>
<area>11.54377057560606</area>
<chisq>13.23666039553005</chisq>
<goodn>91.84634821521038</goodn>
<ind>54976.04797144225</ind>
<lind>54951.00000000000</lind>
<mass>802.4288483743975</mass>
<massgaussian>802.4288483743975</massgaussian>
<meth>4</meth>
<reso>3415.329368919803</reso>
<rind>55140.00000000000</rind>
<s2n>3.069029479889771</s2n>
<type>0</type>
</pk>
<pk>
<absi>37.56077104252378</absi>
<area>28.13847118677747</area>
<chisq>30.77306214311408</chisq>
<goodn>144.2809130694365</goodn>
<ind>62587.51960546520</ind>
<lind>62549.00000000000</lind>
<mass>989.4236121019867</mass>
<massgaussian>989.4236121019867</massgaussian>
<meth>4</meth>
<reso>2462.990121220534</reso>
<rind>62745.00000000000</rind>
<s2n>3.129632437276396</s2n>
<type>0</type>
</pk>
<pk>
<absi>61.82545454351625</absi>
<area>71.17790319060269</area>
<chisq>229.4466160199312</chisq>
<goodn>96.80194150682010</goodn>
<ind>76743.32179295248</ind>
<lind>76704.00000000000</lind>
<mass>1392.814843240372</mass>
<massgaussian>1392.814843240372</massgaussian>
<meth>4</meth>
<reso>2861.950462958170</reso>
<rind>76924.00000000000</rind>
<s2n>3.153495367798608</s2n>
<type>0</type>
</pk>
<pk>
<absi>68.55545666077798</absi>
<area>197.1809505304121</area>
<chisq>374.3711911543404</chisq>
<goodn>61.42673376285539</goodn>
<ind>111309.2827643392</ind>
<lind>111263.0000000000</lind>
<mass>2689.102772592788</mass>
<massgaussian>2689.102772592788</massgaussian>
<meth>4</meth>
<reso>3290.258253213172</reso>
<rind>111531.0000000000</rind>
<s2n>3.111484944712698</s2n>
<type>0</type>
</pk>
<pk>
<absi>197.2670014143368</absi>
<area>628.0552435150637</area>
<chisq>2086.581003139151</chisq>
<goodn>668.7395866597859</goodn>
<ind>111831.6110261802</ind>
<lind>111780.0000000000</lind>
<mass>2712.055723825368</mass>
<massgaussian>2712.055723825368</massgaussian>
<meth>4</meth>
<reso>3012.880399377092</reso>
<rind>112034.0000000000</rind>
<s2n>9.582073059854199</s2n>
<type>0</type>
</pk>
<pk>
<absi>109.1795902639520</absi>
<area>347.6761343527331</area>
<chisq>1525.594906572107</chisq>
<goodn>384.5285931743322</goodn>
<ind>111896.8686117106</ind>
<lind>111846.0000000000</lind>
<mass>2714.930112714706</mass>
<massgaussian>2714.930112714706</massgaussian>
<meth>4</meth>
<reso>3016.764285033903</reso>
<rind>112101.0000000000</rind>
<s2n>5.309745793347873</s2n>
<type>0</type>
</pk>
<pk>
<absi>62.91214148034345</absi>
<area>169.3904826923257</area>
<chisq>643.2546853184618</chisq>
<goodn>58.00221393427896</goodn>
<ind>112082.1486467019</ind>
<lind>112039.0000000000</lind>
<mass>2723.099250808817</mass>
<massgaussian>2723.099250808817</massgaussian>
<meth>4</meth>
<reso>3585.439464113384</reso>
<rind>112281.0000000000</rind>
<s2n>3.053150085937579</s2n>
<type>0</type>
</pk>
<pk>
<absi>278.1394607966400</absi>
<area>588.8094273506792</area>
<chisq>27663.52184350306</chisq>
<goodn>132.0607984373635</goodn>
<ind>112338.7772745972</ind>
<lind>112305.0000000000</lind>
<mass>2734.434067879303</mass>
<massgaussian>2734.434067879303</massgaussian>
<meth>4</meth>
<reso>4587.567339433431</reso>
<rind>112534.0000000000</rind>
<s2n>13.68880225900874</s2n>
<type>0</type>
</pk>
<pk>
<absi>689.4536174289463</absi>
<area>2206.104995577754</area>
<chisq>17906.06782036227</chisq>
<goodn>7588.505015608657</goodn>
<ind>112411.2794824761</ind>
<lind>112360.0000000000</lind>
<mass>2737.640531829215</mass>
<massgaussian>2737.640531829215</massgaussian>
<meth>4</meth>
<reso>3041.954132795191</reso>
<rind>112631.0000000000</rind>
<s2n>34.38734305563916</s2n>
<type>0</type>
</pk>
<pk>
<absi>228.8727242489798</absi>
<area>735.0591647732869</area>
<chisq>5292.068823597547</chisq>
<goodn>803.3876060971285</goodn>
<ind>112674.0811388934</ind>
<lind>112623.0000000000</lind>
<mass>2749.278518196246</mass>
<massgaussian>2749.278518196246</massgaussian>
<meth>4</meth>
<reso>3051.421621804495</reso>
<rind>112849.0000000000</rind>
<s2n>12.48738252504212</s2n>
<type>0</type>
</pk>
<pk>
<absi>102.3236352859707</absi>
<area>328.5774034016252</area>
<chisq>2764.432743213920</chisq>
<goodn>115.6385516050731</goodn>
<ind>112769.8887951447</ind>
<lind>112719.0000000000</lind>
<mass>2753.527285301218</mass>
<massgaussian>2753.527285301218</massgaussian>
<meth>4</meth>
<reso>3059.895945973475</reso>
<rind>112969.0000000000</rind>
<s2n>5.308103123784226</s2n>
<type>0</type>
</pk>
<pk>
<absi>1244.964797724291</absi>
<area>4004.037692251379</area>
<chisq>58376.05133098061</chisq>
<goodn>8255.698335178933</goodn>
<ind>112944.9798952417</ind>
<lind>112894.0000000000</lind>
<mass>2761.300283016396</mass>
<massgaussian>2761.300283016396</massgaussian>
<meth>4</meth>
<reso>3068.691570906567</reso>
<rind>113169.0000000000</rind>
<s2n>64.07981096599451</s2n>
<type>0</type>
</pk>
<pk>
<absi>97.33021297880802</absi>
<area>313.5918010369579</area>
<chisq>2994.741564254030</chisq>
<goodn>36.45704588213997</goodn>
<ind>113122.0899566728</ind>
<lind>113072.0000000000</lind>
<mass>2769.173759349950</mass>
<massgaussian>2769.173759349950</massgaussian>
<meth>4</meth>
<reso>3077.087671199141</reso>
<rind>113323.0000000000</rind>
<s2n>5.134370671796923</s2n>
<type>0</type>
</pk>
<pk>
<absi>215.2737535656880</absi>
<area>685.2301099804080</area>
<chisq>3138.026308611128</chisq>
<goodn>1251.266708904914</goodn>
<ind>113253.4227763173</ind>
<lind>113204.0000000000</lind>
<mass>2775.019231006434</mass>
<massgaussian>2775.019231006434</massgaussian>
<meth>4</meth>
<reso>3124.645419283666</reso>
<rind>113454.0000000000</rind>
<s2n>11.39608674325971</s2n>
<type>0</type>
</pk>
</pklist>
