# Supplementary material for: Discovery of potential targets of Triptolide through inverse docking in ovarian cancer cells
Source: PeerJ. 2020 Mar 18;8:e8620. doi: 10.7717/peerj.8620 (PMC7085293; doi:10.7717/peerj.8620)
Supplement: Supplemental Information 7 [file peerj-08-8620-s007.zip › fig4_processing data of mass spectrometry_part3/L1/L1.csv]

Header	--------------------------------------------------------
Search title
Timestamp	2015-11-10T10:29:06Z
User	aasas
Email	adsjakl@126.com
Report URI	http://www.matrixscience.com/cgi/master_results.pl?file=../data/20151110/FTToInsOm.dat
Peak list data path	DATA.TXT
Peak list format	Mascot generic
Search type	MIS
Mascot version	2.5.1.3
Database	NCBInr
Fasta file	NCBInr_20151101.fasta
Total sequences	74076909
Total residues	26958740960
Sequences after taxonomy filter	51929244
Number of queries	3
Fixed modifications	--------------------------------------------------------
Identifier	Name	Delta	Neutral loss
1	Carbamidomethyl (C)	57.021464
Variable modifications	--------------------------------------------------------
Identifier	Name	Delta	Neutral loss(es)
1	Oxidation (M)	15.994915	0	63.998285
Search Parameters	--------------------------------------------------------
Taxonomy filter	. . Bacteria (Eubacteria)
Enzyme	Trypsin
Maximum Missed Cleavages	1
Fixed modifications	Carbamidomethyl (C)
Variable modifications	Oxidation (M)
Peptide Mass Tolerance	500
Peptide Mass Tolerance Units	ppm
Fragment Mass Tolerance	0.5
Fragment Mass Tolerance Units	Da
Mass values	Monoisotopic
Instrument type	Default
USER00	PEP_INT()
Format parameters	--------------------------------------------------------
Significance threshold	0.05
Max. number of hits	20
Use MudPIT protein scoring	0
Ions score cut-off	0
Include same-set proteins	0
Include sub-set proteins	0
Include unassigned	0
Require bold red	0
Use homology threshold	0
Group protein families	0
Show duplicate peptides	1
Protein hits	--------------------------------------------------------
prot_hit_num	prot_acc	prot_desc	prot_score	prot_mass	prot_matches	prot_matches_sig	prot_sequences	prot_sequences_sig	pep_query	pep_rank	pep_isbold	pep_isunique	pep_exp_mz	pep_exp_mr	pep_exp_z	pep_calc_mr	pep_delta	pep_miss	pep_score	pep_expect	pep_res_before	pep_seq	pep_res_after	pep_var_mod	pep_var_mod_pos	pep_summed_mod_pos	pep_local_mod_pos	pep_scan_title
1	gi|238708840	Phospho-2-dehydro-3-deoxyheptonate aldolase, Tyr-sensitive [Yersinia rohdei ATCC 43380]	11	39913	1	0	1	0	2	1	1	1	2428.4985	2427.4912	1	2427.1224	0.3689	0	11.02	7.2e+03	R	SITGVMLESNIYEGSQSSEQPR	A	Oxidation (M)	0.0000010000000000000000.0
2	gi|406994483	hypothetical protein ACD_13C00015G0034 [uncultured bacterium]	11	4200	1	0	1	0	2	1	0	1	2428.4985	2427.4912	1	2427.1410	0.3502	0	11.02	7.2e+03	R	VESIKPTAGTMAFNQEDGTLMR	L	2 Oxidation (M)	0.0000000000100000000010.0
3	gi|503062792	Tfp pilus assembly protein ATPase PilM [Thermoanaerobacterium thermosaccharolyticum]	11		1	0	1	0	2	4	0	1	2428.4985	2427.4912	1	2428.1991	-0.7079	1	10.94	7.3e+03	K	LNNMIIERTPHNCIENGYIK	D
4	gi|517498420	hypothetical protein [Bacteroides gallinarum]	11		1	0	1	0	2	4	0	1	2428.4985	2427.4912	1	2427.1628	0.3285	1	10.94	7.3e+03	R	QADITGEPFEEYSDLLMIRGK	E	Oxidation (M)	0.000000000000000010000.0
5	gi|489324011	methyl-accepting chemotaxis protein [Pseudomonas fluorescens]	11		1	0	1	0	2	7	0	1	2428.4985	2427.4912	1	2428.3983	-0.9071	0	10.91	7.4e+03	K	ISMVVSLIIAVLAAGLCGLLLMR	A	Oxidation (M)	0.00000000000000000000010.0
6	gi|515906070	chemotaxis protein [Pseudomonas fluorescens]	11		1	0	1	0	2	7	0	1	2428.4985	2427.4912	1	2428.3983	-0.9071	0	10.91	7.4e+03	K	VIMGISLLVAILAAGLCGLLLMR	A	2 Oxidation (M)	0.00100000000000000000010.0
7	gi|769926521	chemotaxis protein [Pseudomonas sp. ES3-33]	11		1	0	1	0	2	7	0	1	2428.4985	2427.4912	1	2426.4191	1.0722	0	10.91	7.4e+03	K	IIMGISLLIAVLAAGLCGLLLMR	A	Oxidation (M)	0.00000000000000000000010.0
8	gi|802110504	chemotaxis protein [Pseudomonas fluorescens]	11		1	0	1	0	2	7	0	1	2428.4985	2427.4912	1	2428.3983	-0.9071	0	10.91	7.4e+03	K	VIMGISLLIAVLAAGLCGLLLMR	A	2 Oxidation (M)	0.00100000000000000000010.0
9	gi|737132394	transposase [Corynebacterium freneyi]	9	36523	1	0	1	0	2	1	0	1	2428.4985	2427.4912	1	2427.1561	0.3351	1	11.02	7.2e+03	R	DGLPMTDRSSRPATSPNQTPQR	T	Oxidation (M)	0.0000100000000000000000.0
10	gi|492796453	membrane protein [Fusobacterium periodonticum]	9		1	0	1	0	2	4	0	1	2428.4985	2427.4912	1	2428.2995	-0.8083	1	10.94	7.3e+03	K	SIESLRLELVQLMEQGNQVVK	S	Oxidation (M)	0.000000000000100000000.0
11	gi|771615340	hypothetical protein [Methylococcaceae bacterium 73a]	7	37230	1	0	1	0	1	1	1	1	2071.3176	2070.3103	1	2069.9398	0.3705	0	7.16	1.8e+04	K	DSLNMEGGADDIFVVSMVR	T	Oxidation (M)	0.0000000000000000100.0
12	gi|84666318	hypothetical protein RB2654_06764 [Rhodobacterales bacterium HTCC2654]	4		1	0	1	0	1	2	0	1	2071.3176	2070.3103	1	2070.9615	-0.6512	1	4.08	3.7e+04	R	DSPGAMIACQYAFELARR	G	Oxidation (M)	0.000001000000000000.0
13	gi|759677843	hypothetical protein [Mycobacterium sp. UNC280MFTsu5.1]	4		1	0	1	0	1	2	0	1	2071.3176	2070.3103	1	2071.0698	-0.7595	1	4.08	3.7e+04	R	TTPGEIEDVRAWLTTVAGR	L
14	gi|297160191	hypothetical protein SBI_06783 [Streptomyces bingchenggensis BCW-1]	3		1	0	1	0	1	4	0	1	2071.3176	2070.3103	1	2071.0898	-0.7794	1	3.22	4.5e+04	R	MAPHTLQEILRWGHGIGR	G
15	gi|495089979	cell division protein FtsA [Roseobacter sp. AzwK-3b]	3		1	0	1	0	1	4	0	1	2071.3176	2070.3103	1	2070.0251	0.2852	1	3.22	4.5e+04	K	MANIRVDHVIACFSGAGPR	S
16	gi|498325925	phosphate ABC transporter permease [Acidithiobacillus thiooxidans]	3		1	0	1	0	1	4	0	1	2071.3176	2070.3103	1	2071.0806	-0.7702	1	3.22	4.5e+04	-	MAINVLEEQVLPKMSTPR	K	Oxidation (M)	0.000000000000010000.0
17	gi|518787816	xylose isomerase [Dyadobacter beijingensis]	3		1	0	1	0	1	4	0	1	2071.3176	2070.3103	1	2071.1136	-0.8032	1	3.22	4.5e+04	K	MAPLAEKYGVTIAVEPLNR	G
18	gi|551292505	glycosyltransferase [Frankia sp. Iso899]	3		1	0	1	0	1	4	0	1	2071.3176	2070.3103	1	2070.9979	-0.6876	1	3.22	4.5e+04	K	AMNLNSYIGLMGRSFEPR	E	Oxidation (M)	0.000000000010000000.0
19	gi|928973787	hypothetical protein [Ahrensia sp. LZD062]	3		1	0	1	0	1	4	0	1	2071.3176	2070.3103	1	2069.9986	0.3117	0	3.22	4.5e+04	-	MAINMQNGTVPNSQEALPR	D
20	gi|938894840	AAA family ATPase [Clostridium sp. Hs50]	2	62099	1	0	1	0	3	1	1	1	2810.7876	2809.7803	1	2809.4030	0.3773	1	2.14	5.4e+04	K	GKFELANGGTIFLDEIGDMPISMQVK	L
