# Supplementary material for: Discovery of potential targets of Triptolide through inverse docking in ovarian cancer cells
Source: PeerJ. 2020 Mar 18;8:e8620. doi: 10.7717/peerj.8620 (PMC7085293; doi:10.7717/peerj.8620)
Supplement: Supplemental Information 7 [file peerj-08-8620-s007.zip › fig4_processing data of mass spectrometry_part3/L2/0_P11/1/1780.0381.LIFT/1SRef/pdata/1/COMB_LIFTs.mgf]

#
# MGF File created by biotools
#
# MSMS data (peaklist.xml) from C:\Users\hpo\Desktop\lp\L2\0_P11\1\1780.0381.LIFT\1SRef\pdata\1\1r
#
BEGIN IONS
PEPMASS=1780.038100 4527.304204

CHARGE=1+
70.114330 166.018687
86.178058 163.085078
101.148979 152.172036
110.169152 225.085738
112.180787 384.945291
115.190758 116.139476
120.177538 113.978315
126.158498 142.155702
129.211988 340.999079
136.190026 123.005372
154.220007 121.711073
158.220652 195.938895
167.258267 137.572463
169.240595 222.227751
175.260576 1794.550182
183.280520 144.317808
185.259256 210.849723
195.258728 270.092480
197.275589 251.322067
199.278936 179.440294
201.277101 191.909161
203.275997 132.592549
211.299721 269.789357
215.300571 189.074099
226.304117 527.482509
228.320050 384.316797
232.324903 205.278797
235.318896 164.892589
243.319645 407.280833
245.320174 231.077468
257.336182 303.046621
262.338392 335.240072
266.348506 250.495841
272.375074 378.803247
284.361180 250.421680
288.375893 267.033362
297.377279 614.789406
300.387118 280.012212
303.385741 286.108158
312.380427 252.382957
314.401636 330.241723
325.414252 624.345026
327.411515 482.402883
329.437364 284.536746
342.419862 446.489503
345.436745 254.669674
358.443504 357.052951
371.446749 280.000298
396.513627 1314.421646
492.575200 504.466869
503.629634 1214.421565
531.654831 769.054310
559.673663 1954.274311
672.791339 1072.738490
880.956760 1165.024381
897.966530 796.848919
978.035194 2754.885385
995.079571 3539.255531
1028.142950 738.617860
1108.126449 759.106004
1708.078460 852.205847
1711.171729 899.296427
1713.519530 805.302378
1716.736666 1214.045212
1719.958747 783.510072
1722.763516 640.325494
1726.921285 554.609495
1729.021362 909.641356
1732.307603 1001.441711
1734.525487 1258.944493
1738.946888 1191.497143
1741.237078 602.865114
1772.185935 499.402211
1775.500462 939.753774
1780.042333 4527.304204
1782.286590 1660.334617

END IONS
#
# MSMS data end
#
#
# MSMS data (peaklist.xml) from C:\Users\hpo\Desktop\lp\L2\0_P11\1\2120.1011.LIFT\1SRef\pdata\1\1r
#
BEGIN IONS
PEPMASS=2120.101100 267.261413

CHARGE=1+
57.133958 1.871058
60.803993 0.975799
62.385988 0.568338
65.852088 1.068173
69.915796 1.512083
71.408553 1.464735
73.848676 1.403401
76.828892 0.736141
78.212232 0.717601
79.465052 0.722806
81.408256 1.120292
86.146829 1.133337
87.935533 1.584425
89.437864 0.896966
91.118624 1.414251
92.446763 1.603522
96.934198 0.711650
101.613823 1.413311
104.367309 2.139117
109.164943 1.402078
111.436424 0.560885
112.971477 0.853841
116.192345 0.420841
118.791010 1.256416
121.350606 1.371250
123.337877 0.986174
124.591161 1.128032
126.305070 0.705331
128.985259 0.744331
130.945997 0.709482
136.256575 1.137077
143.163793 1.714021
144.697597 1.774998
146.980903 0.422449
149.271368 0.813907
152.494879 1.561925
156.014310 1.190305
157.936766 1.673031
159.788241 1.793599
163.622687 0.842192
166.221696 0.983778
168.007526 0.700797
175.009987 3.243625
182.281601 1.815210
186.976943 2.624292
190.363062 1.109737
193.677283 1.485557
198.354573 1.892906
201.931731 0.970019
205.835615 0.975026
210.993979 1.726411
213.497408 2.111080
215.107973 1.337482
218.964884 0.886182
220.681589 0.844156
223.518738 0.723008
226.029397 1.087282
228.144246 1.255653
231.667587 1.690648
235.361140 0.778312
239.261032 1.533511
242.086344 1.085461
243.962318 0.927506
245.983370 1.611353
248.329530 0.805677
254.940854 1.445487
258.039528 1.983778
260.157403 1.250900
261.986522 0.943134
264.200163 0.814735
265.980776 0.973965
272.094857 16.719816
275.846246 0.551846
278.576078 1.040895
281.172741 0.554560
284.864764 1.003709
288.116270 0.914474
293.187297 1.272651
296.310109 0.574838
298.994590 1.257036
303.044440 2.947973
308.146213 1.245594
309.943571 0.776065
314.268489 0.975760
318.598367 0.551068
321.008468 1.927636
323.856210 0.550422
325.162476 0.441711
328.981010 1.907183
331.357244 0.549941
333.489773 0.690686
334.718242 0.727669
337.993439 1.010355
340.973419 1.379001
348.073557 0.825179
350.115239 1.208278
351.494324 0.817557
354.037409 1.079730
358.020878 1.184098
359.505653 0.696093
364.027535 1.342972
365.943334 1.184385
367.998861 1.209387
369.921429 0.954067
371.988488 0.889290
374.068014 1.300637
377.928505 0.839736
381.032467 1.489952
383.118817 1.390344
385.186975 1.112800
394.509872 0.582947
397.064260 1.738213
399.632134 0.819588
401.160039 0.915609
403.040233 0.571114
404.240682 0.585754
407.330921 0.456092
411.908165 0.574040
416.139232 1.189061
418.037287 1.114701
423.643245 0.685106
425.019130 0.898089
428.971048 1.997296
431.417718 0.898333
434.111962 1.850639
441.090285 3.222187
443.858362 1.342872
445.302984 0.942068
452.758165 1.326393
454.103576 1.237015
456.914191 2.768613
463.894912 1.853290
469.976358 1.456713
472.151776 1.781247
474.305053 1.700704
480.116623 0.741530
481.669876 0.655906
486.030189 2.207994
487.678242 1.230880
488.883062 0.820308
490.916572 1.614848
497.079534 1.865727
500.041221 2.694263
503.005905 1.296393
504.292660 1.576877
507.114990 1.656734
508.930891 0.982896
513.078426 1.925507
515.169587 1.261976
519.176090 1.283608
522.069554 1.146604
527.961434 1.142331
530.033572 1.636818
531.914064 1.793212
533.958056 0.986991
539.129615 2.582965
542.844075 2.267333
550.943440 0.989368
557.804950 2.181616
561.046972 3.219298
564.848802 2.496855
580.411653 1.275648
593.307947 2.197718
597.305183 1.816451
607.072333 1.608888
609.235784 1.202685
628.114074 1.790233
629.453627 1.377775
633.034209 1.901662
640.974267 2.564717
642.254929 1.576097
644.066513 2.885820
648.261483 3.053002
664.142096 2.899144
665.868971 1.761676
674.208587 1.672385
687.297088 2.503696
689.136103 3.209574
692.094760 2.555231
699.323782 2.178553
701.280746 2.163020
726.161507 2.225789
730.159757 2.919735
732.286353 2.378725
739.202385 3.177174
742.153312 2.868588
808.253160 2.283316
811.191567 2.291900
823.871653 2.732144
847.236430 3.328325
967.398999 4.417391
1402.666711 8.601736
1964.080283 17.945898
2078.053917 14.857876
2103.204265 36.038003
2105.526298 16.843864
2108.887192 80.082701
2112.332302 68.978918
2115.694785 110.508055
2120.095919 267.261413

END IONS
#
# MSMS data end
#
#
# MSMS data (peaklist.xml) from C:\Users\hpo\Desktop\lp\L2\0_P11\1\2120.1011.LIFT_2\1SRef\pdata\1\1r
#
BEGIN IONS
PEPMASS=2120.101100 276.554175

CHARGE=1+
73.651011 60.981494
77.532550 48.380845
111.936708 76.523067
128.976676 48.168807
159.820409 46.063481
174.996820 227.969168
196.980472 82.290022
242.001537 60.448347
250.983673 60.563404
255.036021 62.356436
272.070653 1595.608797
304.047493 62.143406
311.971030 53.034798
325.942626 54.265113
357.994139 59.540396
385.943242 60.905796
513.056156 96.477242
687.219774 216.137120
718.131644 217.062329
958.327635 153.019673
1100.353295 167.915913
1213.551898 233.592980
1402.644290 477.369093
1963.917318 827.035114
2050.570742 573.058792
2060.094340 384.970254
2064.415732 235.913388
2069.429532 219.669435
2078.312886 274.591534
2120.095836 276.554175

END IONS
#
# MSMS data end
#
#
# MSMS data (peaklist.xml) from C:\Users\hpo\Desktop\lp\L2\0_P11\1\2411.3160.LIFT\1SRef\pdata\1\1r
#
BEGIN IONS
PEPMASS=2411.315900 462.287685

CHARGE=1+
75.688241 53.295881
128.941949 55.314923
174.953250 168.855850
227.943485 67.770298
241.953750 63.539187
243.903984 53.607794
314.932369 64.169111
424.918590 69.516712
557.996066 107.387397
1027.221524 140.476656
1083.200468 133.982563
2253.865661 212.068939
2335.862680 201.477252
2346.836923 165.910728
2352.031142 252.032742
2364.552704 153.082482
2369.554437 149.607541
2406.720408 213.572442
2411.324090 462.287685

END IONS
#
# MSMS data end
#
