# Supplementary material for: Discovery of potential targets of Triptolide through inverse docking in ovarian cancer cells
Source: PeerJ. 2020 Mar 18;8:e8620. doi: 10.7717/peerj.8620 (PMC7085293; doi:10.7717/peerj.8620)
Supplement: Supplemental Information 7 [file peerj-08-8620-s007.zip › fig4_processing data of mass spectrometry_part3/L2/0_P11/1/1780.0381.LIFT/1SRef/pdata/1/peaklist.xml]

<?xml version="1.0"?>
<pklist version="1.0" creator="flexAnalysis 3.3.80.0" shots="11500" date="2015-11-10T18:34:00.535+08:00" spectrumid="BD9F3D78-A670-4050-8473-48FE7A1A12F8" parentmass="1780.0381" parentcharge="1">
<pk>
<absi>166.0186867630872</absi>
<area>41.62227561891781</area>
<chisq>327.0817075132492</chisq>
<goodn>422.8996010189512</goodn>
<ind>5198.900816383619</ind>
<lind>5112.000000000000</lind>
<mass>70.11432951614243</mass>
<massgaussian>70.11432951614243</massgaussian>
<meth>4</meth>
<reso>307.0813224144619</reso>
<rind>5450.000000000000</rind>
<s2n>4.643957574817620</s2n>
<type>0</type>
</pk>
<pk>
<absi>163.0850783589032</absi>
<area>41.17088155222331</area>
<chisq>382.1842966927143</chisq>
<goodn>344.5600904369758</goodn>
<ind>7503.179523119397</ind>
<lind>7425.000000000000</lind>
<mass>86.17805790730868</mass>
<massgaussian>86.17805790730868</massgaussian>
<meth>4</meth>
<reso>377.9053702156380</reso>
<rind>7729.000000000000</rind>
<s2n>4.512348315882625</s2n>
<type>0</type>
</pk>
<pk>
<absi>152.1720360511944</absi>
<area>25.58204751138534</area>
<chisq>642.3548813044313</chisq>
<goodn>153.9845655582736</goodn>
<ind>9459.709442902124</ind>
<lind>9412.000000000000</lind>
<mass>101.1489793655947</mass>
<massgaussian>101.1489793655947</massgaussian>
<meth>4</meth>
<reso>671.1224649708563</reso>
<rind>9644.000000000000</rind>
<s2n>4.140747478159701</s2n>
<type>0</type>
</pk>
<pk>
<absi>225.0857382297077</absi>
<area>42.74080367111177</area>
<chisq>177.9090358251583</chisq>
<goodn>2120.663415851052</goodn>
<ind>10567.26316232441</ind>
<lind>10516.00000000000</lind>
<mass>110.1691524564475</mass>
<massgaussian>110.1691524564475</massgaussian>
<meth>4</meth>
<reso>650.0846686284397</reso>
<rind>10749.00000000000</rind>
<s2n>6.050238569582488</s2n>
<type>0</type>
</pk>
<pk>
<absi>384.9452906655401</absi>
<area>75.93718814622208</area>
<chisq>1849.318039684486</chisq>
<goodn>1537.948396364181</goodn>
<ind>10807.83913777192</ind>
<lind>10755.00000000000</lind>
<mass>112.1807871700962</mass>
<massgaussian>112.1807871700962</massgaussian>
<meth>4</meth>
<reso>637.8282261439531</reso>
<rind>10990.00000000000</rind>
<s2n>10.41372776207896</s2n>
<type>0</type>
</pk>
<pk>
<absi>116.1394757194408</absi>
<area>20.06716391192255</area>
<chisq>586.0249637392611</chisq>
<goodn>36.63110465374435</goodn>
<ind>11163.70464945080</ind>
<lind>11119.00000000000</lind>
<mass>115.1907580867538</mass>
<massgaussian>115.1907580867538</massgaussian>
<meth>4</meth>
<reso>748.8755336421156</reso>
<rind>11337.00000000000</rind>
<s2n>3.140880224575584</s2n>
<type>0</type>
</pk>
<pk>
<absi>113.9783145766015</absi>
<area>18.18466611730445</area>
<chisq>32.85419323729342</chisq>
<goodn>527.5624558847677</goodn>
<ind>11742.91937021574</ind>
<lind>11702.00000000000</lind>
<mass>120.1775375947199</mass>
<massgaussian>120.1775375947199</massgaussian>
<meth>4</meth>
<reso>848.2401171946079</reso>
<rind>11924.00000000000</rind>
<s2n>3.096110004753700</s2n>
<type>0</type>
</pk>
<pk>
<absi>142.1557021114900</absi>
<area>21.55287661576170</area>
<chisq>420.8044546701317</chisq>
<goodn>138.7402026352463</goodn>
<ind>12421.52729210426</ind>
<lind>12384.00000000000</lind>
<mass>126.1584976095490</mass>
<massgaussian>126.1584976095490</massgaussian>
<meth>4</meth>
<reso>939.8236416814546</reso>
<rind>12582.00000000000</rind>
<s2n>3.844119519911294</s2n>
<type>0</type>
</pk>
<pk>
<absi>340.9990785123752</absi>
<area>64.92311341644458</area>
<chisq>1647.818454050169</chisq>
<goodn>1087.194274898979</goodn>
<ind>12761.59320686800</ind>
<lind>12715.00000000000</lind>
<mass>129.2119879960945</mass>
<massgaussian>129.2119879960945</massgaussian>
<meth>4</meth>
<reso>767.6909493934334</reso>
<rind>12929.00000000000</rind>
<s2n>9.280106171299442</s2n>
<type>0</type>
</pk>
<pk>
<absi>123.0053722368858</absi>
<area>23.78941137794541</area>
<chisq>219.1780158887540</chisq>
<goodn>113.7848566256927</goodn>
<ind>13523.50686538107</ind>
<lind>13478.00000000000</lind>
<mass>136.1900256154537</mass>
<massgaussian>136.1900256154537</massgaussian>
<meth>4</meth>
<reso>799.3161329271343</reso>
<rind>13680.00000000000</rind>
<s2n>3.413721747937418</s2n>
<type>0</type>
</pk>
<pk>
<absi>121.7110734003437</absi>
<area>13.72516341966064</area>
<chisq>863.0242560154944</chisq>
<goodn>36.20123973251096</goodn>
<ind>15403.52845139054</ind>
<lind>15379.00000000000</lind>
<mass>154.2200071400872</mass>
<massgaussian>154.2200071400872</massgaussian>
<meth>4</meth>
<reso>1566.208003331787</reso>
<rind>15523.00000000000</rind>
<s2n>3.349773932871650</s2n>
<type>0</type>
</pk>
<pk>
<absi>195.9388953888339</absi>
<area>31.58496287851279</area>
<chisq>604.5309678854648</chisq>
<goodn>243.4483015038519</goodn>
<ind>15805.01943778893</ind>
<lind>15770.00000000000</lind>
<mass>158.2206522268766</mass>
<massgaussian>158.2206522268766</massgaussian>
<meth>4</meth>
<reso>1126.299803768087</reso>
<rind>15949.00000000000</rind>
<s2n>5.417786445103556</s2n>
<type>0</type>
</pk>
<pk>
<absi>137.5724631518974</absi>
<area>23.22294073065140</area>
<chisq>587.4955225671657</chisq>
<goodn>70.31935781695898</goodn>
<ind>16693.08571291604</ind>
<lind>16658.00000000000</lind>
<mass>167.2582667337832</mass>
<massgaussian>167.2582667337832</massgaussian>
<meth>4</meth>
<reso>1153.535440005183</reso>
<rind>16915.00000000000</rind>
<s2n>3.770531969929703</s2n>
<type>0</type>
</pk>
<pk>
<absi>222.2277513501297</absi>
<area>33.99485759256691</area>
<chisq>983.1974421608921</chisq>
<goodn>408.5508917620786</goodn>
<ind>16884.52759939476</ind>
<lind>16853.00000000000</lind>
<mass>169.2405951706060</mass>
<massgaussian>169.2405951706060</massgaussian>
<meth>4</meth>
<reso>1289.482446084192</reso>
<rind>17127.00000000000</rind>
<s2n>6.039183090035170</s2n>
<type>0</type>
</pk>
<pk>
<absi>1794.550181852090</absi>
<area>258.6327643993907</area>
<chisq>3072.378190957767</chisq>
<goodn>27724.86830851876</goodn>
<ind>17458.88561186090</ind>
<lind>17430.00000000000</lind>
<mass>175.2605757715669</mass>
<massgaussian>175.2605757715669</massgaussian>
<meth>4</meth>
<reso>1422.312103806083</reso>
<rind>17695.00000000000</rind>
<s2n>48.95551708390350</s2n>
<type>0</type>
</pk>
<pk>
<absi>144.3178084529147</absi>
<area>26.94959396105662</area>
<chisq>804.4606563367971</chisq>
<goodn>59.91672139649730</goodn>
<ind>18208.39146022681</ind>
<lind>18172.00000000000</lind>
<mass>183.2805196721193</mass>
<massgaussian>183.2805196721193</massgaussian>
<meth>4</meth>
<reso>1153.272652954870</reso>
<rind>18424.00000000000</rind>
<s2n>3.909528146331632</s2n>
<type>0</type>
</pk>
<pk>
<absi>210.8497229210653</absi>
<area>35.18337169378342</area>
<chisq>2813.001333782748</chisq>
<goodn>105.1145837704592</goodn>
<ind>18390.68339254207</ind>
<lind>18358.00000000000</lind>
<mass>185.2592562270472</mass>
<massgaussian>185.2592562270472</massgaussian>
<meth>4</meth>
<reso>1306.053884742528</reso>
<rind>18624.00000000000</rind>
<s2n>5.698173495428804</s2n>
<type>0</type>
</pk>
<pk>
<absi>270.0924803507287</absi>
<area>41.39339641372328</area>
<chisq>435.4609306758685</chisq>
<goodn>1812.548976835816</goodn>
<ind>19296.79704081792</ind>
<lind>19268.00000000000</lind>
<mass>195.2587284312719</mass>
<massgaussian>195.2587284312719</massgaussian>
<meth>4</meth>
<reso>1507.438565723148</reso>
<rind>19521.00000000000</rind>
<s2n>7.153630286983853</s2n>
<type>0</type>
</pk>
<pk>
<absi>251.3220674274740</absi>
<area>43.49516715572028</area>
<chisq>1815.427308042210</chisq>
<goodn>300.4802296036462</goodn>
<ind>19476.61377182297</ind>
<lind>19444.00000000000</lind>
<mass>197.2755887383410</mass>
<massgaussian>197.2755887383410</massgaussian>
<meth>4</meth>
<reso>1350.253910228516</reso>
<rind>19704.00000000000</rind>
<s2n>6.603558264157603</s2n>
<type>0</type>
</pk>
<pk>
<absi>179.4402938419012</absi>
<area>31.64182403363021</area>
<chisq>1966.700729326826</chisq>
<goodn>43.76842085371062</goodn>
<ind>19654.28243561463</ind>
<lind>19621.00000000000</lind>
<mass>199.2789360066337</mass>
<massgaussian>199.2789360066337</massgaussian>
<meth>4</meth>
<reso>1341.743566904214</reso>
<rind>19862.00000000000</rind>
<s2n>4.713991305915012</s2n>
<type>0</type>
</pk>
<pk>
<absi>191.9091610563649</absi>
<area>33.41249266370214</area>
<chisq>1979.785407682706</chisq>
<goodn>59.74581070429370</goodn>
<ind>19830.56917918079</ind>
<lind>19798.00000000000</lind>
<mass>201.2771014150511</mass>
<massgaussian>201.2771014150511</massgaussian>
<meth>4</meth>
<reso>1372.558505108940</reso>
<rind>20037.00000000000</rind>
<s2n>4.999700197635860</s2n>
<type>0</type>
</pk>
<pk>
<absi>132.5925490908818</absi>
<area>22.03001857227953</area>
<chisq>468.3148684485582</chisq>
<goodn>62.98068523225575</goodn>
<ind>20006.01238912882</ind>
<lind>19975.00000000000</lind>
<mass>203.2759971068906</mass>
<massgaussian>203.2759971068906</massgaussian>
<meth>4</meth>
<reso>1454.255891521275</reso>
<rind>20212.00000000000</rind>
<s2n>3.474642377842241</s2n>
<type>0</type>
</pk>
<pk>
<absi>269.7893570053852</absi>
<area>47.00788981041249</area>
<chisq>3299.667862790512</chisq>
<goodn>232.8641895047827</goodn>
<ind>20701.38113108365</ind>
<lind>20670.00000000000</lind>
<mass>211.2997211021996</mass>
<massgaussian>211.2997211021996</massgaussian>
<meth>4</meth>
<reso>1450.621724143171</reso>
<rind>20920.00000000000</rind>
<s2n>6.955369651618727</s2n>
<type>0</type>
</pk>
<pk>
<absi>189.0740990043763</absi>
<area>32.41761595612545</area>
<chisq>1369.736548392584</chisq>
<goodn>112.1896181298875</goodn>
<ind>21042.97855786941</ind>
<lind>21013.00000000000</lind>
<mass>215.3005705949663</mass>
<massgaussian>215.3005705949663</massgaussian>
<meth>4</meth>
<reso>1502.956361612007</reso>
<rind>21259.00000000000</rind>
<s2n>4.834129040130516</s2n>
<type>0</type>
</pk>
<pk>
<absi>527.4825085147080</absi>
<area>88.59916524760300</area>
<chisq>5247.907542489106</chisq>
<goodn>972.7239200648957</goodn>
<ind>21965.78305191246</ind>
<lind>21937.00000000000</lind>
<mass>226.3041169229772</mass>
<massgaussian>226.3041169229772</massgaussian>
<meth>4</meth>
<reso>1622.786446464823</reso>
<rind>22162.00000000000</rind>
<s2n>13.18875033894283</s2n>
<type>0</type>
</pk>
<pk>
<absi>384.3167971453389</absi>
<area>62.76063692139325</area>
<chisq>7473.886030615589</chisq>
<goodn>232.5799908760547</goodn>
<ind>22132.29516301284</ind>
<lind>22104.00000000000</lind>
<mass>228.3200501258989</mass>
<massgaussian>228.3200501258989</massgaussian>
<meth>4</meth>
<reso>1685.917819480789</reso>
<rind>22322.00000000000</rind>
<s2n>9.545277726306253</s2n>
<type>0</type>
</pk>
<pk>
<absi>205.2787966954795</absi>
<area>37.39869888147420</area>
<chisq>1161.321307981417</chisq>
<goodn>117.6929791981342</goodn>
<ind>22460.83038068525</ind>
<lind>22430.00000000000</lind>
<mass>232.3249034251195</mass>
<massgaussian>232.3249034251195</massgaussian>
<meth>4</meth>
<reso>1541.241336002502</reso>
<rind>22654.00000000000</rind>
<s2n>5.084597533896456</s2n>
<type>0</type>
</pk>
<pk>
<absi>164.8925893624747</absi>
<area>34.95108655264562</area>
<chisq>181.4369839132422</chisq>
<goodn>248.0207045780674</goodn>
<ind>22704.51635411916</ind>
<lind>22669.00000000000</lind>
<mass>235.3188963135668</mass>
<massgaussian>235.3188963135668</massgaussian>
<meth>4</meth>
<reso>1344.083580652820</reso>
<rind>22918.00000000000</rind>
<s2n>4.011311797361587</s2n>
<type>0</type>
</pk>
<pk>
<absi>407.2808333185566</absi>
<area>77.35648638747377</area>
<chisq>6677.317384332646</chisq>
<goodn>247.4102195229593</goodn>
<ind>23347.88721079340</ind>
<lind>23317.00000000000</lind>
<mass>243.3196449918116</mass>
<massgaussian>243.3196449918116</massgaussian>
<meth>4</meth>
<reso>1558.085398564355</reso>
<rind>23553.00000000000</rind>
<s2n>9.752381883061435</s2n>
<type>0</type>
</pk>
<pk>
<absi>231.0774680155963</absi>
<area>49.07330284817510</area>
<chisq>2719.100932090660</chisq>
<goodn>68.52161570430100</goodn>
<ind>23507.02585972498</ind>
<lind>23472.00000000000</lind>
<mass>245.3201735973352</mass>
<massgaussian>245.3201735973352</massgaussian>
<meth>4</meth>
<reso>1406.559588608793</reso>
<rind>23698.00000000000</rind>
<s2n>5.485992845174615</s2n>
<type>0</type>
</pk>
<pk>
<absi>303.0466208990613</absi>
<area>61.15901612420346</area>
<chisq>2618.341684496731</chisq>
<goodn>119.4027868083051</goodn>
<ind>24448.94336415237</ind>
<lind>24417.00000000000</lind>
<mass>257.3361816296361</mass>
<massgaussian>257.3361816296361</massgaussian>
<meth>4</meth>
<reso>1563.288840116559</reso>
<rind>24637.00000000000</rind>
<s2n>6.822412574800128</s2n>
<type>0</type>
</pk>
<pk>
<absi>335.2400717701149</absi>
<area>65.41280178590918</area>
<chisq>3761.749137913715</chisq>
<goodn>207.5181456567957</goodn>
<ind>24834.27698379490</ind>
<lind>24804.00000000000</lind>
<mass>262.3383923995859</mass>
<massgaussian>262.3383923995859</massgaussian>
<meth>4</meth>
<reso>1653.030120321203</reso>
<rind>25017.00000000000</rind>
<s2n>7.417998158073726</s2n>
<type>0</type>
</pk>
<pk>
<absi>250.4958407018031</absi>
<area>47.65673795251102</area>
<chisq>5427.940623204547</chisq>
<goodn>48.52897191341786</goodn>
<ind>25140.42322058900</ind>
<lind>25111.00000000000</lind>
<mass>266.3485064299139</mass>
<massgaussian>266.3485064299139</massgaussian>
<meth>4</meth>
<reso>1725.213993987677</reso>
<rind>25321.00000000000</rind>
<s2n>5.490478084672452</s2n>
<type>0</type>
</pk>
<pk>
<absi>378.8032467457368</absi>
<area>81.96975925450826</area>
<chisq>1622.225250083616</chisq>
<goodn>907.0346160817520</goodn>
<ind>25596.01737740389</ind>
<lind>25563.00000000000</lind>
<mass>272.3750736362376</mass>
<massgaussian>272.3750736362376</massgaussian>
<meth>4</meth>
<reso>1556.444545500112</reso>
<rind>25781.00000000000</rind>
<s2n>8.134839677650566</s2n>
<type>0</type>
</pk>
<pk>
<absi>250.4216801276069</absi>
<area>53.35323891599310</area>
<chisq>2952.904816626031</chisq>
<goodn>53.14011398988897</goodn>
<ind>26486.73152882530</ind>
<lind>26455.00000000000</lind>
<mass>284.3611801817290</mass>
<massgaussian>284.3611801817290</massgaussian>
<meth>4</meth>
<reso>1665.444601809267</reso>
<rind>26663.00000000000</rind>
<s2n>5.135345957191364</s2n>
<type>0</type>
</pk>
<pk>
<absi>267.0333622524781</absi>
<area>66.86036724788769</area>
<chisq>1989.193695926645</chisq>
<goodn>79.78535818491393</goodn>
<ind>26780.66862662566</ind>
<lind>26744.00000000000</lind>
<mass>288.3758927811250</mass>
<massgaussian>288.3758927811250</massgaussian>
<meth>4</meth>
<reso>1437.157831603707</reso>
<rind>26961.00000000000</rind>
<s2n>5.383299253709319</s2n>
<type>0</type>
</pk>
<pk>
<absi>614.7894062635777</absi>
<area>134.5856356628763</area>
<chisq>11437.12746743269</chisq>
<goodn>513.2053795909293</goodn>
<ind>27432.01665390548</ind>
<lind>27401.00000000000</lind>
<mass>297.3772788326727</mass>
<massgaussian>297.3772788326727</massgaussian>
<meth>4</meth>
<reso>1703.730644172800</reso>
<rind>27606.00000000000</rind>
<s2n>12.08624872486264</s2n>
<type>0</type>
</pk>
<pk>
<absi>280.0122121848947</absi>
<area>57.94183770334145</area>
<chisq>6126.399377258706</chisq>
<goodn>36.99093799399105</goodn>
<ind>27647.50331910545</ind>
<lind>27618.00000000000</lind>
<mass>300.3871181539017</mass>
<massgaussian>300.3871181539017</massgaussian>
<meth>4</meth>
<reso>1823.782391443031</reso>
<rind>27819.00000000000</rind>
<s2n>5.392735084022339</s2n>
<type>0</type>
</pk>
<pk>
<absi>286.1081581416574</absi>
<area>69.52070867119059</area>
<chisq>3045.028365004952</chisq>
<goodn>91.12211994261392</goodn>
<ind>27861.06559826134</ind>
<lind>27827.00000000000</lind>
<mass>303.3857405441266</mass>
<massgaussian>303.3857405441266</massgaussian>
<meth>4</meth>
<reso>1571.277597092195</reso>
<rind>28037.00000000000</rind>
<s2n>5.473575554102402</s2n>
<type>0</type>
</pk>
<pk>
<absi>252.3829569983110</absi>
<area>64.54040829296027</area>
<chisq>2435.440017998883</chisq>
<goodn>39.80423699430725</goodn>
<ind>28495.11888642861</ind>
<lind>28460.00000000000</lind>
<mass>312.3804267199184</mass>
<massgaussian>312.3804267199184</massgaussian>
<meth>4</meth>
<reso>1545.115924828811</reso>
<rind>28666.00000000000</rind>
<s2n>4.638640274054658</s2n>
<type>0</type>
</pk>
<pk>
<absi>330.2417232482058</absi>
<area>79.64746626334591</area>
<chisq>6332.500139777646</chisq>
<goodn>49.00646643370712</goodn>
<ind>28636.27677325580</ind>
<lind>28603.00000000000</lind>
<mass>314.4016362124464</mass>
<massgaussian>314.4016362124464</massgaussian>
<meth>4</meth>
<reso>1650.778264006309</reso>
<rind>28808.00000000000</rind>
<s2n>6.056769856139268</s2n>
<type>0</type>
</pk>
<pk>
<absi>624.3450257269786</absi>
<area>146.9074647421383</area>
<chisq>6172.438182560509</chisq>
<goodn>957.1996110718557</goodn>
<ind>29397.15732648838</ind>
<lind>29366.00000000000</lind>
<mass>325.4142524926925</mass>
<massgaussian>325.4142524926925</massgaussian>
<meth>4</meth>
<reso>1762.215659156211</reso>
<rind>29564.00000000000</rind>
<s2n>10.81129952217612</s2n>
<type>0</type>
</pk>
<pk>
<absi>482.4028830551762</absi>
<area>120.1726489282801</area>
<chisq>3436.233867607279</chisq>
<goodn>632.1753932424182</goodn>
<ind>29533.69795885656</ind>
<lind>29500.00000000000</lind>
<mass>327.4115153485998</mass>
<massgaussian>327.4115153485998</massgaussian>
<meth>4</meth>
<reso>1676.602908202957</reso>
<rind>29702.00000000000</rind>
<s2n>8.235549832265882</s2n>
<type>0</type>
</pk>
<pk>
<absi>284.5367459925577</absi>
<area>79.55333773032260</area>
<chisq>1579.499122395040</chisq>
<goodn>125.5406486222004</goodn>
<ind>29671.74744396788</ind>
<lind>29634.00000000000</lind>
<mass>329.4373644902881</mass>
<massgaussian>329.4373644902881</massgaussian>
<meth>4</meth>
<reso>1504.804692522841</reso>
<rind>29846.00000000000</rind>
<s2n>4.822593019371661</s2n>
<type>0</type>
</pk>
<pk>
<absi>446.4895031073489</absi>
<area>106.8856230349892</area>
<chisq>10647.35344407528</chisq>
<goodn>57.55253670377685</goodn>
<ind>30546.04877571776</ind>
<lind>30515.00000000000</lind>
<mass>342.4198618483017</mass>
<massgaussian>342.4198618483017</massgaussian>
<meth>4</meth>
<reso>1840.130378759467</reso>
<rind>30708.00000000000</rind>
<s2n>6.955904809287120</s2n>
<type>0</type>
</pk>
<pk>
<absi>254.6696738095833</absi>
<area>64.02551695461068</area>
<chisq>2119.796220385458</chisq>
<goodn>44.67355264743300</goodn>
<ind>30746.71712315778</ind>
<lind>30714.00000000000</lind>
<mass>345.4367454056801</mass>
<massgaussian>345.4367454056801</massgaussian>
<meth>4</meth>
<reso>1770.629088500663</reso>
<rind>30909.00000000000</rind>
<s2n>3.890405373696102</s2n>
<type>0</type>
</pk>
<pk>
<absi>357.0529506389764</absi>
<area>97.76749441156299</area>
<chisq>5882.221502722025</chisq>
<goodn>43.72929603413456</goodn>
<ind>31601.50658095160</ind>
<lind>31567.00000000000</lind>
<mass>358.4435035746745</mass>
<massgaussian>358.4435035746745</massgaussian>
<meth>4</meth>
<reso>1699.260233980891</reso>
<rind>31763.00000000000</rind>
<s2n>4.993416284683923</s2n>
<type>0</type>
</pk>
<pk>
<absi>280.0002979306107</absi>
<area>83.98288465341285</area>
<chisq>3008.268552975040</chisq>
<goodn>33.99785814901288</goodn>
<ind>32439.93521756164</ind>
<lind>32403.00000000000</lind>
<mass>371.4467487793678</mass>
<massgaussian>371.4467487793678</massgaussian>
<meth>4</meth>
<reso>1622.962456673991</reso>
<rind>32605.00000000000</rind>
<s2n>3.592248743745429</s2n>
<type>0</type>
</pk>
<pk>
<absi>1314.421646292079</absi>
<area>356.5834736215348</area>
<chisq>20981.15684366389</chisq>
<goodn>1383.663373927893</goodn>
<ind>34013.75848816824</ind>
<lind>33982.00000000000</lind>
<mass>396.5136266725776</mass>
<massgaussian>396.5136266725776</massgaussian>
<meth>4</meth>
<reso>1938.083722867282</reso>
<rind>34168.00000000000</rind>
<s2n>14.23351359576955</s2n>
<type>0</type>
</pk>
<pk>
<absi>504.4668689138023</absi>
<area>181.5570060511472</area>
<chisq>9044.049699459634</chisq>
<goodn>34.67270779603800</goodn>
<ind>39605.57254797325</ind>
<lind>39570.00000000000</lind>
<mass>492.5752001312706</mass>
<massgaussian>492.5752001312706</massgaussian>
<meth>4</meth>
<reso>1913.767745153328</reso>
<rind>39752.00000000000</rind>
<s2n>3.355338591728927</s2n>
<type>0</type>
</pk>
<pk>
<absi>1214.421565240734</absi>
<area>401.0351251380960</area>
<chisq>8325.772959065645</chisq>
<goodn>1119.974882726187</goodn>
<ind>40210.67353808611</ind>
<lind>40179.00000000000</lind>
<mass>503.6296338823809</mass>
<massgaussian>503.6296338823809</massgaussian>
<meth>4</meth>
<reso>2145.483449273106</reso>
<rind>40352.00000000000</rind>
<s2n>7.734667049289000</s2n>
<type>0</type>
</pk>
<pk>
<absi>769.0543099913923</absi>
<area>273.4008638180750</area>
<chisq>10187.15641216808</chisq>
<goodn>88.70648071755903</goodn>
<ind>41714.01202429849</ind>
<lind>41681.00000000000</lind>
<mass>531.6548307802907</mass>
<massgaussian>531.6548307802907</massgaussian>
<meth>4</meth>
<reso>2136.285944541452</reso>
<rind>41851.00000000000</rind>
<s2n>4.423740142734465</s2n>
<type>0</type>
</pk>
<pk>
<absi>1954.274310976645</absi>
<area>713.7469034599301</area>
<chisq>4302.900061601417</chisq>
<goodn>6219.418469237914</goodn>
<ind>43175.73097221334</ind>
<lind>43143.00000000000</lind>
<mass>559.6736629157591</mass>
<massgaussian>559.6736629157591</massgaussian>
<meth>4</meth>
<reso>2222.622279131732</reso>
<rind>43309.00000000000</rind>
<s2n>10.34390882559741</s2n>
<type>0</type>
</pk>
<pk>
<absi>1072.738490401672</absi>
<area>478.5523588267029</area>
<chisq>8921.392317458514</chisq>
<goodn>247.2213236120807</goodn>
<ind>48715.23598591864</ind>
<lind>48682.00000000000</lind>
<mass>672.7913394050999</mass>
<massgaussian>672.7913394050999</massgaussian>
<meth>4</meth>
<reso>2348.986172895573</reso>
<rind>48890.00000000000</rind>
<s2n>4.477270337019309</s2n>
<type>0</type>
</pk>
<pk>
<absi>1165.024380841931</absi>
<area>821.2542694108352</area>
<chisq>17218.79847689212</chisq>
<goodn>165.3877485671023</goodn>
<ind>57743.15877727384</ind>
<lind>57702.00000000000</lind>
<mass>880.9567602131988</mass>
<massgaussian>880.9567602131988</massgaussian>
<meth>4</meth>
<reso>2191.896258924217</reso>
<rind>57907.00000000000</rind>
<s2n>4.373848575441186</s2n>
<type>0</type>
</pk>
<pk>
<absi>796.8489187156025</absi>
<area>572.8150450505408</area>
<chisq>7344.330959094040</chisq>
<goodn>134.4099111782184</goodn>
<ind>58428.01722250029</ind>
<lind>58387.00000000000</lind>
<mass>897.9665303617691</mass>
<massgaussian>897.9665303617691</massgaussian>
<meth>4</meth>
<reso>2212.178234782932</reso>
<rind>58592.00000000000</rind>
<s2n>3.004675333132736</s2n>
<type>0</type>
</pk>
<pk>
<absi>2754.885385283498</absi>
<area>2044.304023303862</area>
<chisq>22123.15793401000</chisq>
<goodn>4453.678842757652</goodn>
<ind>61562.72390422551</ind>
<lind>61524.00000000000</lind>
<mass>978.0351944497913</mass>
<massgaussian>978.0351944497913</massgaussian>
<meth>4</meth>
<reso>2442.159311682235</reso>
<rind>61718.00000000000</rind>
<s2n>10.92771103132871</s2n>
<type>0</type>
</pk>
<pk>
<absi>3539.255530702078</absi>
<area>2698.315078624455</area>
<chisq>8499.863728925837</chisq>
<goodn>32892.45596874149</goodn>
<ind>62212.18969682924</ind>
<lind>62174.00000000000</lind>
<mass>995.0795707806551</mass>
<massgaussian>995.0795707806551</massgaussian>
<meth>4</meth>
<reso>2441.802205979175</reso>
<rind>62366.00000000000</rind>
<s2n>14.17689831373086</s2n>
<type>0</type>
</pk>
<pk>
<absi>738.6178599070288</absi>
<area>631.8554005314990</area>
<chisq>4133.872086171183</chisq>
<goodn>276.9743812561866</goodn>
<ind>63455.39414431588</ind>
<lind>63414.00000000000</lind>
<mass>1028.142950300523</mass>
<massgaussian>1028.142950300523</massgaussian>
<meth>4</meth>
<reso>2290.766883745317</reso>
<rind>63610.00000000000</rind>
<s2n>3.043830013571431</s2n>
<type>0</type>
</pk>
<pk>
<absi>759.1060044425083</absi>
<area>610.8331061950805</area>
<chisq>4293.344365589876</chisq>
<goodn>315.1329617520294</goodn>
<ind>66377.61219965172</ind>
<lind>66342.00000000000</lind>
<mass>1108.126448886665</mass>
<massgaussian>1108.126448886665</massgaussian>
<meth>4</meth>
<reso>2762.469289635933</reso>
<rind>66563.00000000000</rind>
<s2n>3.325166758541424</s2n>
<type>0</type>
</pk>
<pk>
<absi>852.2058469634608</absi>
<area>2038.051295880953</area>
<chisq>30146.89453193690</chisq>
<goodn>73.42066887226555</goodn>
<ind>85446.96917962181</ind>
<lind>85388.00000000000</lind>
<mass>1708.078459572863</mass>
<massgaussian>1708.078459572863</massgaussian>
<meth>4</meth>
<reso>2073.634598758553</reso>
<rind>85659.00000000000</rind>
<s2n>4.472901498624556</s2n>
<type>0</type>
</pk>
<pk>
<absi>899.2964269087040</absi>
<area>1681.802392743781</area>
<chisq>39025.04161267414</chisq>
<goodn>134.8672827839452</goodn>
<ind>85535.44623099230</ind>
<lind>85489.00000000000</lind>
<mass>1711.171729229905</mass>
<massgaussian>1711.171729229905</massgaussian>
<meth>4</meth>
<reso>2615.476383466817</reso>
<rind>85744.00000000000</rind>
<s2n>4.708209720864950</s2n>
<type>0</type>
</pk>
<pk>
<absi>805.3023780109569</absi>
<area>2105.653477586767</area>
<chisq>45419.08947240756</chisq>
<goodn>128.4839377506724</goodn>
<ind>85602.54803914833</ind>
<lind>85538.00000000000</lind>
<mass>1713.519530485928</mass>
<massgaussian>1713.519530485928</massgaussian>
<meth>4</meth>
<reso>1902.637946434263</reso>
<rind>85819.00000000000</rind>
<s2n>4.334886526842901</s2n>
<type>0</type>
</pk>
<pk>
<absi>1214.045212386884</absi>
<area>2655.439156766989</area>
<chisq>34888.10904466110</chisq>
<goodn>459.4543602772930</goodn>
<ind>85694.42263200009</ind>
<lind>85641.00000000000</lind>
<mass>1716.736666104385</mass>
<massgaussian>1716.736666104385</massgaussian>
<meth>4</meth>
<reso>2278.752741783470</reso>
<rind>85901.00000000000</rind>
<s2n>6.466200652737220</s2n>
<type>0</type>
</pk>
<pk>
<absi>783.5100718516296</absi>
<area>2026.505855968862</area>
<chisq>53536.33576722798</chisq>
<goodn>110.1452834171596</goodn>
<ind>85786.35368617758</ind>
<lind>85722.00000000000</lind>
<mass>1719.958747491454</mass>
<massgaussian>1719.958747491454</massgaussian>
<meth>4</meth>
<reso>1910.404914620255</reso>
<rind>85999.00000000000</rind>
<s2n>4.296090570029475</s2n>
<type>0</type>
</pk>
<pk>
<absi>640.3254943466662</absi>
<area>1675.085598631635</area>
<chisq>57692.22806905723</chisq>
<goodn>73.25055379648838</goodn>
<ind>85866.30930901860</ind>
<lind>85802.00000000000</lind>
<mass>1722.763515709775</mass>
<massgaussian>1722.763515709775</massgaussian>
<meth>4</meth>
<reso>1911.984952763532</reso>
<rind>86083.00000000000</rind>
<s2n>3.522239006647583</s2n>
<type>0</type>
</pk>
<pk>
<absi>554.6094949159722</absi>
<area>994.2057050392590</area>
<chisq>33532.01784527683</chisq>
<goodn>35.35230291260918</goodn>
<ind>85984.71756971220</ind>
<lind>85940.00000000000</lind>
<mass>1726.921285231899</mass>
<massgaussian>1726.921285231899</massgaussian>
<meth>4</meth>
<reso>2779.109302023318</reso>
<rind>86180.00000000000</rind>
<s2n>3.015598076059185</s2n>
<type>0</type>
</pk>
<pk>
<absi>909.6413555023005</absi>
<area>1910.404246125710</area>
<chisq>44652.14428262640</chisq>
<goodn>142.9477763789816</goodn>
<ind>86044.47209907617</ind>
<lind>85993.00000000000</lind>
<mass>1729.021361864258</mass>
<massgaussian>1729.021361864258</massgaussian>
<meth>4</meth>
<reso>2385.654422444954</reso>
<rind>86257.00000000000</rind>
<s2n>4.967809440275653</s2n>
<type>0</type>
</pk>
<pk>
<absi>1001.441711298881</absi>
<area>1765.682785437406</area>
<chisq>91084.50753967563</chisq>
<goodn>105.2535729283934</goodn>
<ind>86137.90586215668</ind>
<lind>86095.00000000000</lind>
<mass>1732.307602607390</mass>
<massgaussian>1732.307602607390</massgaussian>
<meth>4</meth>
<reso>2843.156535029347</reso>
<rind>86333.00000000000</rind>
<s2n>5.513031598584332</s2n>
<type>0</type>
</pk>
<pk>
<absi>1258.944492967748</absi>
<area>2332.776636993680</area>
<chisq>119724.4075408055</chisq>
<goodn>199.5930573216432</goodn>
<ind>86200.91530505620</ind>
<lind>86156.00000000000</lind>
<mass>1734.525487079689</mass>
<massgaussian>1734.525487079689</massgaussian>
<meth>4</meth>
<reso>2712.541326902485</reso>
<rind>86407.00000000000</rind>
<s2n>6.963874821716810</s2n>
<type>0</type>
</pk>
<pk>
<absi>1191.497143122339</absi>
<area>1896.334245945475</area>
<chisq>18422.78206944155</chisq>
<goodn>735.4032686897826</goodn>
<ind>86326.40856506472</ind>
<lind>86288.00000000000</lind>
<mass>1738.946887913019</mass>
<massgaussian>1738.946887913019</massgaussian>
<meth>4</meth>
<reso>3176.383759755697</reso>
<rind>86528.00000000000</rind>
<s2n>6.645455624667465</s2n>
<type>0</type>
</pk>
<pk>
<absi>602.8651139128461</absi>
<area>1199.193715363838</area>
<chisq>27420.02894037714</chisq>
<goodn>125.0404950159655</goodn>
<ind>86391.35009355930</ind>
<lind>86343.00000000000</lind>
<mass>1741.237078416277</mass>
<massgaussian>1741.237078416277</massgaussian>
<meth>4</meth>
<reso>2539.890636850319</reso>
<rind>86596.00000000000</rind>
<s2n>3.402086919485483</s2n>
<type>0</type>
</pk>
<pk>
<absi>499.4022110669609</absi>
<area>678.3596058002158</area>
<chisq>17002.88613241648</chisq>
<goodn>33.78130046078812</goodn>
<ind>87264.90514709253</ind>
<lind>87233.00000000000</lind>
<mass>1772.185934869265</mass>
<massgaussian>1772.185934869265</massgaussian>
<meth>4</meth>
<reso>3867.194294377539</reso>
<rind>87452.00000000000</rind>
<s2n>3.095263009141970</s2n>
<type>0</type>
</pk>
<pk>
<absi>939.7537739915920</absi>
<area>1110.768220307803</area>
<chisq>40039.44578083837</chisq>
<goodn>45.70961543924253</goodn>
<ind>87358.02010534925</ind>
<lind>87330.00000000000</lind>
<mass>1775.500461994271</mass>
<massgaussian>1775.500461994271</massgaussian>
<meth>4</meth>
<reso>4461.266166133928</reso>
<rind>87542.00000000000</rind>
<s2n>5.867804492779085</s2n>
<type>0</type>
</pk>
<pk>
<absi>4527.304203755107</absi>
<area>5433.583304752855</area>
<chisq>8292.163431708817</chisq>
<goodn>157724.7932113788</goodn>
<ind>87485.47858209725</ind>
<lind>87457.00000000000</lind>
<mass>1780.042332811064</mass>
<massgaussian>1780.042332811064</massgaussian>
<meth>4</meth>
<reso>4410.723901321400</reso>
<rind>87670.00000000000</rind>
<s2n>28.38111594356621</s2n>
<type>0</type>
</pk>
<pk>
<absi>1660.334616518894</absi>
<area>2092.359161352737</area>
<chisq>8334.922234368152</chisq>
<goodn>5308.211895912029</goodn>
<ind>87548.40052677534</ind>
<lind>87519.00000000000</lind>
<mass>1782.286590133100</mass>
<massgaussian>1782.286590133100</massgaussian>
<meth>4</meth>
<reso>4211.471776074925</reso>
<rind>87736.00000000000</rind>
<s2n>10.46400384167644</s2n>
<type>0</type>
</pk>
</pklist>
