# Supplementary material for: Discovery of potential targets of Triptolide through inverse docking in ovarian cancer cells
Source: PeerJ. 2020 Mar 18;8:e8620. doi: 10.7717/peerj.8620 (PMC7085293; doi:10.7717/peerj.8620)
Supplement: Supplemental Information 7 [file peerj-08-8620-s007.zip › fig4_processing data of mass spectrometry_part3/L2/0_P11/1/2120.1011.LIFT/1SRef/pdata/1/peaklist.xml]

<?xml version="1.0"?>
<pklist version="1.0" creator="flexAnalysis 3.3.80.0" shots="500" date="2015-11-10T18:34:14.858+08:00" spectrumid="6AF2CD5A-045C-4640-AE4D-79B9A343166D" parentmass="2120.1011" parentcharge="1">
<pk>
<absi>1.871058458948602</absi>
<area>0.08837220389758065</area>
<chisq>0.03151539137434760</chisq>
<goodn>2089.891005058035</goodn>
<ind>3151.062741389789</ind>
<lind>3133.000000000000</lind>
<mass>57.13395819235299</mass>
<massgaussian>57.13395819235299</massgaussian>
<meth>4</meth>
<reso>1319.507051529262</reso>
<rind>3352.000000000000</rind>
<s2n>27.12452058590797</s2n>
<type>0</type>
</pk>
<pk>
<absi>0.9757985585683883</absi>
<area>0.05043522950454145</area>
<chisq>0.1899938563387035</chisq>
<goodn>64.80790904911174</goodn>
<ind>3757.413168187894</ind>
<lind>3738.000000000000</lind>
<mass>60.80399270730523</mass>
<massgaussian>60.80399270730523</massgaussian>
<meth>4</meth>
<reso>1286.373215026120</reso>
<rind>3954.000000000000</rind>
<s2n>13.60560308293524</s2n>
<type>0</type>
</pk>
<pk>
<absi>0.5683377392568829</absi>
<area>0.03748148019462547</area>
<chisq>0.002185835252703158</chisq>
<goodn>762.4482499510626</goodn>
<ind>4013.126935125940</ind>
<lind>3989.000000000000</lind>
<mass>62.38598771857463</mass>
<massgaussian>62.38598771857463</massgaussian>
<meth>4</meth>
<reso>1034.639258899049</reso>
<rind>4205.000000000000</rind>
<s2n>7.949503655166224</s2n>
<type>0</type>
</pk>
<pk>
<absi>1.068173093092219</absi>
<area>0.07209359783699702</area>
<chisq>0.09206710499051067</chisq>
<goodn>255.5214931948210</goodn>
<ind>4562.288314544814</ind>
<lind>4538.000000000000</lind>
<mass>65.85208759452884</mass>
<massgaussian>65.85208759452884</massgaussian>
<meth>4</meth>
<reso>1069.139803418439</reso>
<rind>4757.000000000000</rind>
<s2n>15.04632978524840</s2n>
<type>0</type>
</pk>
<pk>
<absi>1.512082785003221</absi>
<area>0.1015032333351500</area>
<chisq>0.01004072192998484</chisq>
<goodn>4826.626756207531</goodn>
<ind>5188.037667248369</ind>
<lind>5165.000000000000</lind>
<mass>69.91579604523228</mass>
<massgaussian>69.91579604523228</massgaussian>
<meth>4</meth>
<reso>1143.539373209723</reso>
<rind>5377.000000000000</rind>
<s2n>21.59955778374068</s2n>
<type>0</type>
</pk>
<pk>
<absi>1.464734746779237</absi>
<area>0.09269691497293579</area>
<chisq>0.002009178714905262</chisq>
<goodn>20076.86291778170</goodn>
<ind>5413.311869116820</ind>
<lind>5392.000000000000</lind>
<mass>71.40855340995780</mass>
<massgaussian>71.40855340995780</massgaussian>
<meth>4</meth>
<reso>1239.805829527692</reso>
<rind>5599.000000000000</rind>
<s2n>20.95729968565932</s2n>
<type>0</type>
</pk>
<pk>
<absi>1.403400718300727</absi>
<area>0.08912838585473627</area>
<chisq>0.004026050250676061</chisq>
<goodn>9171.404476031896</goodn>
<ind>5776.478131726122</ind>
<lind>5755.000000000000</lind>
<mass>73.84867572227526</mass>
<massgaussian>73.84867572227526</massgaussian>
<meth>4</meth>
<reso>1281.276340797489</reso>
<rind>5959.000000000000</rind>
<s2n>19.90794571833185</s2n>
<type>0</type>
</pk>
<pk>
<absi>0.7361408224668876</absi>
<area>0.04204766841295930</area>
<chisq>0.08359494222132084</chisq>
<goodn>123.3880207780040</goodn>
<ind>6211.850598339355</ind>
<lind>6193.000000000000</lind>
<mass>76.82889197939868</mass>
<massgaussian>76.82889197939868</massgaussian>
<meth>4</meth>
<reso>1482.101664881171</reso>
<rind>6389.000000000000</rind>
<s2n>10.53967797866266</s2n>
<type>0</type>
</pk>
<pk>
<absi>0.7176012840646477</absi>
<area>0.04189767793933369</area>
<chisq>0.003135554115195613</chisq>
<goodn>2444.936960618438</goodn>
<ind>6411.019076184559</ind>
<lind>6392.000000000000</lind>
<mass>78.21223192640106</mass>
<massgaussian>78.21223192640106</massgaussian>
<meth>4</meth>
<reso>1478.021217088100</reso>
<rind>6587.000000000000</rind>
<s2n>10.34898290844663</s2n>
<type>0</type>
</pk>
<pk>
<absi>0.7228055697111733</absi>
<area>0.04035866195906217</area>
<chisq>0.001324290207423104</chisq>
<goodn>4442.066764596183</goodn>
<ind>6589.855169875853</ind>
<lind>6572.000000000000</lind>
<mass>79.46505242258273</mass>
<massgaussian>79.46505242258273</massgaussian>
<meth>4</meth>
<reso>1570.267496867482</reso>
<rind>6763.000000000000</rind>
<s2n>10.41250289470417</s2n>
<type>0</type>
</pk>
<pk>
<absi>1.120291835198536</absi>
<area>0.08572167028299164</area>
<chisq>0.001741623776866198</chisq>
<goodn>11647.39282636720</goodn>
<ind>6864.426425011523</ind>
<lind>6840.000000000000</lind>
<mass>81.40825551930337</mass>
<massgaussian>81.40825551930337</massgaussian>
<meth>4</meth>
<reso>1177.784525162776</reso>
<rind>7042.000000000000</rind>
<s2n>16.14539130526995</s2n>
<type>0</type>
</pk>
<pk>
<absi>1.133336719570983</absi>
<area>0.07428129467317479</area>
<chisq>0.001951928757627557</chisq>
<goodn>11096.93974461067</goodn>
<ind>7520.306474450117</ind>
<lind>7500.000000000000</lind>
<mass>86.14682925762926</mass>
<massgaussian>86.14682925762926</massgaussian>
<meth>4</meth>
<reso>1455.946300152735</reso>
<rind>7690.000000000000</rind>
<s2n>16.28918694694606</s2n>
<type>0</type>
</pk>
<pk>
<absi>1.584425423937269</absi>
<area>0.09615210865453970</area>
<chisq>0.02943733884345897</chisq>
<goodn>1463.450728175472</goodn>
<ind>7763.092607802682</ind>
<lind>7745.000000000000</lind>
<mass>87.93553344012531</mass>
<massgaussian>87.93553344012531</massgaussian>
<meth>4</meth>
<reso>1605.562805920242</reso>
<rind>7929.000000000000</rind>
<s2n>22.74284698088473</s2n>
<type>0</type>
</pk>
<pk>
<absi>0.8969657466338376</absi>
<area>0.07206640468076370</area>
<chisq>0.02781627740015129</chisq>
<goodn>390.4824196703972</goodn>
<ind>7965.070890694435</ind>
<lind>7941.000000000000</lind>
<mass>89.43786434966467</mass>
<massgaussian>89.43786434966467</massgaussian>
<meth>4</meth>
<reso>1233.079243231857</reso>
<rind>8136.000000000000</rind>
<s2n>12.60772185489444</s2n>
<type>0</type>
</pk>
<pk>
<absi>1.414250610355461</absi>
<area>0.08871287457099782</area>
<chisq>0.004255010961306123</chisq>
<goodn>7732.321842815629</goodn>
<ind>8188.998952539710</ind>
<lind>8170.000000000000</lind>
<mass>91.11862434939114</mass>
<massgaussian>91.11862434939114</massgaussian>
<meth>4</meth>
<reso>1612.111440823402</reso>
<rind>8353.000000000000</rind>
<s2n>19.88053781906661</s2n>
<type>0</type>
</pk>
<pk>
<absi>1.603521693250007</absi>
<area>0.1101874992573908</area>
<chisq>0.003629024392486395</chisq>
<goodn>12251.29231685184</goodn>
<ind>8364.461688136158</ind>
<lind>8344.000000000000</lind>
<mass>92.44676256118069</mass>
<massgaussian>92.44676256118069</massgaussian>
<meth>4</meth>
<reso>1494.075852256320</reso>
<rind>8547.000000000000</rind>
<s2n>22.26016193550327</s2n>
<type>0</type>
</pk>
<pk>
<absi>0.7116501602869660</absi>
<area>0.04584859711054227</area>
<chisq>0.001029328379993627</chisq>
<goodn>5723.429199467225</goodn>
<ind>8947.986860668068</ind>
<lind>8929.000000000000</lind>
<mass>96.93419780847744</mass>
<massgaussian>96.93419780847744</massgaussian>
<meth>4</meth>
<reso>1674.706846364585</reso>
<rind>9118.000000000000</rind>
<s2n>9.756178395826304</s2n>
<type>0</type>
</pk>
<pk>
<absi>1.413310814650215</absi>
<area>0.09424933368457898</area>
<chisq>0.004005031330706684</chisq>
<goodn>7961.643522606382</goodn>
<ind>9541.999199298560</ind>
<lind>9523.000000000000</lind>
<mass>101.6138225187255</mass>
<massgaussian>101.6138225187255</massgaussian>
<meth>4</meth>
<reso>1700.196413367929</reso>
<rind>9698.000000000000</rind>
<s2n>18.60963414422822</s2n>
<type>0</type>
</pk>
<pk>
<absi>2.139116542005797</absi>
<area>0.1419734773712930</area>
<chisq>0.009739250313935384</chisq>
<goodn>7828.924809323917</goodn>
<ind>9885.000000000466</ind>
<lind>9867.000000000000</lind>
<mass>104.3673085925452</mass>
<massgaussian>104.3673085925452</massgaussian>
<meth>4</meth>
<reso>1756.853705846204</reso>
<rind>10039.00000000000</rind>
<s2n>28.97922261150633</s2n>
<type>0</type>
</pk>
<pk>
<absi>1.402078444782537</absi>
<area>0.1099103110633237</area>
<chisq>0.003672430656263884</chisq>
<goodn>8922.749816135023</goodn>
<ind>10471.76964443759</ind>
<lind>10451.00000000000</lind>
<mass>109.1649432544568</mass>
<massgaussian>109.1649432544568</massgaussian>
<meth>4</meth>
<reso>1559.574054119500</reso>
<rind>10625.00000000000</rind>
<s2n>19.04756486437703</s2n>
<type>0</type>
</pk>
<pk>
<absi>0.5608848302788203</absi>
<area>0.04060288865192364</area>
<chisq>0.003370293461912880</chisq>
<goodn>421.3859755806934</goodn>
<ind>10744.97893366613</ind>
<lind>10726.00000000000</lind>
<mass>111.4364237634302</mass>
<massgaussian>111.4364237634302</massgaussian>
<meth>4</meth>
<reso>1727.268200080791</reso>
<rind>10884.00000000000</rind>
<s2n>7.616875641430737</s2n>
<type>0</type>
</pk>
<pk>
<absi>0.8538406742188626</absi>
<area>0.06034444885042310</area>
<chisq>0.002957415600140204</chisq>
<goodn>1141.465937269126</goodn>
<ind>10928.00217881527</ind>
<lind>10909.00000000000</lind>
<mass>112.9714772422513</mass>
<massgaussian>112.9714772422513</massgaussian>
<meth>4</meth>
<reso>1793.594118977841</reso>
<rind>11065.00000000000</rind>
<s2n>11.01998328980000</s2n>
<type>0</type>
</pk>
<pk>
<absi>0.4208405928059472</absi>
<area>0.03004453574940913</area>
<chisq>0.0004666446259429962</chisq>
<goodn>1600.258530989803</goodn>
<ind>11307.93225284586</ind>
<lind>11289.00000000000</lind>
<mass>116.1923445638130</mass>
<massgaussian>116.1923445638130</massgaussian>
<meth>4</meth>
<reso>1829.958674673583</reso>
<rind>11455.00000000000</rind>
<s2n>5.562277424382077</s2n>
<type>0</type>
</pk>
<pk>
<absi>1.256416441213890</absi>
<area>0.09197354903529477</area>
<chisq>0.004027966259875162</chisq>
<goodn>5670.547401103780</goodn>
<ind>11610.55545920838</ind>
<lind>11592.00000000000</lind>
<mass>118.7910103092249</mass>
<massgaussian>118.7910103092249</massgaussian>
<meth>4</meth>
<reso>1826.136482529593</reso>
<rind>11756.00000000000</rind>
<s2n>16.06986121906308</s2n>
<type>0</type>
</pk>
<pk>
<absi>1.371250330413179</absi>
<area>0.1112928141982242</area>
<chisq>0.004362355985272896</chisq>
<goodn>7018.561510434904</goodn>
<ind>11905.33236820984</ind>
<lind>11885.00000000000</lind>
<mass>121.3506055203112</mass>
<massgaussian>121.3506055203112</massgaussian>
<meth>4</meth>
<reso>1684.702910325441</reso>
<rind>12067.00000000000</rind>
<s2n>17.82472816639087</s2n>
<type>0</type>
</pk>
<pk>
<absi>0.9861741901499983</absi>
<area>0.07345088989774570</area>
<chisq>0.002697025713474088</chisq>
<goodn>4718.096094124631</goodn>
<ind>12132.00742303787</ind>
<lind>12113.00000000000</lind>
<mass>123.3378770826154</mass>
<massgaussian>123.3378770826154</massgaussian>
<meth>4</meth>
<reso>1868.900792797029</reso>
<rind>12275.00000000000</rind>
<s2n>12.71405393406871</s2n>
<type>0</type>
</pk>
<pk>
<absi>1.128032205012280</absi>
<area>0.08432463366051032</area>
<chisq>0.003113129591288873</chisq>
<goodn>5665.513817908983</goodn>
<ind>12274.00010861523</ind>
<lind>12255.00000000000</lind>
<mass>124.5911613722491</mass>
<massgaussian>124.5911613722491</massgaussian>
<meth>4</meth>
<reso>1880.994297065528</reso>
<rind>12416.00000000000</rind>
<s2n>14.45101547500072</s2n>
<type>0</type>
</pk>
<pk>
<absi>0.7053313236370198</absi>
<area>0.05317515086645276</area>
<chisq>0.001204183019781709</chisq>
<goodn>3938.750346535535</goodn>
<ind>12467.00000000167</ind>
<lind>12448.00000000000</lind>
<mass>126.3050699458812</mass>
<massgaussian>126.3050699458812</massgaussian>
<meth>4</meth>
<reso>1892.381576534382</reso>
<rind>12602.00000000000</rind>
<s2n>9.011187044392932</s2n>
<type>0</type>
</pk>
<pk>
<absi>0.7443313448034278</absi>
<area>0.07310452158420780</area>
<chisq>0.01631570474023377</chisq>
<goodn>221.3397518787403</goodn>
<ind>12766.13875875177</ind>
<lind>12742.00000000000</lind>
<mass>128.9852588299849</mass>
<massgaussian>128.9852588299849</massgaussian>
<meth>4</meth>
<reso>1484.844109723073</reso>
<rind>12912.00000000000</rind>
<s2n>9.510905447477381</s2n>
<type>0</type>
</pk>
<pk>
<absi>0.7094820244457408</absi>
<area>0.05435404804104666</area>
<chisq>0.003160930945517013</chisq>
<goodn>1674.414326542266</goodn>
<ind>12982.96479003577</ind>
<lind>12964.00000000000</lind>
<mass>130.9459969737333</mass>
<massgaussian>130.9459969737333</massgaussian>
<meth>4</meth>
<reso>1935.114186995449</reso>
<rind>13122.00000000000</rind>
<s2n>9.131871477569657</s2n>
<type>0</type>
</pk>
<pk>
<absi>1.137076989269573</absi>
<area>0.08773526340470365</area>
<chisq>0.003312531317334209</chisq>
<goodn>5104.411175690591</goodn>
<ind>13561.99999999852</ind>
<lind>13544.00000000000</lind>
<mass>136.2565754073172</mass>
<massgaussian>136.2565754073172</massgaussian>
<meth>4</meth>
<reso>2004.570685803545</reso>
<rind>13696.00000000000</rind>
<s2n>14.35718963017401</s2n>
<type>0</type>
</pk>
<pk>
<absi>1.714021340464149</absi>
<area>0.1377237599390636</area>
<chisq>0.02075446256510627</chisq>
<goodn>2332.907378166564</goodn>
<ind>14298.05365498544</ind>
<lind>14279.00000000000</lind>
<mass>143.1637931433019</mass>
<massgaussian>143.1637931433019</massgaussian>
<meth>4</meth>
<reso>2029.420661761026</reso>
<rind>14417.00000000000</rind>
<s2n>22.01920796888828</s2n>
<type>0</type>
</pk>
<pk>
<absi>1.774998195192043</absi>
<area>0.1418103232588569</area>
<chisq>0.1424759763680111</chisq>
<goodn>406.3674293113782</goodn>
<ind>14459.00821831657</ind>
<lind>14441.00000000000</lind>
<mass>144.6975970842354</mass>
<massgaussian>144.6975970842354</massgaussian>
<meth>4</meth>
<reso>2064.485490323731</reso>
<rind>14602.00000000000</rind>
<s2n>22.23391512107660</s2n>
<type>0</type>
</pk>
<pk>
<absi>0.4224486831324452</absi>
<area>0.03479180406594520</area>
<chisq>0.0004614144376497808</chisq>
<goodn>1302.402884887461</goodn>
<ind>14696.99834898401</ind>
<lind>14678.00000000000</lind>
<mass>146.9809028774022</mass>
<massgaussian>146.9809028774022</massgaussian>
<meth>4</meth>
<reso>2037.102028092792</reso>
<rind>14829.00000000000</rind>
<s2n>5.337578169003125</s2n>
<type>0</type>
</pk>
<pk>
<absi>0.8139070567835113</absi>
<area>0.07813022672281321</area>
<chisq>0.001439329746984323</chisq>
<goodn>2694.794658326518</goodn>
<ind>14933.83258516787</ind>
<lind>14912.00000000000</lind>
<mass>149.2713679166891</mass>
<massgaussian>149.2713679166891</massgaussian>
<meth>4</meth>
<reso>1776.529273948099</reso>
<rind>15099.00000000000</rind>
<s2n>10.37712374470801</s2n>
<type>0</type>
</pk>
<pk>
<absi>1.561924938754850</absi>
<area>0.1287591208033899</area>
<chisq>0.006753052701776866</chisq>
<goodn>5269.103080738357</goodn>
<ind>15263.99999999945</ind>
<lind>15246.00000000000</lind>
<mass>152.4948792183164</mass>
<massgaussian>152.4948792183164</massgaussian>
<meth>4</meth>
<reso>2116.733989313015</reso>
<rind>15394.00000000000</rind>
<s2n>19.87681131877689</s2n>
<type>0</type>
</pk>
<pk>
<absi>1.190304705927401</absi>
<area>0.1062076150059632</area>
<chisq>0.004234611370105536</chisq>
<goodn>4684.195196151181</goodn>
<ind>15620.40240850687</ind>
<lind>15601.00000000000</lind>
<mass>156.0143097833332</mass>
<massgaussian>156.0143097833332</massgaussian>
<meth>4</meth>
<reso>2004.223908171013</reso>
<rind>15749.00000000000</rind>
<s2n>14.79290976194134</s2n>
<type>0</type>
</pk>
<pk>
<absi>1.673030734887437</absi>
<area>0.1442906526585485</area>
<chisq>0.009782002602001681</chisq>
<goodn>4428.495369573499</goodn>
<ind>15813.33746910846</ind>
<lind>15795.00000000000</lind>
<mass>157.9367660834049</mass>
<massgaussian>157.9367660834049</massgaussian>
<meth>4</meth>
<reso>2101.059411496677</reso>
<rind>15940.00000000000</rind>
<s2n>20.78102462308278</s2n>
<type>0</type>
</pk>
<pk>
<absi>1.793598594364087</absi>
<area>0.1531065251404898</area>
<chisq>0.1787737845967412</chisq>
<goodn>332.9688759483882</goodn>
<ind>15998.00929595497</ind>
<lind>15980.00000000000</lind>
<mass>159.7882408965422</mass>
<massgaussian>159.7882408965422</massgaussian>
<meth>4</meth>
<reso>2169.840332755487</reso>
<rind>16211.00000000000</rind>
<s2n>22.00808331334227</s2n>
<type>0</type>
</pk>
<pk>
<absi>0.8421924175562728</absi>
<area>0.07464002920706431</area>
<chisq>0.001934045004433001</chisq>
<goodn>4054.595649103167</goodn>
<ind>16376.99633485600</ind>
<lind>16358.00000000000</lind>
<mass>163.6226865143866</mass>
<massgaussian>163.6226865143866</massgaussian>
<meth>4</meth>
<reso>2144.858753267070</reso>
<rind>16611.00000000000</rind>
<s2n>10.47709901657391</s2n>
<type>0</type>
</pk>
<pk>
<absi>0.9837777119232104</absi>
<area>0.08695195008866648</area>
<chisq>0.002613811171063241</chisq>
<goodn>4380.422199928436</goodn>
<ind>16631.27990482422</ind>
<lind>16613.00000000000</lind>
<mass>166.2216958283064</mass>
<massgaussian>166.2216958283064</massgaussian>
<meth>4</meth>
<reso>2188.131795113340</reso>
<rind>16863.00000000000</rind>
<s2n>12.55290037771765</s2n>
<type>0</type>
</pk>
<pk>
<absi>0.7007972631892777</absi>
<area>0.06635403669633953</area>
<chisq>0.02888017471372469</chisq>
<goodn>212.5670043821055</goodn>
<ind>16804.81735895922</ind>
<lind>16785.00000000000</lind>
<mass>168.0075263336055</mass>
<massgaussian>168.0075263336055</massgaussian>
<meth>4</meth>
<reso>2066.672941915743</reso>
<rind>17028.00000000000</rind>
<s2n>8.835880866316543</s2n>
<type>0</type>
</pk>
<pk>
<absi>3.243625405925130</absi>
<area>0.5804354258538018</area>
<chisq>0.06380545393128588</chisq>
<goodn>3629.635626201024</goodn>
<ind>17476.26831166184</ind>
<lind>17440.00000000000</lind>
<mass>175.0099871259071</mass>
<massgaussian>175.0099871259071</massgaussian>
<meth>4</meth>
<reso>1143.705837665747</reso>
<rind>17720.00000000000</rind>
<s2n>40.58273247811884</s2n>
<type>0</type>
</pk>
<pk>
<absi>1.815210214055566</absi>
<area>0.2040866485278322</area>
<chisq>0.06347257691361151</chisq>
<goodn>1026.399091958234</goodn>
<ind>18159.01542816911</ind>
<lind>18137.00000000000</lind>
<mass>182.2816013089274</mass>
<massgaussian>182.2816013089274</massgaussian>
<meth>4</meth>
<reso>1903.942708746496</reso>
<rind>18355.00000000000</rind>
<s2n>22.35888386510551</s2n>
<type>0</type>
</pk>
<pk>
<absi>2.624291701086188</absi>
<area>0.3003962005922256</area>
<chisq>0.01433864531445483</chisq>
<goodn>9400.487031333734</goodn>
<ind>18592.42202735925</ind>
<lind>18570.00000000000</lind>
<mass>186.9769428163550</mass>
<massgaussian>186.9769428163550</massgaussian>
<meth>4</meth>
<reso>1923.443669091438</reso>
<rind>18815.00000000000</rind>
<s2n>31.83040956973402</s2n>
<type>0</type>
</pk>
<pk>
<absi>1.109736718185869</absi>
<area>0.1086507033908332</area>
<chisq>0.003818174793236957</chisq>
<goodn>3916.015265064229</goodn>
<ind>18901.50083106873</ind>
<lind>18883.00000000000</lind>
<mass>190.3630617520804</mass>
<massgaussian>190.3630617520804</massgaussian>
<meth>4</meth>
<reso>2294.003047911398</reso>
<rind>19119.00000000000</rind>
<s2n>13.30787074701744</s2n>
<type>0</type>
</pk>
<pk>
<absi>1.485557426853147</absi>
<area>0.1480117357900609</area>
<chisq>0.005899007101195111</chisq>
<goodn>5052.739427756171</goodn>
<ind>19201.27764309254</ind>
<lind>19182.00000000000</lind>
<mass>193.6772828373233</mass>
<massgaussian>193.6772828373233</massgaussian>
<meth>4</meth>
<reso>2297.856402631746</reso>
<rind>19417.00000000000</rind>
<s2n>17.23598558300611</s2n>
<type>0</type>
</pk>
<pk>
<absi>1.892905580700957</absi>
<area>0.1902703781181104</area>
<chisq>0.1804230679688777</chisq>
<goodn>381.2847311436914</goodn>
<ind>19619.86944466824</ind>
<lind>19601.00000000000</lind>
<mass>198.3545732404671</mass>
<massgaussian>198.3545732404671</massgaussian>
<meth>4</meth>
<reso>2339.755369914923</reso>
<rind>19833.00000000000</rind>
<s2n>21.99743394704508</s2n>
<type>0</type>
</pk>
<pk>
<absi>0.9700194898402368</absi>
<area>0.09843703234371766</area>
<chisq>0.002923371028031244</chisq>
<goodn>3528.822871140948</goodn>
<ind>19936.57143670091</ind>
<lind>19918.00000000000</lind>
<mass>201.9317310592601</mass>
<massgaussian>201.9317310592601</massgaussian>
<meth>4</meth>
<reso>2363.428813130193</reso>
<rind>20148.00000000000</rind>
<s2n>11.27780473685247</s2n>
<type>0</type>
</pk>
<pk>
<absi>0.9750264380916478</absi>
<area>0.09747599959765968</area>
<chisq>0.002435425938602133</chisq>
<goodn>4385.415832999604</goodn>
<ind>20278.90499230128</ind>
<lind>20261.00000000000</lind>
<mass>205.8356145909566</mass>
<massgaussian>205.8356145909566</massgaussian>
<meth>4</meth>
<reso>2450.919372997869</reso>
<rind>20488.00000000000</rind>
<s2n>11.40014814879138</s2n>
<type>0</type>
</pk>
<pk>
<absi>1.726410939595556</absi>
<area>0.1866130730020673</area>
<chisq>0.06155860858965146</chisq>
<goodn>795.5273661599506</goodn>
<ind>20726.13083781253</ind>
<lind>20707.00000000000</lind>
<mass>210.9939787691934</mass>
<massgaussian>210.9939787691934</massgaussian>
<meth>4</meth>
<reso>2330.495823574081</reso>
<rind>20916.00000000000</rind>
<s2n>20.38702934466164</s2n>
<type>0</type>
</pk>
<pk>
<absi>2.111080248958659</absi>
<area>0.2377354409734223</area>
<chisq>0.01503782558930232</chisq>
<goodn>4743.613040212115</goodn>
<ind>20941.13528243073</ind>
<lind>20921.00000000000</lind>
<mass>213.4974083678790</mass>
<massgaussian>213.4974083678790</massgaussian>
<meth>4</meth>
<reso>2266.750677276602</reso>
<rind>21149.00000000000</rind>
<s2n>24.92596514810284</s2n>
<type>0</type>
</pk>
<pk>
<absi>1.337481598288494</absi>
<area>0.1801019782612713</area>
<chisq>0.005444866325554005</chisq>
<goodn>4593.492653240422</goodn>
<ind>21078.76725982242</ind>
<lind>21055.00000000000</lind>
<mass>215.1079729023247</mass>
<massgaussian>215.1079729023247</massgaussian>
<meth>4</meth>
<reso>1911.739364912437</reso>
<rind>21337.00000000000</rind>
<s2n>15.69003697218288</s2n>
<type>0</type>
</pk>
<pk>
<absi>0.8861815747680093</absi>
<area>0.1030781461861763</area>
<chisq>0.005681545894429707</chisq>
<goodn>1703.925671853291</goodn>
<ind>21406.20768441301</ind>
<lind>21386.00000000000</lind>
<mass>218.9648835717267</mass>
<massgaussian>218.9648835717267</massgaussian>
<meth>4</meth>
<reso>2257.839352445955</reso>
<rind>21612.00000000000</rind>
<s2n>10.32550423572079</s2n>
<type>0</type>
</pk>
<pk>
<absi>0.8441559698112451</absi>
<area>0.09125906184230559</area>
<chisq>0.001975631234440940</chisq>
<goodn>1160.560762607745</goodn>
<ind>21550.98929424869</ind>
<lind>21532.00000000000</lind>
<mass>220.6815890767574</mass>
<massgaussian>220.6815890767574</massgaussian>
<meth>4</meth>
<reso>2450.774708790265</reso>
<rind>21754.00000000000</rind>
<s2n>9.877855674279591</s2n>
<type>0</type>
</pk>
<pk>
<absi>0.7230076680207989</absi>
<area>0.09998170345977653</area>
<chisq>0.005230258043396888</chisq>
<goodn>419.4045247317912</goodn>
<ind>21788.99168596222</ind>
<lind>21765.00000000000</lind>
<mass>223.5187378065099</mass>
<massgaussian>223.5187378065099</massgaussian>
<meth>4</meth>
<reso>1940.255304275459</reso>
<rind>21996.00000000000</rind>
<s2n>8.457316850127953</s2n>
<type>0</type>
</pk>
<pk>
<absi>1.087282079104061</absi>
<area>0.1223465871295579</area>
<chisq>0.01097366892034791</chisq>
<goodn>1345.363192921087</goodn>
<ind>21998.30256264607</ind>
<lind>21979.00000000000</lind>
<mass>226.0293974832259</mass>
<massgaussian>226.0293974832259</massgaussian>
<meth>4</meth>
<reso>2419.000101061578</reso>
<rind>22200.00000000000</rind>
<s2n>12.76623996254127</s2n>
<type>0</type>
</pk>
<pk>
<absi>1.255652621870169</absi>
<area>0.1354348417767272</area>
<chisq>0.02004614268602363</chisq>
<goodn>1091.105424077912</goodn>
<ind>22173.68135584777</ind>
<lind>22155.00000000000</lind>
<mass>228.1442458633724</mass>
<massgaussian>228.1442458633724</massgaussian>
<meth>4</meth>
<reso>2550.334109815718</reso>
<rind>22343.00000000000</rind>
<s2n>14.63226560296251</s2n>
<type>0</type>
</pk>
<pk>
<absi>1.690648001152564</absi>
<area>0.1825473681202889</area>
<chisq>0.009945163243864871</chisq>
<goodn>4131.914596148925</goodn>
<ind>22464.00013270017</ind>
<lind>22446.00000000000</lind>
<mass>231.6675866896778</mass>
<massgaussian>231.6675866896778</massgaussian>
<meth>4</meth>
<reso>2592.186868335251</reso>
<rind>22662.00000000000</rind>
<s2n>20.36306742417737</s2n>
<type>0</type>
</pk>
<pk>
<absi>0.7783122902593965</absi>
<area>0.1337030984646545</area>
<chisq>0.003161851657770641</chisq>
<goodn>1650.563377676527</goodn>
<ind>22765.89497553626</ind>
<lind>22737.00000000000</lind>
<mass>235.3611404711272</mass>
<massgaussian>235.3611404711272</massgaussian>
<meth>4</meth>
<reso>1659.070696852425</reso>
<rind>22973.00000000000</rind>
<s2n>9.463966444848202</s2n>
<type>0</type>
</pk>
<pk>
<absi>1.533511291724126</absi>
<area>0.1727812969280400</area>
<chisq>0.008303870966111727</chisq>
<goodn>4033.527038765516</goodn>
<ind>23081.99779057343</ind>
<lind>23063.00000000000</lind>
<mass>239.2610316094115</mass>
<massgaussian>239.2610316094115</massgaussian>
<meth>4</meth>
<reso>2576.746218030710</reso>
<rind>23277.00000000000</rind>
<s2n>18.46602967562533</s2n>
<type>0</type>
</pk>
<pk>
<absi>1.085461179117943</absi>
<area>0.1237685407056270</area>
<chisq>0.005459276898470158</chisq>
<goodn>2385.842890541054</goodn>
<ind>23309.33357467849</ind>
<lind>23291.00000000000</lind>
<mass>242.0863442364131</mass>
<massgaussian>242.0863442364131</massgaussian>
<meth>4</meth>
<reso>2586.142660606576</reso>
<rind>23504.00000000000</rind>
<s2n>12.75242772385976</s2n>
<type>0</type>
</pk>
<pk>
<absi>0.9275064594736535</absi>
<area>0.1161348617012614</area>
<chisq>0.005404136486044589</chisq>
<goodn>1085.199777398995</goodn>
<ind>23459.52136121166</ind>
<lind>23439.00000000000</lind>
<mass>243.9623176109949</mass>
<massgaussian>243.9623176109949</massgaussian>
<meth>4</meth>
<reso>2373.314251286872</reso>
<rind>23655.00000000000</rind>
<s2n>10.85809436590878</s2n>
<type>0</type>
</pk>
<pk>
<absi>1.611353028374378</absi>
<area>0.1896083807404398</area>
<chisq>0.01025337949233847</chisq>
<goodn>2262.240612750303</goodn>
<ind>23620.65422492524</ind>
<lind>23601.00000000000</lind>
<mass>245.9833701030941</mass>
<massgaussian>245.9833701030941</massgaussian>
<meth>4</meth>
<reso>2546.344022487824</reso>
<rind>23814.00000000000</rind>
<s2n>18.89017798536418</s2n>
<type>0</type>
</pk>
<pk>
<absi>0.8056774058720717</absi>
<area>0.1002441975950996</area>
<chisq>0.02745890397325598</chisq>
<goodn>302.0993104870533</goodn>
<ind>23806.84668119505</ind>
<lind>23787.00000000000</lind>
<mass>248.3295296317322</mass>
<massgaussian>248.3295296317322</massgaussian>
<meth>4</meth>
<reso>2435.721419385869</reso>
<rind>23999.00000000000</rind>
<s2n>9.427011952828947</s2n>
<type>0</type>
</pk>
<pk>
<absi>1.445486766687937</absi>
<area>0.2835616712743569</area>
<chisq>0.01981721897111697</chisq>
<goodn>1523.421060846639</goodn>
<ind>24326.66095873526</ind>
<lind>24295.00000000000</lind>
<mass>254.9408536939315</mass>
<massgaussian>254.9408536939315</massgaussian>
<meth>4</meth>
<reso>1591.110260087722</reso>
<rind>24529.00000000000</rind>
<s2n>17.20215228741063</s2n>
<type>0</type>
</pk>
<pk>
<absi>1.983778028120656</absi>
<area>0.2690273699110580</area>
<chisq>0.01424447430408822</chisq>
<goodn>4402.151817840822</goodn>
<ind>24567.88090230298</ind>
<lind>24546.00000000000</lind>
<mass>258.0395276082319</mass>
<massgaussian>258.0395276082319</massgaussian>
<meth>4</meth>
<reso>2333.707999039478</reso>
<rind>24759.00000000000</rind>
<s2n>23.37772894558257</s2n>
<type>0</type>
</pk>
<pk>
<absi>1.250899879433352</absi>
<area>0.1469896621761077</area>
<chisq>0.06267525136634225</chisq>
<goodn>376.6168679005742</goodn>
<ind>24731.88375278213</ind>
<lind>24713.00000000000</lind>
<mass>260.1574025496888</mass>
<massgaussian>260.1574025496888</massgaussian>
<meth>4</meth>
<reso>2718.689239181611</reso>
<rind>24920.00000000000</rind>
<s2n>14.83928970226999</s2n>
<type>0</type>
</pk>
<pk>
<absi>0.9431340601582756</absi>
<area>0.1447576856655589</area>
<chisq>0.02798489006949977</chisq>
<goodn>132.0971964951324</goodn>
<ind>24872.96808053149</ind>
<lind>24849.00000000000</lind>
<mass>261.9865218117542</mass>
<massgaussian>261.9865218117542</massgaussian>
<meth>4</meth>
<reso>2098.201839687485</reso>
<rind>25066.00000000000</rind>
<s2n>11.27250953192650</s2n>
<type>0</type>
</pk>
<pk>
<absi>0.8147345604435204</absi>
<area>0.09747537141991042</area>
<chisq>0.002833428665698022</chisq>
<goodn>2082.180391927629</goodn>
<ind>25043.02791515196</ind>
<lind>25024.00000000000</lind>
<mass>264.2001632229615</mass>
<massgaussian>264.2001632229615</massgaussian>
<meth>4</meth>
<reso>2717.948041366888</reso>
<rind>25262.00000000000</rind>
<s2n>9.701858026102297</s2n>
<type>0</type>
</pk>
<pk>
<absi>0.9739647308866339</absi>
<area>0.1161868485923129</area>
<chisq>0.003612159291180620</chisq>
<goodn>2798.406099782583</goodn>
<ind>25179.28361208442</ind>
<lind>25161.00000000000</lind>
<mass>265.9807756206662</mass>
<massgaussian>265.9807756206662</massgaussian>
<meth>4</meth>
<reso>2747.024883715375</reso>
<rind>25352.00000000000</rind>
<s2n>11.50488942182771</s2n>
<type>0</type>
</pk>
<pk>
<absi>16.71981561674165</absi>
<area>3.528783925241144</area>
<chisq>0.6441420540508568</chisq>
<goodn>12833.16960726620</goodn>
<ind>25643.56615258410</ind>
<lind>25611.00000000000</lind>
<mass>272.0948569368997</mass>
<massgaussian>272.0948569368997</massgaussian>
<meth>4</meth>
<reso>1593.915556151978</reso>
<rind>25841.00000000000</rind>
<s2n>198.8110469870665</s2n>
<type>0</type>
</pk>
<pk>
<absi>0.5518461294273209</absi>
<area>0.06890019438408940</area>
<chisq>0.001161479614521215</chisq>
<goodn>1027.112817760660</goodn>
<ind>25925.74902343671</ind>
<lind>25907.00000000000</lind>
<mass>275.8462460067810</mass>
<massgaussian>275.8462460067810</massgaussian>
<meth>4</meth>
<reso>2738.292909754005</reso>
<rind>26079.00000000000</rind>
<s2n>6.455571675606470</s2n>
<type>0</type>
</pk>
<pk>
<absi>1.040894595855936</absi>
<area>0.1287480039907251</area>
<chisq>0.02849911255818597</chisq>
<goodn>495.7847686262981</goodn>
<ind>26129.83518564302</ind>
<lind>26111.00000000000</lind>
<mass>278.5760775012831</mass>
<massgaussian>278.5760775012831</massgaussian>
<meth>4</meth>
<reso>2794.775339214523</reso>
<rind>26312.00000000000</rind>
<s2n>12.09397804339874</s2n>
<type>0</type>
</pk>
<pk>
<absi>0.5545598121044443</absi>
<area>0.06955249494627944</area>
<chisq>0.001251501803403095</chisq>
<goodn>970.1625314104180</goodn>
<ind>26323.00098544279</ind>
<lind>26304.00000000000</lind>
<mass>281.1727410975864</mass>
<massgaussian>281.1727410975864</massgaussian>
<meth>4</meth>
<reso>2786.027447741049</reso>
<rind>26518.00000000000</rind>
<s2n>6.597614307125791</s2n>
<type>0</type>
</pk>
<pk>
<absi>1.003709045727819</absi>
<area>0.1872426533661468</area>
<chisq>0.09270764538295005</chisq>
<goodn>156.7908528485436</goodn>
<ind>26596.05725465268</ind>
<lind>26568.00000000000</lind>
<mass>284.8647639179589</mass>
<massgaussian>284.8647639179589</massgaussian>
<meth>4</meth>
<reso>1901.638186481323</reso>
<rind>26785.00000000000</rind>
<s2n>11.93215493522239</s2n>
<type>0</type>
</pk>
<pk>
<absi>0.9144739646286957</absi>
<area>0.1604584600255869</area>
<chisq>0.02650629940633335</chisq>
<goodn>326.9954455882851</goodn>
<ind>26835.01016683396</ind>
<lind>26809.00000000000</lind>
<mass>288.1162701689049</mass>
<massgaussian>288.1162701689049</massgaussian>
<meth>4</meth>
<reso>2048.630140104342</reso>
<rind>27021.00000000000</rind>
<s2n>10.74124625787940</s2n>
<type>0</type>
</pk>
<pk>
<absi>1.272651015388328</absi>
<area>0.1866543866774712</area>
<chisq>0.006511084089999401</chisq>
<goodn>3296.068250156429</goodn>
<ind>27204.89069423289</ind>
<lind>27184.00000000000</lind>
<mass>293.1872971913330</mass>
<massgaussian>293.1872971913330</massgaussian>
<meth>4</meth>
<reso>2501.219306760893</reso>
<rind>27385.00000000000</rind>
<s2n>14.72811788026566</s2n>
<type>0</type>
</pk>
<pk>
<absi>0.5748382690476387</absi>
<area>0.08518138085532390</area>
<chisq>0.002854558125420743</chisq>
<goodn>489.7964238458098</goodn>
<ind>27431.01062039603</ind>
<lind>27410.00000000000</lind>
<mass>296.3101089432357</mass>
<massgaussian>296.3101089432357</massgaussian>
<meth>4</meth>
<reso>2506.401241091093</reso>
<rind>27639.00000000000</rind>
<s2n>6.649370835409800</s2n>
<type>0</type>
</pk>
<pk>
<absi>1.257036054745641</absi>
<area>0.1729632445963916</area>
<chisq>0.02943809207062811</chisq>
<goodn>805.7512536948711</goodn>
<ind>27624.39987287461</ind>
<lind>27605.00000000000</lind>
<mass>298.9945896419374</mass>
<massgaussian>298.9945896419374</massgaussian>
<meth>4</meth>
<reso>2727.840434885406</reso>
<rind>27787.00000000000</rind>
<s2n>14.61271103017170</s2n>
<type>0</type>
</pk>
<pk>
<absi>2.947973212608670</absi>
<area>0.4956869628927179</area>
<chisq>0.01016907175574705</chisq>
<goodn>15246.96479591283</goodn>
<ind>27914.44385001736</ind>
<lind>27891.00000000000</lind>
<mass>303.0444402464031</mass>
<massgaussian>303.0444402464031</massgaussian>
<meth>4</meth>
<reso>2267.665196607831</reso>
<rind>28077.00000000000</rind>
<s2n>33.75591769503845</s2n>
<type>0</type>
</pk>
<pk>
<absi>1.245594441017790</absi>
<area>0.1942833882605461</area>
<chisq>0.006666211728104970</chisq>
<goodn>2984.504845816745</goodn>
<ind>28276.96076607821</ind>
<lind>28255.00000000000</lind>
<mass>308.1462128814597</mass>
<massgaussian>308.1462128814597</massgaussian>
<meth>4</meth>
<reso>2492.921416896196</reso>
<rind>28469.00000000000</rind>
<s2n>14.28455053422688</s2n>
<type>0</type>
</pk>
<pk>
<absi>0.7760654413836230</absi>
<area>0.1090036265059407</area>
<chisq>0.01097900462743694</chisq>
<goodn>406.9244656893443</goodn>
<ind>28403.92863285984</ind>
<lind>28384.00000000000</lind>
<mass>309.9435711922677</mass>
<massgaussian>309.9435711922677</massgaussian>
<meth>4</meth>
<reso>2787.352643782454</reso>
<rind>28578.00000000000</rind>
<s2n>8.891909345858345</s2n>
<type>0</type>
</pk>
<pk>
<absi>0.9757596250419919</absi>
<area>0.1282121462427152</area>
<chisq>0.005251040002282546</chisq>
<goodn>1437.703104297351</goodn>
<ind>28707.88023966295</ind>
<lind>28690.00000000000</lind>
<mass>314.2684892540482</mass>
<massgaussian>314.2684892540482</massgaussian>
<meth>4</meth>
<reso>3028.497570102079</reso>
<rind>28879.00000000000</rind>
<s2n>11.02238165427854</s2n>
<type>0</type>
</pk>
<pk>
<absi>0.5510682200476788</absi>
<area>0.07533458592427754</area>
<chisq>0.001512990588789843</chisq>
<goodn>664.8502077452991</goodn>
<ind>29010.00000242278</ind>
<lind>28991.00000000000</lind>
<mass>318.5983666228378</mass>
<massgaussian>318.5983666228378</massgaussian>
<meth>4</meth>
<reso>2958.202672520318</reso>
<rind>29164.00000000000</rind>
<s2n>6.197233117516014</s2n>
<type>0</type>
</pk>
<pk>
<absi>1.927635807929037</absi>
<area>0.2902937845356792</area>
<chisq>0.01633838754492236</chisq>
<goodn>3634.759604485817</goodn>
<ind>29177.23755749063</ind>
<lind>29157.00000000000</lind>
<mass>321.0084680066586</mass>
<massgaussian>321.0084680066586</massgaussian>
<meth>4</meth>
<reso>2709.359481465834</reso>
<rind>29349.00000000000</rind>
<s2n>21.88201376632121</s2n>
<type>0</type>
</pk>
<pk>
<absi>0.5504215487974168</absi>
<area>0.07613007636381058</area>
<chisq>0.001519741319087956</chisq>
<goodn>645.6559737989079</goodn>
<ind>29373.99983331875</ind>
<lind>29355.00000000000</lind>
<mass>323.8562097728180</mass>
<massgaussian>323.8562097728180</massgaussian>
<meth>4</meth>
<reso>2980.933815438181</reso>
<rind>29517.00000000000</rind>
<s2n>6.187595252016450</s2n>
<type>0</type>
</pk>
<pk>
<absi>0.4417114533551412</absi>
<area>0.07079141187032402</area>
<chisq>0.0009141153892606059</chisq>
<goodn>360.1289058911336</goodn>
<ind>29463.95267175455</ind>
<lind>29442.00000000000</lind>
<mass>325.1624758441116</mass>
<massgaussian>325.1624758441116</massgaussian>
<meth>4</meth>
<reso>2584.873650575533</reso>
<rind>29615.00000000000</rind>
<s2n>4.959908622682577</s2n>
<type>0</type>
</pk>
<pk>
<absi>1.907182687401660</absi>
<area>0.2664382414491373</area>
<chisq>0.02774340785292939</chisq>
<goodn>1941.885030919937</goodn>
<ind>29725.82913567848</ind>
<lind>29707.00000000000</lind>
<mass>328.9810098670822</mass>
<massgaussian>328.9810098670822</massgaussian>
<meth>4</meth>
<reso>3006.643889494721</reso>
<rind>29888.00000000000</rind>
<s2n>21.17398846736133</s2n>
<type>0</type>
</pk>
<pk>
<absi>0.5499412625121758</absi>
<area>0.07774437743882674</area>
<chisq>0.001907262417320069</chisq>
<goodn>472.4065156261328</goodn>
<ind>29887.99083550467</ind>
<lind>29869.00000000000</lind>
<mass>331.3572444956348</mass>
<massgaussian>331.3572444956348</massgaussian>
<meth>4</meth>
<reso>2996.675135179127</reso>
<rind>30056.00000000000</rind>
<s2n>6.025243529418447</s2n>
<type>0</type>
</pk>
<pk>
<absi>0.6906864395384864</absi>
<area>0.09792701461896720</area>
<chisq>0.003005423472096265</chisq>
<goodn>807.4339863538810</goodn>
<ind>30033.00442749851</ind>
<lind>30014.00000000000</lind>
<mass>333.4897731127011</mass>
<massgaussian>333.4897731127011</massgaussian>
<meth>4</meth>
<reso>3010.772988729061</reso>
<rind>30217.00000000000</rind>
<s2n>7.557611519078579</s2n>
<type>0</type>
</pk>
<pk>
<absi>0.7276693388252681</absi>
<area>0.1104500447598030</area>
<chisq>0.03003929115930854</chisq>
<goodn>137.5803858728079</goodn>
<ind>30116.32126199070</ind>
<lind>30096.00000000000</lind>
<mass>334.7182424773885</mass>
<massgaussian>334.7182424773885</massgaussian>
<meth>4</meth>
<reso>2824.643765241926</reso>
<rind>30312.00000000000</rind>
<s2n>7.913003758729484</s2n>
<type>0</type>
</pk>
<pk>
<absi>1.010354618732374</absi>
<area>0.2514065128879211</area>
<chisq>0.03252085605593522</chisq>
<goodn>320.9392995251029</goodn>
<ind>30337.67225894696</ind>
<lind>30305.00000000000</lind>
<mass>337.9934391578571</mass>
<massgaussian>337.9934391578571</massgaussian>
<meth>4</meth>
<reso>1743.150729883973</reso>
<rind>30536.00000000000</rind>
<s2n>10.85726532354791</s2n>
<type>0</type>
</pk>
<pk>
<absi>1.379001422860303</absi>
<area>0.1948537409343116</area>
<chisq>0.01077248463752839</chisq>
<goodn>2156.410889132568</goodn>
<ind>30538.09868612632</ind>
<lind>30520.00000000000</lind>
<mass>340.9734194414561</mass>
<massgaussian>340.9734194414561</massgaussian>
<meth>4</meth>
<reso>3101.851383598038</reso>
<rind>30704.00000000000</rind>
<s2n>14.71171748236096</s2n>
<type>0</type>
</pk>
<pk>
<absi>0.8251794626852418</absi>
<area>0.1190595576588706</area>
<chisq>0.006358721202549117</chisq>
<goodn>698.6291373788642</goodn>
<ind>31011.97515895974</ind>
<lind>30993.00000000000</lind>
<mass>348.0735568840437</mass>
<massgaussian>348.0735568840437</massgaussian>
<meth>4</meth>
<reso>3113.380112101712</reso>
<rind>31176.00000000000</rind>
<s2n>8.584081784191646</s2n>
<type>0</type>
</pk>
<pk>
<absi>1.208277782270166</absi>
<area>0.1905681246944444</area>
<chisq>0.01321000899026383</chisq>
<goodn>1165.643950862645</goodn>
<ind>31147.30251851017</ind>
<lind>31127.00000000000</lind>
<mass>350.1152385609180</mass>
<massgaussian>350.1152385609180</massgaussian>
<meth>4</meth>
<reso>2868.144234962744</reso>
<rind>31335.00000000000</rind>
<s2n>12.29065643527615</s2n>
<type>0</type>
</pk>
<pk>
<absi>0.8175567883933053</absi>
<area>0.1087508514914662</area>
<chisq>0.007018223614442301</chisq>
<goodn>467.4655499961747</goodn>
<ind>31238.47791329576</ind>
<lind>31221.00000000000</lind>
<mass>351.4943242973581</mass>
<massgaussian>351.4943242973581</massgaussian>
<meth>4</meth>
<reso>3415.728673083071</reso>
<rind>31400.00000000000</rind>
<s2n>8.204935750487282</s2n>
<type>0</type>
</pk>
<pk>
<absi>1.079730246168857</absi>
<area>0.1799964524826388</area>
<chisq>0.004922487849930176</chisq>
<goodn>2625.916482320547</goodn>
<ind>31406.11898871802</ind>
<lind>31385.00000000000</lind>
<mass>354.0374087349238</mass>
<massgaussian>354.0374087349238</massgaussian>
<meth>4</meth>
<reso>2749.984172324956</reso>
<rind>31571.00000000000</rind>
<s2n>10.95749316894101</s2n>
<type>0</type>
</pk>
<pk>
<absi>1.184097629006406</absi>
<area>0.2005832878686822</area>
<chisq>0.04583129533039754</chisq>
<goodn>319.0926334996411</goodn>
<ind>31667.44860728303</ind>
<lind>31646.00000000000</lind>
<mass>358.0208776667109</mass>
<massgaussian>358.0208776667109</massgaussian>
<meth>4</meth>
<reso>2742.833957823790</reso>
<rind>31807.00000000000</rind>
<s2n>11.71890161658464</s2n>
<type>0</type>
</pk>
<pk>
<absi>0.6960928345231305</absi>
<area>0.1080770242368984</area>
<chisq>0.01438667726073111</chisq>
<goodn>175.6079066598706</goodn>
<ind>31764.46540538939</ind>
<lind>31745.00000000000</lind>
<mass>359.5056534739808</mass>
<massgaussian>359.5056534739808</massgaussian>
<meth>4</meth>
<reso>3007.455423876850</reso>
<rind>31927.00000000000</rind>
<s2n>6.859120450583254</s2n>
<type>0</type>
</pk>
<pk>
<absi>1.342972026042345</absi>
<area>0.3388869298097005</area>
<chisq>0.01799589957696003</chisq>
<goodn>1255.579598754681</goodn>
<ind>32058.64409790179</ind>
<lind>32027.00000000000</lind>
<mass>364.0275347881808</mass>
<massgaussian>364.0275347881808</massgaussian>
<meth>4</meth>
<reso>1878.490971684486</reso>
<rind>32245.00000000000</rind>
<s2n>13.17615694459761</s2n>
<type>0</type>
</pk>
<pk>
<absi>1.184384637457332</absi>
<area>0.1845108137609813</area>
<chisq>0.01761172639694116</chisq>
<goodn>792.7635389176204</goodn>
<ind>32182.70223711102</ind>
<lind>32163.00000000000</lind>
<mass>365.9433341727038</mass>
<massgaussian>365.9433341727038</massgaussian>
<meth>4</meth>
<reso>3062.055654026388</reso>
<rind>32328.00000000000</rind>
<s2n>11.39341662834330</s2n>
<type>0</type>
</pk>
<pk>
<absi>1.209387428935562</absi>
<area>0.2009000957248635</area>
<chisq>0.1839760981912122</chisq>
<goodn>52.10664294166455</goodn>
<ind>32315.43072963580</ind>
<lind>32295.00000000000</lind>
<mass>367.9988613764595</mass>
<massgaussian>367.9988613764595</massgaussian>
<meth>4</meth>
<reso>2892.766522009692</reso>
<rind>32477.00000000000</rind>
<s2n>11.78611980736097</s2n>
<type>0</type>
</pk>
<pk>
<absi>0.9540673690434084</absi>
<area>0.1892327644258546</area>
<chisq>0.01832407166131927</chisq>
<goodn>237.2593640644936</goodn>
<ind>32439.22270942638</ind>
<lind>32415.00000000000</lind>
<mass>369.9214286692067</mass>
<massgaussian>369.9214286692067</massgaussian>
<meth>4</meth>
<reso>2435.419616031028</reso>
<rind>32605.00000000000</rind>
<s2n>9.394038315958879</s2n>
<type>0</type>
</pk>
<pk>
<absi>0.8892898036347137</absi>
<area>0.2536648251124191</area>
<chisq>0.08034409227717021</chisq>
<goodn>63.79849247987792</goodn>
<ind>32571.94290326806</ind>
<lind>32537.00000000000</lind>
<mass>371.9884881011782</mass>
<massgaussian>371.9884881011782</massgaussian>
<meth>4</meth>
<reso>1706.751438645290</reso>
<rind>32734.00000000000</rind>
<s2n>8.715319563284044</s2n>
<type>0</type>
</pk>
<pk>
<absi>1.300636962449208</absi>
<area>0.2172693980992466</area>
<chisq>0.06182288661852903</chisq>
<goodn>280.4412770509411</goodn>
<ind>32705.07414380860</ind>
<lind>32685.00000000000</lind>
<mass>374.0680140451416</mass>
<massgaussian>374.0680140451416</massgaussian>
<meth>4</meth>
<reso>2933.610729747064</reso>
<rind>32866.00000000000</rind>
<s2n>12.65321240543754</s2n>
<type>0</type>
</pk>
<pk>
<absi>0.8397360782974381</absi>
<area>0.1766619221914723</area>
<chisq>0.04193710976458196</chisq>
<goodn>123.2677966686060</goodn>
<ind>32951.19830379667</ind>
<lind>32926.00000000000</lind>
<mass>377.9285052677570</mass>
<massgaussian>377.9285052677570</massgaussian>
<meth>4</meth>
<reso>2357.451314972602</reso>
<rind>33116.00000000000</rind>
<s2n>7.797434781338064</s2n>
<type>0</type>
</pk>
<pk>
<absi>1.489952251504408</absi>
<area>0.2499269249028434</area>
<chisq>0.01251282268706117</chisq>
<goodn>2015.347100388608</goodn>
<ind>33148.13602816517</ind>
<lind>33128.00000000000</lind>
<mass>381.0324672511472</mass>
<massgaussian>381.0324672511472</massgaussian>
<meth>4</meth>
<reso>2986.148731592039</reso>
<rind>33307.00000000000</rind>
<s2n>13.47906907198611</s2n>
<type>0</type>
</pk>
<pk>
<absi>1.390344121017975</absi>
<area>0.2488813241269786</area>
<chisq>0.006111821077746310</chisq>
<goodn>3544.057332062635</goodn>
<ind>33280.03680037550</ind>
<lind>33259.00000000000</lind>
<mass>383.1188169764889</mass>
<massgaussian>383.1188169764889</massgaussian>
<meth>4</meth>
<reso>2816.824834072377</reso>
<rind>33440.00000000000</rind>
<s2n>12.46595489931469</s2n>
<type>0</type>
</pk>
<pk>
<absi>1.112800150967352</absi>
<area>0.2243454715061279</area>
<chisq>0.04436566469176475</chisq>
<goodn>198.5921994276374</goodn>
<ind>33410.41631506586</ind>
<lind>33386.00000000000</lind>
<mass>385.1869753981470</mass>
<massgaussian>385.1869753981470</massgaussian>
<meth>4</meth>
<reso>2517.511521895164</reso>
<rind>33561.00000000000</rind>
<s2n>9.678716714245228</s2n>
<type>0</type>
</pk>
<pk>
<absi>0.5829467144613736</absi>
<area>0.1146167266940327</area>
<chisq>0.01521760734138128</chisq>
<goodn>41.03841224795136</goodn>
<ind>33993.63604204965</ind>
<lind>33971.00000000000</lind>
<mass>394.5098721345314</mass>
<massgaussian>394.5098721345314</massgaussian>
<meth>4</meth>
<reso>2658.302426041881</reso>
<rind>34153.00000000000</rind>
<s2n>4.790318346909120</s2n>
<type>0</type>
</pk>
<pk>
<absi>1.738212685521700</absi>
<area>0.2951970745469180</area>
<chisq>0.03020646305433757</chisq>
<goodn>1275.491961050271</goodn>
<ind>34152.16782568488</ind>
<lind>34132.00000000000</lind>
<mass>397.0642603728628</mass>
<massgaussian>397.0642603728628</massgaussian>
<meth>4</meth>
<reso>3101.159972083673</reso>
<rind>34308.00000000000</rind>
<s2n>14.20824545734033</s2n>
<type>0</type>
</pk>
<pk>
<absi>0.8195876558849005</absi>
<area>0.1329914572178505</area>
<chisq>0.004301335115042129</chisq>
<goodn>590.1415010108426</goodn>
<ind>34310.99809122644</ind>
<lind>34292.00000000000</lind>
<mass>399.6321338833595</mass>
<massgaussian>399.6321338833595</massgaussian>
<meth>4</meth>
<reso>3271.343635761406</reso>
<rind>34465.00000000000</rind>
<s2n>6.654106062743241</s2n>
<type>0</type>
</pk>
<pk>
<absi>0.9156092481464695</absi>
<area>0.1615172487780078</area>
<chisq>0.005622825103994996</chisq>
<goodn>712.8669024515581</goodn>
<ind>34405.24932538507</ind>
<lind>34385.00000000000</lind>
<mass>401.1600390737411</mass>
<massgaussian>401.1600390737411</massgaussian>
<meth>4</meth>
<reso>3023.231326318624</reso>
<rind>34554.00000000000</rind>
<s2n>7.375022453571093</s2n>
<type>0</type>
</pk>
<pk>
<absi>0.5711141161661248</absi>
<area>0.09294617324358051</area>
<chisq>0.003871694938171377</chisq>
<goodn>94.73780475084701</goodn>
<ind>34520.97385509746</ind>
<lind>34502.00000000000</lind>
<mass>403.0402329005908</mass>
<massgaussian>403.0402329005908</massgaussian>
<meth>4</meth>
<reso>3295.775969530595</reso>
<rind>34687.00000000000</rind>
<s2n>4.567426050379050</s2n>
<type>0</type>
</pk>
<pk>
<absi>0.5857544143123201</absi>
<area>0.1232916929129882</area>
<chisq>0.003326066173017506</chisq>
<goodn>161.2418629892865</goodn>
<ind>34594.71244169271</ind>
<lind>34570.00000000000</lind>
<mass>404.2406818014121</mass>
<massgaussian>404.2406818014121</massgaussian>
<meth>4</meth>
<reso>2557.588851078402</reso>
<rind>34766.00000000000</rind>
<s2n>4.637685305949510</s2n>
<type>0</type>
</pk>
<pk>
<absi>0.4560919093505981</absi>
<area>0.1019095854266391</area>
<chisq>0.003263123597447987</chisq>
<goodn>80.59668685171062</goodn>
<ind>34784.00589003263</ind>
<lind>34758.00000000000</lind>
<mass>407.3309212119287</mass>
<massgaussian>407.3309212119287</massgaussian>
<meth>4</meth>
<reso>2431.861609104651</reso>
<rind>34944.00000000000</rind>
<s2n>3.580710297664902</s2n>
<type>0</type>
</pk>
<pk>
<absi>0.5740399028922087</absi>
<area>0.09566432865539776</area>
<chisq>0.001281805474187401</chisq>
<goodn>284.0060535836163</goodn>
<ind>35063.00613822736</ind>
<lind>35044.00000000000</lind>
<mass>411.9081649182651</mass>
<massgaussian>411.9081649182651</massgaussian>
<meth>4</meth>
<reso>3305.608253571596</reso>
<rind>35212.00000000000</rind>
<s2n>4.378875502558900</s2n>
<type>0</type>
</pk>
<pk>
<absi>1.189060968459501</absi>
<area>0.2070471868775985</area>
<chisq>0.08124690545606685</chisq>
<goodn>124.4813734058704</goodn>
<ind>35319.46130268311</ind>
<lind>35300.00000000000</lind>
<mass>416.1392316246834</mass>
<massgaussian>416.1392316246834</massgaussian>
<meth>4</meth>
<reso>3207.083187807371</reso>
<rind>35457.00000000000</rind>
<s2n>8.700484113120499</s2n>
<type>0</type>
</pk>
<pk>
<absi>1.114701199608558</absi>
<area>0.2112554316251544</area>
<chisq>0.02754805433742097</chisq>
<goodn>256.8403368216738</goodn>
<ind>35434.06203821805</ind>
<lind>35413.00000000000</lind>
<mass>418.0372874462204</mass>
<massgaussian>418.0372874462204</massgaussian>
<meth>4</meth>
<reso>2960.072720266510</reso>
<rind>35573.00000000000</rind>
<s2n>8.182118157180256</s2n>
<type>0</type>
</pk>
<pk>
<absi>0.6851059813502510</absi>
<area>0.1132611422039553</area>
<chisq>0.005319544682000978</chisq>
<goodn>139.9732104005402</goodn>
<ind>35770.95166373777</ind>
<lind>35753.00000000000</lind>
<mass>423.6432448420426</mass>
<massgaussian>423.6432448420426</massgaussian>
<meth>4</meth>
<reso>3452.191913756485</reso>
<rind>35921.00000000000</rind>
<s2n>4.894782851801056</s2n>
<type>0</type>
</pk>
<pk>
<absi>0.8980886044797446</absi>
<area>0.2096100811772523</area>
<chisq>0.008346504806549200</chisq>
<goodn>269.6553846082098</goodn>
<ind>35853.27690405418</ind>
<lind>35827.00000000000</lind>
<mass>425.0191301888963</mass>
<massgaussian>425.0191301888963</massgaussian>
<meth>4</meth>
<reso>2453.202060790290</reso>
<rind>36010.00000000000</rind>
<s2n>6.286939755716340</s2n>
<type>0</type>
</pk>
<pk>
<absi>1.997295725522335</absi>
<area>0.4910989426108206</area>
<chisq>0.02365677297135344</chisq>
<goodn>1876.725542074266</goodn>
<ind>36088.96182225944</ind>
<lind>36062.00000000000</lind>
<mass>428.9710484035379</mass>
<massgaussian>428.9710484035379</massgaussian>
<meth>4</meth>
<reso>2355.437662050570</reso>
<rind>36256.00000000000</rind>
<s2n>13.70085361936459</s2n>
<type>0</type>
</pk>
<pk>
<absi>0.8983330935471986</absi>
<area>0.1453424467961110</area>
<chisq>0.005935397848331026</chisq>
<goodn>426.5906104600879</goodn>
<ind>36234.30506367900</ind>
<lind>36217.00000000000</lind>
<mass>431.4177175591672</mass>
<massgaussian>431.4177175591672</massgaussian>
<meth>4</meth>
<reso>3606.272470671419</reso>
<rind>36380.00000000000</rind>
<s2n>6.055101970452220</s2n>
<type>0</type>
</pk>
<pk>
<absi>1.850639203345881</absi>
<area>0.3418086299535127</area>
<chisq>0.07277166801092196</chisq>
<goodn>351.9870092963024</goodn>
<ind>36393.85515068613</ind>
<lind>36374.00000000000</lind>
<mass>434.1119622500756</mass>
<massgaussian>434.1119622500756</massgaussian>
<meth>4</meth>
<reso>3182.347553935618</reso>
<rind>36528.00000000000</rind>
<s2n>12.52324461027523</s2n>
<type>0</type>
</pk>
<pk>
<absi>3.222186944626567</absi>
<area>0.6155858197423163</area>
<chisq>0.1135880486397086</chisq>
<goodn>1503.084316215220</goodn>
<ind>36804.69948849405</ind>
<lind>36784.00000000000</lind>
<mass>441.0902854245995</mass>
<massgaussian>441.0902854245995</massgaussian>
<meth>4</meth>
<reso>3138.152694797963</reso>
<rind>36941.00000000000</rind>
<s2n>20.97811642656993</s2n>
<type>0</type>
</pk>
<pk>
<absi>1.342871620578028</absi>
<area>0.3272389652158921</area>
<chisq>0.1200097951460925</chisq>
<goodn>75.45587969812206</goodn>
<ind>36966.72102556462</ind>
<lind>36941.00000000000</lind>
<mass>443.8583624089195</mass>
<massgaussian>443.8583624089195</massgaussian>
<meth>4</meth>
<reso>2479.469182308224</reso>
<rind>37107.00000000000</rind>
<s2n>8.651165392255843</s2n>
<type>0</type>
</pk>
<pk>
<absi>0.9420682242304671</absi>
<area>0.1637198595281083</area>
<chisq>0.008210189815660716</chisq>
<goodn>307.5490351057785</goodn>
<ind>37051.06686994154</ind>
<lind>37032.00000000000</lind>
<mass>445.3029836312630</mass>
<massgaussian>445.3029836312630</massgaussian>
<meth>4</meth>
<reso>3490.847002785908</reso>
<rind>37198.00000000000</rind>
<s2n>6.040406862163195</s2n>
<type>0</type>
</pk>
<pk>
<absi>1.326393364851549</absi>
<area>0.2800499665610577</area>
<chisq>0.1456485923170390</chisq>
<goodn>54.85618321591962</goodn>
<ind>37484.07607696005</ind>
<lind>37462.00000000000</lind>
<mass>452.7581650930358</mass>
<massgaussian>452.7581650930358</massgaussian>
<meth>4</meth>
<reso>2933.494204048606</reso>
<rind>37633.00000000000</rind>
<s2n>8.168760767413424</s2n>
<type>0</type>
</pk>
<pk>
<absi>1.237014508625034</absi>
<area>0.3067083283590231</area>
<chisq>0.07132506893335260</chisq>
<goodn>61.13879941127924</goodn>
<ind>37561.81930039119</ind>
<lind>37536.00000000000</lind>
<mass>454.1035763054323</mass>
<massgaussian>454.1035763054323</massgaussian>
<meth>4</meth>
<reso>2507.320058708659</reso>
<rind>37703.00000000000</rind>
<s2n>7.552149466231256</s2n>
<type>0</type>
</pk>
<pk>
<absi>2.768613365441950</absi>
<area>0.5635994358012645</area>
<chisq>0.01507876040783358</chisq>
<goodn>6246.460000406205</goodn>
<ind>37723.83778703157</ind>
<lind>37702.00000000000</lind>
<mass>456.9141905702325</mass>
<massgaussian>456.9141905702325</massgaussian>
<meth>4</meth>
<reso>3077.551395830725</reso>
<rind>37859.00000000000</rind>
<s2n>16.72767341217381</s2n>
<type>0</type>
</pk>
<pk>
<absi>1.853289769046458</absi>
<area>0.3312730942189032</area>
<chisq>0.007534716429853900</chisq>
<goodn>4603.465180060209</goodn>
<ind>38123.98866460790</ind>
<lind>38105.00000000000</lind>
<mass>463.8949121977063</mass>
<massgaussian>463.8949121977063</massgaussian>
<meth>4</meth>
<reso>3572.120783594085</reso>
<rind>38266.00000000000</rind>
<s2n>10.79328666641768</s2n>
<type>0</type>
</pk>
<pk>
<absi>1.456713095529763</absi>
<area>0.5903228789741180</area>
<chisq>0.1706847587290736</chisq>
<goodn>55.87188552766697</goodn>
<ind>38470.01588414735</ind>
<lind>38428.00000000000</lind>
<mass>469.9763583316419</mass>
<massgaussian>469.9763583316419</massgaussian>
<meth>4</meth>
<reso>1603.567185087738</reso>
<rind>38638.00000000000</rind>
<s2n>8.044506503258527</s2n>
<type>0</type>
</pk>
<pk>
<absi>1.781247017971054</absi>
<area>0.3845040094758272</area>
<chisq>0.01708042709155643</chisq>
<goodn>1452.478155490232</goodn>
<ind>38593.22187010926</ind>
<lind>38571.00000000000</lind>
<mass>472.1517763872185</mass>
<massgaussian>472.1517763872185</massgaussian>
<meth>4</meth>
<reso>3024.347183220425</reso>
<rind>38741.00000000000</rind>
<s2n>9.719393896509928</s2n>
<type>0</type>
</pk>
<pk>
<absi>1.700704150435539</absi>
<area>0.3049497869976368</area>
<chisq>0.03054846497521747</chisq>
<goodn>729.3938134069363</goodn>
<ind>38714.87992795520</ind>
<lind>38697.00000000000</lind>
<mass>474.3050528741802</mass>
<massgaussian>474.3050528741802</massgaussian>
<meth>4</meth>
<reso>3661.816225391434</reso>
<rind>38857.00000000000</rind>
<s2n>9.208928032539346</s2n>
<type>0</type>
</pk>
<pk>
<absi>0.7415298935478187</absi>
<area>0.2115804477774655</area>
<chisq>0.006278867058997177</chisq>
<goodn>126.4417677386597</goodn>
<ind>39041.78397351800</ind>
<lind>39013.00000000000</lind>
<mass>480.1166226013771</mass>
<massgaussian>480.1166226013771</massgaussian>
<meth>4</meth>
<reso>2336.801461317215</reso>
<rind>39193.00000000000</rind>
<s2n>3.865888382797613</s2n>
<type>0</type>
</pk>
<pk>
<absi>0.6559060276706692</absi>
<area>0.1213957393591509</area>
<chisq>0.004659563696131515</chisq>
<goodn>95.25611989866310</goodn>
<ind>39128.80204050924</ind>
<lind>39110.00000000000</lind>
<mass>481.6698762262197</mass>
<massgaussian>481.6698762262197</massgaussian>
<meth>4</meth>
<reso>3617.795851085195</reso>
<rind>39284.00000000000</rind>
<s2n>3.386897761489885</s2n>
<type>0</type>
</pk>
<pk>
<absi>2.207993993590570</absi>
<area>0.4732199703729952</area>
<chisq>0.06685697045723379</chisq>
<goodn>747.0286815410908</goodn>
<ind>39372.29357709125</ind>
<lind>39351.00000000000</lind>
<mass>486.0301893525751</mass>
<massgaussian>486.0301893525751</massgaussian>
<meth>4</meth>
<reso>3159.603129593633</reso>
<rind>39516.00000000000</rind>
<s2n>11.20651450370677</s2n>
<type>0</type>
</pk>
<pk>
<absi>1.230879777093728</absi>
<area>0.2508639468529466</area>
<chisq>0.01169222659290949</chisq>
<goodn>209.2811050568527</goodn>
<ind>39464.02548448084</ind>
<lind>39444.00000000000</lind>
<mass>487.6782416824964</mass>
<massgaussian>487.6782416824964</massgaussian>
<meth>4</meth>
<reso>3336.869442361658</reso>
<rind>39614.00000000000</rind>
<s2n>6.225834118309229</s2n>
<type>0</type>
</pk>
<pk>
<absi>0.8203077960042333</absi>
<area>0.2892371709166503</area>
<chisq>0.02660488479657521</chisq>
<goodn>57.90321452633308</goodn>
<ind>39530.98346085500</ind>
<lind>39496.00000000000</lind>
<mass>488.8830617606416</mass>
<massgaussian>488.8830617606416</massgaussian>
<meth>4</meth>
<reso>1934.794721213332</reso>
<rind>39695.00000000000</rind>
<s2n>4.114095933407377</s2n>
<type>0</type>
</pk>
<pk>
<absi>1.614848390551379</absi>
<area>0.4824601124401785</area>
<chisq>0.1530907508179174</chisq>
<goodn>66.07057973519122</goodn>
<ind>39643.79908662965</ind>
<lind>39614.00000000000</lind>
<mass>490.9165716827774</mass>
<massgaussian>490.9165716827774</massgaussian>
<meth>4</meth>
<reso>2296.850798792370</reso>
<rind>39794.00000000000</rind>
<s2n>8.007625336317940</s2n>
<type>0</type>
</pk>
<pk>
<absi>1.865726880349169</absi>
<area>0.4919126249301525</area>
<chisq>0.1765442603567328</chisq>
<goodn>75.89905054074231</goodn>
<ind>39984.21395942156</ind>
<lind>39958.00000000000</lind>
<mass>497.0795335916638</mass>
<massgaussian>497.0795335916638</massgaussian>
<meth>4</meth>
<reso>2644.044512087907</reso>
<rind>40110.00000000000</rind>
<s2n>8.925828766964168</s2n>
<type>0</type>
</pk>
<pk>
<absi>2.694263280127429</absi>
<area>0.5813453127758125</area>
<chisq>0.1034556698998134</chisq>
<goodn>783.7764544622913</goodn>
<ind>40147.01344396826</ind>
<lind>40126.00000000000</lind>
<mass>500.0412213039147</mass>
<massgaussian>500.0412213039147</massgaussian>
<meth>4</meth>
<reso>3253.746614281067</reso>
<rind>40288.00000000000</rind>
<s2n>12.69446614428710</s2n>
<type>0</type>
</pk>
<pk>
<absi>1.296392912912365</absi>
<area>0.3292223435354362</area>
<chisq>0.05426066510936019</chisq>
<goodn>78.40361772539986</goodn>
<ind>40309.46950881448</ind>
<lind>40285.00000000000</lind>
<mass>503.0059045470848</mass>
<massgaussian>503.0059045470848</massgaussian>
<meth>4</meth>
<reso>2791.740206957607</reso>
<rind>40462.00000000000</rind>
<s2n>5.959652048022287</s2n>
<type>0</type>
</pk>
<pk>
<absi>1.576877119746152</absi>
<area>0.2836787325455811</area>
<chisq>0.07291779997969411</chisq>
<goodn>125.1063122375707</goodn>
<ind>40379.82292021517</ind>
<lind>40362.00000000000</lind>
<mass>504.2926598042167</mass>
<massgaussian>504.2926598042167</massgaussian>
<meth>4</meth>
<reso>3951.011491851604</reso>
<rind>40525.00000000000</rind>
<s2n>7.242870782203520</s2n>
<type>0</type>
</pk>
<pk>
<absi>1.656733582530193</absi>
<area>0.4172320418546474</area>
<chisq>0.03555682775104660</chisq>
<goodn>178.6303813047992</goodn>
<ind>40533.80339708531</ind>
<lind>40509.00000000000</lind>
<mass>507.1149904223301</mass>
<massgaussian>507.1149904223301</massgaussian>
<meth>4</meth>
<reso>2838.154564144532</reso>
<rind>40686.00000000000</rind>
<s2n>7.486608861061257</s2n>
<type>0</type>
</pk>
<pk>
<absi>0.9828957750039339</absi>
<area>0.3539941366868639</area>
<chisq>0.02223311075680184</chisq>
<goodn>72.68318512988695</goodn>
<ind>40632.63647560554</ind>
<lind>40598.00000000000</lind>
<mass>508.9308912952890</mass>
<massgaussian>508.9308912952890</massgaussian>
<meth>4</meth>
<reso>1993.606374022822</reso>
<rind>40785.00000000000</rind>
<s2n>4.393436645850228</s2n>
<type>0</type>
</pk>
<pk>
<absi>1.925507403039287</absi>
<area>0.4837952513927278</area>
<chisq>0.04594452017831562</chisq>
<goodn>500.3238777010201</goodn>
<ind>40857.67728874221</ind>
<lind>40834.00000000000</lind>
<mass>513.0784258303251</mass>
<massgaussian>513.0784258303251</massgaussian>
<meth>4</meth>
<reso>2887.581445546030</reso>
<rind>40989.00000000000</rind>
<s2n>8.298803844208145</s2n>
<type>0</type>
</pk>
<pk>
<absi>1.261975768222335</absi>
<area>0.2998771146729174</area>
<chisq>0.01508502873264082</chisq>
<goodn>203.6033079481475</goodn>
<ind>40970.77782736848</ind>
<lind>40948.00000000000</lind>
<mass>515.1695865738512</mass>
<massgaussian>515.1695865738512</massgaussian>
<meth>4</meth>
<reso>3075.921850495693</reso>
<rind>41123.00000000000</rind>
<s2n>5.350297274117249</s2n>
<type>0</type>
</pk>
<pk>
<absi>1.283608342356122</absi>
<area>0.2626860089785810</area>
<chisq>0.01708047709978954</chisq>
<goodn>78.53824926363856</goodn>
<ind>41186.79566667877</ind>
<lind>41167.00000000000</lind>
<mass>519.1760902248011</mass>
<massgaussian>519.1760902248011</massgaussian>
<meth>4</meth>
<reso>3599.379682921284</reso>
<rind>41335.00000000000</rind>
<s2n>5.301526613697543</s2n>
<type>0</type>
</pk>
<pk>
<absi>1.146603553703710</absi>
<area>0.2615702790091878</area>
<chisq>0.03414070218660062</chisq>
<goodn>47.96537103003838</goodn>
<ind>41342.25585022640</ind>
<lind>41321.00000000000</lind>
<mass>522.0695538411256</mass>
<massgaussian>522.0695538411256</massgaussian>
<meth>4</meth>
<reso>3252.030172369013</reso>
<rind>41483.00000000000</rind>
<s2n>4.639005170212526</s2n>
<type>0</type>
</pk>
<pk>
<absi>1.142331089559921</absi>
<area>0.3149740264124512</area>
<chisq>0.01756730590475360</chisq>
<goodn>73.71936125829113</goodn>
<ind>41657.41667766168</ind>
<lind>41632.00000000000</lind>
<mass>527.9614344873902</mass>
<massgaussian>527.9614344873902</massgaussian>
<meth>4</meth>
<reso>2729.705838623127</reso>
<rind>41800.00000000000</rind>
<s2n>4.444078171562078</s2n>
<type>0</type>
</pk>
<pk>
<absi>1.636817912463670</absi>
<area>0.3764207319894299</area>
<chisq>0.08888440479673734</chisq>
<goodn>96.71708456209946</goodn>
<ind>41767.81554841965</ind>
<lind>41746.00000000000</lind>
<mass>530.0335723225002</mass>
<massgaussian>530.0335723225002</massgaussian>
<meth>4</meth>
<reso>3292.797042465741</reso>
<rind>41920.00000000000</rind>
<s2n>6.298826260232245</s2n>
<type>0</type>
</pk>
<pk>
<absi>1.793211975812176</absi>
<area>0.3831197352481061</area>
<chisq>0.009756407656584804</chisq>
<goodn>1034.509950066234</goodn>
<ind>41867.80708075204</ind>
<lind>41848.00000000000</lind>
<mass>531.9140643264828</mass>
<massgaussian>531.9140643264828</massgaussian>
<meth>4</meth>
<reso>3556.913718563416</reso>
<rind>42018.00000000000</rind>
<s2n>6.836934709893276</s2n>
<type>0</type>
</pk>
<pk>
<absi>0.9869909004203505</absi>
<area>0.3740225597639979</area>
<chisq>0.03188148767048518</chisq>
<goodn>43.04425559778566</goodn>
<ind>41976.28110499246</ind>
<lind>41941.00000000000</lind>
<mass>533.9580555893741</mass>
<massgaussian>533.9580555893741</massgaussian>
<meth>4</meth>
<reso>2015.336934702595</reso>
<rind>42128.00000000000</rind>
<s2n>3.725673897177431</s2n>
<type>0</type>
</pk>
<pk>
<absi>2.582964642801901</absi>
<area>0.5836344443514527</area>
<chisq>0.06943996575035656</chisq>
<goodn>859.2924868850575</goodn>
<ind>42249.75988898519</ind>
<lind>42229.00000000000</lind>
<mass>539.1296152937729</mass>
<massgaussian>539.1296152937729</massgaussian>
<meth>4</meth>
<reso>3422.253668987958</reso>
<rind>42393.00000000000</rind>
<s2n>9.417299647223883</s2n>
<type>0</type>
</pk>
<pk>
<absi>2.267333101390390</absi>
<area>0.5217390980718840</area>
<chisq>0.08464900052220127</chisq>
<goodn>319.7572642406880</goodn>
<ind>42445.33223065489</ind>
<lind>42424.00000000000</lind>
<mass>542.8440746918529</mass>
<massgaussian>542.8440746918529</massgaussian>
<meth>4</meth>
<reso>3390.421137155316</reso>
<rind>42582.00000000000</rind>
<s2n>8.055445548418815</s2n>
<type>0</type>
</pk>
<pk>
<absi>0.9893675172829146</absi>
<area>0.2696025915638961</area>
<chisq>0.02195052192160288</chisq>
<goodn>58.56298865750144</goodn>
<ind>42869.34267995984</ind>
<lind>42845.00000000000</lind>
<mass>550.9434396386215</mass>
<massgaussian>550.9434396386215</massgaussian>
<meth>4</meth>
<reso>2918.563616034431</reso>
<rind>42992.00000000000</rind>
<s2n>3.356030743755500</s2n>
<type>0</type>
</pk>
<pk>
<absi>2.181616467764502</absi>
<area>0.5229460877161506</area>
<chisq>0.2000609565556791</chisq>
<goodn>111.8773310937494</goodn>
<ind>43225.98292751779</ind>
<lind>43205.00000000000</lind>
<mass>557.8049498213264</mass>
<massgaussian>557.8049498213264</massgaussian>
<meth>4</meth>
<reso>3371.723033997008</reso>
<rind>43361.00000000000</rind>
<s2n>7.101053972500886</s2n>
<type>0</type>
</pk>
<pk>
<absi>3.219298254815123</absi>
<area>0.7940243860986218</area>
<chisq>0.1085465565245864</chisq>
<goodn>852.9270048631834</goodn>
<ind>43393.68763789162</ind>
<lind>43372.00000000000</lind>
<mass>561.0469723042107</mass>
<massgaussian>561.0469723042107</massgaussian>
<meth>4</meth>
<reso>3301.681931495087</reso>
<rind>43529.00000000000</rind>
<s2n>10.29066158243135</s2n>
<type>0</type>
</pk>
<pk>
<absi>2.496855498062069</absi>
<area>0.8808544759738558</area>
<chisq>0.1472672343339930</chisq>
<goodn>192.3245829722908</goodn>
<ind>43589.69981482075</ind>
<lind>43558.00000000000</lind>
<mass>564.8488016230498</mass>
<massgaussian>564.8488016230498</massgaussian>
<meth>4</meth>
<reso>2328.762580076491</reso>
<rind>43724.00000000000</rind>
<s2n>7.820935955169840</s2n>
<type>0</type>
</pk>
<pk>
<absi>1.275648061741478</absi>
<area>0.2868844553615402</area>
<chisq>0.02487053158254882</chisq>
<goodn>75.94703169152494</goodn>
<ind>44384.90434239822</ind>
<lind>44365.00000000000</lind>
<mass>580.4116528566877</mass>
<massgaussian>580.4116528566877</massgaussian>
<meth>4</meth>
<reso>3785.525322163278</reso>
<rind>44532.00000000000</rind>
<s2n>3.695421038432546</s2n>
<type>0</type>
</pk>
<pk>
<absi>2.197717641295736</absi>
<area>0.5624394126073595</area>
<chisq>0.1047141067778761</chisq>
<goodn>44.03608671713161</goodn>
<ind>45035.36352613271</ind>
<lind>45014.00000000000</lind>
<mass>593.3079472915548</mass>
<massgaussian>593.3079472915548</massgaussian>
<meth>4</meth>
<reso>3449.777742753972</reso>
<rind>45222.00000000000</rind>
<s2n>5.964982283424158</s2n>
<type>0</type>
</pk>
<pk>
<absi>1.816451479338988</absi>
<area>0.7448702223961981</area>
<chisq>0.1306071642229374</chisq>
<goodn>58.44318626168374</goodn>
<ind>45235.45531312664</ind>
<lind>45201.00000000000</lind>
<mass>597.3051829688130</mass>
<massgaussian>597.3051829688130</massgaussian>
<meth>4</meth>
<reso>2172.536747276733</reso>
<rind>45434.00000000000</rind>
<s2n>4.878799187719110</s2n>
<type>0</type>
</pk>
<pk>
<absi>1.608888485069528</absi>
<area>0.6377685062535695</area>
<chisq>0.09836637566919519</chisq>
<goodn>47.85248830335155</goodn>
<ind>45721.41739613822</ind>
<lind>45689.00000000000</lind>
<mass>607.0723332553212</mass>
<massgaussian>607.0723332553212</massgaussian>
<meth>4</meth>
<reso>2297.020887006783</reso>
<rind>45935.00000000000</rind>
<s2n>4.080592650953908</s2n>
<type>0</type>
</pk>
<pk>
<absi>1.202684676833223</absi>
<area>0.3141391186206516</area>
<chisq>0.01929513597207851</chisq>
<goodn>69.51909781680200</goodn>
<ind>45828.49906280443</ind>
<lind>45807.00000000000</lind>
<mass>609.2357838786742</mass>
<massgaussian>609.2357838786742</massgaussian>
<meth>4</meth>
<reso>3502.768176732253</reso>
<rind>46013.00000000000</rind>
<s2n>3.012386260092148</s2n>
<type>0</type>
</pk>
<pk>
<absi>1.790233134835353</absi>
<area>0.4445920615188156</area>
<chisq>0.02037938806464404</chisq>
<goodn>164.0314259634467</goodn>
<ind>46754.48870353447</ind>
<lind>46735.00000000000</lind>
<mass>628.1140744760693</mass>
<massgaussian>628.1140744760693</massgaussian>
<meth>4</meth>
<reso>3839.618383334445</reso>
<rind>46922.00000000000</rind>
<s2n>4.167493109685988</s2n>
<type>0</type>
</pk>
<pk>
<absi>1.377774594537718</absi>
<area>0.3232742516966402</area>
<chisq>0.02736009549250537</chisq>
<goodn>78.67682634643296</goodn>
<ind>46819.63169559315</ind>
<lind>46801.00000000000</lind>
<mass>629.4536270450032</mass>
<massgaussian>629.4536270450032</massgaussian>
<meth>4</meth>
<reso>4075.781964351692</reso>
<rind>46998.00000000000</rind>
<s2n>3.210408854377622</s2n>
<type>0</type>
</pk>
<pk>
<absi>1.901662437975643</absi>
<area>0.4778555427456706</area>
<chisq>0.08031537975467167</chisq>
<goodn>64.76802359391425</goodn>
<ind>46993.39781704964</ind>
<lind>46973.00000000000</lind>
<mass>633.0342091245208</mass>
<massgaussian>633.0342091245208</massgaussian>
<meth>4</meth>
<reso>3835.245214930211</reso>
<rind>47173.00000000000</rind>
<s2n>4.364866515851306</s2n>
<type>0</type>
</pk>
<pk>
<absi>2.564717346312370</absi>
<area>0.8792758610799389</area>
<chisq>0.09608516400865722</chisq>
<goodn>148.5917187497446</goodn>
<ind>47376.88450979523</ind>
<lind>47350.00000000000</lind>
<mass>640.9742669930774</mass>
<massgaussian>640.9742669930774</massgaussian>
<meth>4</meth>
<reso>2859.344052972918</reso>
<rind>47562.00000000000</rind>
<s2n>5.791246004437081</s2n>
<type>0</type>
</pk>
<pk>
<absi>1.576097178141733</absi>
<area>0.4249521896770406</area>
<chisq>0.02700028512248156</chisq>
<goodn>109.2567953952934</goodn>
<ind>47438.50175708107</ind>
<lind>47417.00000000000</lind>
<mass>642.2549291020108</mass>
<massgaussian>642.2549291020108</massgaussian>
<meth>4</meth>
<reso>3645.630808156192</reso>
<rind>47617.00000000000</rind>
<s2n>3.509024421857194</s2n>
<type>0</type>
</pk>
<pk>
<absi>2.885819879031557</absi>
<area>0.8694004268938768</area>
<chisq>0.1336733828525474</chisq>
<goodn>138.2911040777442</goodn>
<ind>47525.55266859752</ind>
<lind>47502.00000000000</lind>
<mass>644.0665131781072</mass>
<massgaussian>644.0665131781072</massgaussian>
<meth>4</meth>
<reso>3275.397957784726</reso>
<rind>47712.00000000000</rind>
<s2n>6.401812863551903</s2n>
<type>0</type>
</pk>
<pk>
<absi>3.053001634898942</absi>
<area>0.9630127831562304</area>
<chisq>0.3906905838542396</chisq>
<goodn>53.58673167757490</goodn>
<ind>47726.63496672371</ind>
<lind>47702.00000000000</lind>
<mass>648.2614833900054</mass>
<massgaussian>648.2614833900054</massgaussian>
<meth>4</meth>
<reso>3156.233058882214</reso>
<rind>47881.00000000000</rind>
<s2n>6.630727244646474</s2n>
<type>0</type>
</pk>
<pk>
<absi>2.899144282638738</absi>
<area>1.002238949070145</area>
<chisq>0.1157760008771240</chisq>
<goodn>163.3663412161420</goodn>
<ind>48481.68880756163</ind>
<lind>48455.00000000000</lind>
<mass>664.1420961099037</mass>
<massgaussian>664.1420961099037</massgaussian>
<meth>4</meth>
<reso>2977.450608958739</reso>
<rind>48663.00000000000</rind>
<s2n>5.974038769769416</s2n>
<type>0</type>
</pk>
<pk>
<absi>1.761675673142282</absi>
<area>0.4864692229848056</area>
<chisq>0.06174369305397774</chisq>
<goodn>65.46225104670265</goodn>
<ind>48563.21558342050</ind>
<lind>48542.00000000000</lind>
<mass>665.8689714020351</mass>
<massgaussian>665.8689714020351</massgaussian>
<meth>4</meth>
<reso>3740.861492062896</reso>
<rind>48739.00000000000</rind>
<s2n>3.622704896588406</s2n>
<type>0</type>
</pk>
<pk>
<absi>1.672384970057870</absi>
<area>0.4634733641973862</area>
<chisq>0.06039462960033800</chisq>
<goodn>58.55854886608468</goodn>
<ind>48955.36742089232</ind>
<lind>48935.00000000000</lind>
<mass>674.2085869284962</mass>
<massgaussian>674.2085869284962</massgaussian>
<meth>4</meth>
<reso>3792.220026792845</reso>
<rind>49130.00000000000</rind>
<s2n>3.304604103640028</s2n>
<type>0</type>
</pk>
<pk>
<absi>2.503695668992549</absi>
<area>1.039440733793589</area>
<chisq>0.1321035315461879</chisq>
<goodn>97.09485804664610</goodn>
<ind>49565.68266844476</ind>
<lind>49535.00000000000</lind>
<mass>687.2970875405267</mass>
<massgaussian>687.2970875405267</massgaussian>
<meth>4</meth>
<reso>2600.041100864880</reso>
<rind>49745.00000000000</rind>
<s2n>4.726534111432431</s2n>
<type>0</type>
</pk>
<pk>
<absi>3.209573588511329</absi>
<area>1.447839350364425</area>
<chisq>0.3865501218916909</chisq>
<goodn>81.28749406159813</goodn>
<ind>49650.94106896395</ind>
<lind>49618.00000000000</lind>
<mass>689.1361031647845</mass>
<massgaussian>689.1361031647845</massgaussian>
<meth>4</meth>
<reso>2401.798742245786</reso>
<rind>49836.00000000000</rind>
<s2n>6.026839427809514</s2n>
<type>0</type>
</pk>
<pk>
<absi>2.555231159412120</absi>
<area>0.6811302283494722</area>
<chisq>0.06492687166631105</chisq>
<goodn>154.5273100062312</goodn>
<ind>49787.85460585135</ind>
<lind>49768.00000000000</lind>
<mass>692.0947600513003</mass>
<massgaussian>692.0947600513003</massgaussian>
<meth>4</meth>
<reso>4088.901636889166</reso>
<rind>49959.00000000000</rind>
<s2n>4.760090266787345</s2n>
<type>0</type>
</pk>
<pk>
<absi>2.178552843566932</absi>
<area>0.6494644540246873</area>
<chisq>0.05359761711095908</chisq>
<goodn>115.1428684480948</goodn>
<ind>50121.08348384875</ind>
<lind>50099.00000000000</lind>
<mass>699.3237819369891</mass>
<massgaussian>699.3237819369891</massgaussian>
<meth>4</meth>
<reso>3709.612946051976</reso>
<rind>50313.00000000000</rind>
<s2n>3.933120281958712</s2n>
<type>0</type>
</pk>
<pk>
<absi>2.163019713432879</absi>
<area>0.7529572397983377</area>
<chisq>0.1207475086624418</chisq>
<goodn>46.24882310256760</goodn>
<ind>50210.97758362559</ind>
<lind>50186.00000000000</lind>
<mass>701.2807463856279</mass>
<massgaussian>701.2807463856279</massgaussian>
<meth>4</meth>
<reso>3189.383998945555</reso>
<rind>50364.00000000000</rind>
<s2n>3.877966296262167</s2n>
<type>0</type>
</pk>
<pk>
<absi>2.225788944283802</absi>
<area>0.7074716436583052</area>
<chisq>0.06442938148318345</chisq>
<goodn>96.11621148959644</goodn>
<ind>51342.50098170905</ind>
<lind>51320.00000000000</lind>
<mass>726.1615073526344</mass>
<massgaussian>726.1615073526344</massgaussian>
<meth>4</meth>
<reso>3668.748583848991</reso>
<rind>51512.00000000000</rind>
<s2n>3.700488714761138</s2n>
<type>0</type>
</pk>
<pk>
<absi>2.919734615873487</absi>
<area>0.8272949806882957</area>
<chisq>0.06018249166670082</chisq>
<goodn>228.9832134225169</goodn>
<ind>51522.40639538929</ind>
<lind>51503.00000000000</lind>
<mass>730.1597569201571</mass>
<massgaussian>730.1597569201571</massgaussian>
<meth>4</meth>
<reso>4147.615598048673</reso>
<rind>51683.00000000000</rind>
<s2n>4.798887564424159</s2n>
<type>0</type>
</pk>
<pk>
<absi>2.378724876089388</absi>
<area>0.6893250021348998</area>
<chisq>0.07176564112430016</chisq>
<goodn>124.0595148990104</goodn>
<ind>51617.88218822780</ind>
<lind>51598.00000000000</lind>
<mass>732.2863529156330</mass>
<massgaussian>732.2863529156330</massgaussian>
<meth>4</meth>
<reso>4072.204978525281</reso>
<rind>51762.00000000000</rind>
<s2n>3.907583647303095</s2n>
<type>0</type>
</pk>
<pk>
<absi>3.177174138214302</absi>
<area>0.9435764649273115</area>
<chisq>0.3510575823018585</chisq>
<goodn>45.12555106855238</goodn>
<ind>51927.37314005141</ind>
<lind>51907.00000000000</lind>
<mass>739.2023853291942</mass>
<massgaussian>739.2023853291942</massgaussian>
<meth>4</meth>
<reso>4029.469813522402</reso>
<rind>52095.00000000000</rind>
<s2n>5.096098862271960</s2n>
<type>0</type>
</pk>
<pk>
<absi>2.868587746220150</absi>
<area>1.249323373350552</area>
<chisq>0.3509652530893780</chisq>
<goodn>47.02007688110984</goodn>
<ind>52058.95933340064</ind>
<lind>52029.00000000000</lind>
<mass>742.1533122805406</mass>
<massgaussian>742.1533122805406</massgaussian>
<meth>4</meth>
<reso>2761.691778745529</reso>
<rind>52227.00000000000</rind>
<s2n>4.602283241629356</s2n>
<type>0</type>
</pk>
<pk>
<absi>2.283316054616912</absi>
<area>1.028880175532843</area>
<chisq>0.2048020502495094</chisq>
<goodn>44.10772543305563</goodn>
<ind>54936.82497104927</ind>
<lind>54908.00000000000</lind>
<mass>808.2531604609382</mass>
<massgaussian>808.2531604609382</massgaussian>
<meth>4</meth>
<reso>3018.542901292403</reso>
<rind>55123.00000000000</rind>
<s2n>3.051924696902108</s2n>
<type>0</type>
</pk>
<pk>
<absi>2.291899731489571</absi>
<area>0.9287719205629600</area>
<chisq>0.1013003723240031</chisq>
<goodn>45.94943310166150</goodn>
<ind>55061.80566953142</ind>
<lind>55036.00000000000</lind>
<mass>811.1915673812573</mass>
<massgaussian>811.1915673812573</massgaussian>
<meth>4</meth>
<reso>3374.359558795239</reso>
<rind>55229.00000000000</rind>
<s2n>3.041139587970076</s2n>
<type>0</type>
</pk>
<pk>
<absi>2.732143919595619</absi>
<area>0.8881448216612380</area>
<chisq>0.2242938602335327</chisq>
<goodn>51.67849534432408</goodn>
<ind>55598.39942772358</ind>
<lind>55578.00000000000</lind>
<mass>823.8716529924034</mass>
<massgaussian>823.8716529924034</massgaussian>
<meth>4</meth>
<reso>4303.206598067776</reso>
<rind>55757.00000000000</rind>
<s2n>3.516309556092727</s2n>
<type>0</type>
</pk>
<pk>
<absi>3.328324674685539</absi>
<area>1.586546502128797</area>
<chisq>0.2635870928820118</chisq>
<goodn>89.76080440855063</goodn>
<ind>56575.79322216286</ind>
<lind>56547.00000000000</lind>
<mass>847.2364304987935</mass>
<massgaussian>847.2364304987935</massgaussian>
<meth>4</meth>
<reso>3058.194490375034</reso>
<rind>56741.00000000000</rind>
<s2n>4.071871024942967</s2n>
<type>0</type>
</pk>
<pk>
<absi>4.417390905020681</absi>
<area>2.187583746282897</area>
<chisq>0.2470278511647688</chisq>
<goodn>168.9852201838725</goodn>
<ind>61390.11097709781</ind>
<lind>61364.00000000000</lind>
<mass>967.3989994227206</mass>
<massgaussian>967.3989994227206</massgaussian>
<meth>4</meth>
<reso>3597.976822934611</reso>
<rind>61526.00000000000</rind>
<s2n>4.147596758747111</s2n>
<type>0</type>
</pk>
<pk>
<absi>8.601736113286657</absi>
<area>9.496059347415370</area>
<chisq>3.219386924079474</chisq>
<goodn>55.62250373802688</goodn>
<ind>76586.85353558775</ind>
<lind>76550.00000000000</lind>
<mass>1402.666710969648</mass>
<massgaussian>1402.666710969648</massgaussian>
<meth>4</meth>
<reso>3022.913076447378</reso>
<rind>76763.00000000000</rind>
<s2n>4.201182545661558</s2n>
<type>0</type>
</pk>
<pk>
<absi>17.94589824253763</absi>
<area>33.26478819673645</area>
<chisq>7.912592932551416</chisq>
<goodn>206.1443368553229</goodn>
<ind>92867.75680510968</ind>
<lind>92828.00000000000</lind>
<mass>1964.080282645175</mass>
<massgaussian>1964.080282645175</massgaussian>
<meth>4</meth>
<reso>3329.418333267879</reso>
<rind>93046.00000000000</rind>
<s2n>4.592549148898859</s2n>
<type>0</type>
</pk>
<pk>
<absi>14.85787572188868</absi>
<area>21.89813548339392</area>
<chisq>24.95981563789044</chisq>
<goodn>42.78043211316879</goodn>
<ind>95865.10572176962</ind>
<lind>95835.00000000000</lind>
<mass>2078.053916865568</mass>
<massgaussian>2078.053916865568</massgaussian>
<meth>4</meth>
<reso>4475.340165538645</reso>
<rind>96067.00000000000</rind>
<s2n>3.881991276613344</s2n>
<type>0</type>
</pk>
<pk>
<absi>36.03800348034887</absi>
<area>64.00380184522679</area>
<chisq>63.07069303395802</chisq>
<goodn>198.3221057829964</goodn>
<ind>96515.29769287314</ind>
<lind>96479.00000000000</lind>
<mass>2103.204264608504</mass>
<massgaussian>2103.204264608504</massgaussian>
<meth>4</meth>
<reso>3769.260055470030</reso>
<rind>96693.00000000000</rind>
<s2n>10.20469393842722</s2n>
<type>0</type>
</pk>
<pk>
<absi>16.84386417922537</absi>
<area>40.83299368955979</area>
<chisq>78.09008662446031</chisq>
<goodn>54.93332472148833</goodn>
<ind>96575.13086442664</ind>
<lind>96526.00000000000</lind>
<mass>2105.526297800983</mass>
<massgaussian>2105.526297800983</massgaussian>
<meth>4</meth>
<reso>2765.547185806496</reso>
<rind>96771.00000000000</rind>
<s2n>4.819974778578045</s2n>
<type>0</type>
</pk>
<pk>
<absi>80.08270076702559</absi>
<area>177.3118617606442</area>
<chisq>147.2951870602736</chisq>
<goodn>1453.373042537315</goodn>
<ind>96661.67465833048</ind>
<lind>96617.00000000000</lind>
<mass>2108.887192491705</mass>
<massgaussian>2108.887192491705</massgaussian>
<meth>4</meth>
<reso>3037.257075297450</reso>
<rind>96851.00000000000</rind>
<s2n>23.25878148733388</s2n>
<type>0</type>
</pk>
<pk>
<absi>68.97891798009037</absi>
<area>114.2558290727579</area>
<chisq>162.4191712685997</chisq>
<goodn>1391.859192435832</goodn>
<ind>96750.31558393879</ind>
<lind>96717.00000000000</lind>
<mass>2112.332301789364</mass>
<massgaussian>2112.332301789364</massgaussian>
<meth>4</meth>
<reso>4063.541678579728</reso>
<rind>96927.00000000000</rind>
<s2n>20.15595492095266</s2n>
<type>0</type>
</pk>
<pk>
<absi>110.5080551391628</absi>
<area>169.4510268708470</area>
<chisq>556.9638078076483</chisq>
<goodn>2032.924771148965</goodn>
<ind>96836.76105384686</ind>
<lind>96806.00000000000</lind>
<mass>2115.694784537253</mass>
<massgaussian>2115.694784537253</massgaussian>
<meth>4</meth>
<reso>4398.681771453747</reso>
<rind>97008.00000000000</rind>
<s2n>32.63428221263274</s2n>
<type>0</type>
</pk>
<pk>
<absi>267.2614128788246</absi>
<area>382.8604730450883</area>
<chisq>1649.824930275181</chisq>
<goodn>4902.352286067425</goodn>
<ind>96949.80559016552</ind>
<lind>96921.00000000000</lind>
<mass>2120.095918731730</mass>
<massgaussian>2120.095918731730</massgaussian>
<meth>4</meth>
<reso>4719.310154057321</reso>
<rind>97123.00000000000</rind>
<s2n>79.79597448295857</s2n>
<type>0</type>
</pk>
</pklist>
