# Supplementary material for: Discovery of potential targets of Triptolide through inverse docking in ovarian cancer cells
Source: PeerJ. 2020 Mar 18;8:e8620. doi: 10.7717/peerj.8620 (PMC7085293; doi:10.7717/peerj.8620)
Supplement: Supplemental Information 7 [file peerj-08-8620-s007.zip › fig4_processing data of mass spectrometry_part3/L2/0_P11/1/2120.1011.LIFT_2/1SRef/pdata/1/peaklist.xml]

<?xml version="1.0"?>
<pklist version="1.0" creator="flexAnalysis 3.3.80.0" shots="6500" date="2015-11-10T18:34:29.179+08:00" spectrumid="8935C309-FB29-4A6F-B2E3-C0658724EFA3" parentmass="2120.1011" parentcharge="1">
<pk>
<absi>60.98149415524752</absi>
<area>5.600706509421527</area>
<chisq>131.9117519012240</chisq>
<goodn>203.2792492931721</goodn>
<ind>5747.288666036446</ind>
<lind>5716.000000000000</lind>
<mass>73.65101119845646</mass>
<massgaussian>73.65101119845646</massgaussian>
<meth>4</meth>
<reso>882.1431983344123</reso>
<rind>5940.000000000000</rind>
<s2n>4.172387328819994</s2n>
<type>0</type>
</pk>
<pk>
<absi>48.38084485840035</absi>
<area>5.408870275788384</area>
<chisq>72.15207430552708</chisq>
<goodn>99.68643204980984</goodn>
<ind>6313.386760718466</ind>
<lind>6277.000000000000</lind>
<mass>77.53255041288251</mass>
<massgaussian>77.53255041288251</massgaussian>
<meth>4</meth>
<reso>764.0117803190099</reso>
<rind>6507.000000000000</rind>
<s2n>3.314082286393680</s2n>
<type>0</type>
</pk>
<pk>
<absi>76.52306702685851</absi>
<area>11.15439478881247</area>
<chisq>35.20104479642676</chisq>
<goodn>1333.138163111610</goodn>
<ind>10804.76825724544</ind>
<lind>10766.00000000000</lind>
<mass>111.9367075261986</mass>
<massgaussian>111.9367075261986</massgaussian>
<meth>4</meth>
<reso>861.2126247814274</reso>
<rind>10974.00000000000</rind>
<s2n>5.285043909994419</s2n>
<type>0</type>
</pk>
<pk>
<absi>48.16880721228448</absi>
<area>9.161145757790170</area>
<chisq>58.18775437765734</chisq>
<goodn>120.4979059659620</goodn>
<ind>12765.18595069298</ind>
<lind>12718.00000000000</lind>
<mass>128.9766761532079</mass>
<massgaussian>128.9766761532079</massgaussian>
<meth>4</meth>
<reso>767.0275194704070</reso>
<rind>12933.00000000000</rind>
<s2n>3.342104169181289</s2n>
<type>0</type>
</pk>
<pk>
<absi>46.06348086326958</absi>
<area>4.419317035804379</area>
<chisq>3.961488230919586</chisq>
<goodn>1358.427013316177</goodn>
<ind>16001.20810325918</ind>
<lind>15981.00000000000</lind>
<mass>159.8204092615068</mass>
<massgaussian>159.8204092615068</massgaussian>
<meth>4</meth>
<reso>1931.046931623795</reso>
<rind>16239.00000000000</rind>
<s2n>3.177072124277860</s2n>
<type>0</type>
</pk>
<pk>
<absi>227.9691682667682</absi>
<area>26.28052569815323</area>
<chisq>56.37462214905254</chisq>
<goodn>19884.62630602735</goodn>
<ind>17475.01888374094</ind>
<lind>17452.00000000000</lind>
<mass>174.9968200558602</mass>
<massgaussian>174.9968200558602</massgaussian>
<meth>4</meth>
<reso>1775.187789161781</reso>
<rind>17706.00000000000</rind>
<s2n>15.56017920415293</s2n>
<type>0</type>
</pk>
<pk>
<absi>82.29002245832082</absi>
<area>11.91779202588528</area>
<chisq>85.86675298040375</chisq>
<goodn>670.7655287371400</goodn>
<ind>19497.42936294392</ind>
<lind>19470.00000000000</lind>
<mass>196.9804715381501</mass>
<massgaussian>196.9804715381501</massgaussian>
<meth>4</meth>
<reso>1610.834673433316</reso>
<rind>19720.00000000000</rind>
<s2n>5.521892856992375</s2n>
<type>0</type>
</pk>
<pk>
<absi>60.44834693503260</absi>
<area>9.388201594639899</area>
<chisq>23.51888454973874</chisq>
<goodn>281.4381880255255</goodn>
<ind>23302.52973679276</ind>
<lind>23277.00000000000</lind>
<mass>242.0015365812047</mass>
<massgaussian>242.0015365812047</massgaussian>
<meth>4</meth>
<reso>1892.205631892580</reso>
<rind>23504.00000000000</rind>
<s2n>3.911517405446569</s2n>
<type>0</type>
</pk>
<pk>
<absi>60.56340372825721</absi>
<area>9.774123404192130</area>
<chisq>62.89961222496078</chisq>
<goodn>215.3612240168208</goodn>
<ind>24016.38230726027</ind>
<lind>23990.00000000000</lind>
<mass>250.9836732333763</mass>
<massgaussian>250.9836732333763</massgaussian>
<meth>4</meth>
<reso>1899.748941682337</reso>
<rind>24215.00000000000</rind>
<s2n>3.891218566549949</s2n>
<type>0</type>
</pk>
<pk>
<absi>62.35643606441376</absi>
<area>12.14378786146041</area>
<chisq>76.49132157107968</chisq>
<goodn>174.4993241395313</goodn>
<ind>24334.09199334224</ind>
<lind>24303.00000000000</lind>
<mass>255.0360210410410</mass>
<massgaussian>255.0360210410410</massgaussian>
<meth>4</meth>
<reso>1603.423518865647</reso>
<rind>24536.00000000000</rind>
<s2n>4.005907000993094</s2n>
<type>0</type>
</pk>
<pk>
<absi>1595.608797046188</absi>
<area>375.1489309989805</area>
<chisq>7264.486021466928</chisq>
<goodn>10898.08953789928</goodn>
<ind>25641.73898162638</ind>
<lind>25606.00000000000</lind>
<mass>272.0706533481820</mass>
<massgaussian>272.0706533481820</massgaussian>
<meth>4</meth>
<reso>1430.659973858689</reso>
<rind>25843.00000000000</rind>
<s2n>100.8019077353581</s2n>
<type>0</type>
</pk>
<pk>
<absi>62.14340575617634</absi>
<area>15.14353589171700</area>
<chisq>63.39234555038529</chisq>
<goodn>122.0508904815256</goodn>
<ind>27985.96792512437</ind>
<lind>27951.00000000000</lind>
<mass>304.0474931150172</mass>
<massgaussian>304.0474931150172</massgaussian>
<meth>4</meth>
<reso>1570.786604142720</reso>
<rind>28176.00000000000</rind>
<s2n>3.742119864189780</s2n>
<type>0</type>
</pk>
<pk>
<absi>53.03479806511226</absi>
<area>9.884907387592994</area>
<chisq>172.3299586343609</chisq>
<goodn>30.37229545866838</goodn>
<ind>28546.69060745780</ind>
<lind>28521.00000000000</lind>
<mass>311.9710297291343</mass>
<massgaussian>311.9710297291343</massgaussian>
<meth>4</meth>
<reso>2116.667372462277</reso>
<rind>28727.00000000000</rind>
<s2n>3.138454593527337</s2n>
<type>0</type>
</pk>
<pk>
<absi>54.26511297193505</absi>
<area>12.88784566996366</area>
<chisq>81.31016791161700</chisq>
<goodn>53.35702004951146</goodn>
<ind>29517.58578172633</ind>
<lind>29486.00000000000</lind>
<mass>325.9426262311739</mass>
<massgaussian>325.9426262311739</massgaussian>
<meth>4</meth>
<reso>1749.246472229465</reso>
<rind>29684.00000000000</rind>
<s2n>3.130046220955443</s2n>
<type>0</type>
</pk>
<pk>
<absi>59.54039600512296</absi>
<area>17.89449336899392</area>
<chisq>113.7850518039698</chisq>
<goodn>38.96704122030641</goodn>
<ind>31665.69953365959</ind>
<lind>31628.00000000000</lind>
<mass>357.9941388166566</mass>
<massgaussian>357.9941388166566</massgaussian>
<meth>4</meth>
<reso>1545.847425740514</reso>
<rind>31842.00000000000</rind>
<s2n>3.204611041307847</s2n>
<type>0</type>
</pk>
<pk>
<absi>60.90579623318270</absi>
<area>15.27315286453744</area>
<chisq>86.96698830832781</chisq>
<goodn>49.36963413051258</goodn>
<ind>33458.00068072742</ind>
<lind>33428.00000000000</lind>
<mass>385.9432416712717</mass>
<massgaussian>385.9432416712717</massgaussian>
<meth>4</meth>
<reso>2028.777290489443</reso>
<rind>33626.00000000000</rind>
<s2n>3.070628816078076</s2n>
<type>0</type>
</pk>
<pk>
<absi>96.47724175336762</absi>
<area>38.69271423091185</area>
<chisq>185.8588043115730</chisq>
<goodn>62.64655855672179</goodn>
<ind>40856.47150213033</ind>
<lind>40818.00000000000</lind>
<mass>513.0561557197922</mass>
<massgaussian>513.0561557197922</massgaussian>
<meth>4</meth>
<reso>1808.953832391756</reso>
<rind>41005.00000000000</rind>
<s2n>3.424572160817464</s2n>
<type>0</type>
</pk>
<pk>
<absi>216.1371196636167</absi>
<area>115.1796917617361</area>
<chisq>1219.575597276970</chisq>
<goodn>183.2425075790970</goodn>
<ind>49562.09572189488</ind>
<lind>49523.00000000000</lind>
<mass>687.2197744777211</mass>
<massgaussian>687.2197744777211</massgaussian>
<meth>4</meth>
<reso>2025.263564610434</reso>
<rind>49742.00000000000</rind>
<s2n>5.911516672658799</s2n>
<type>0</type>
</pk>
<pk>
<absi>217.0623289700472</absi>
<area>91.47902742919956</area>
<chisq>847.6708775493313</chisq>
<goodn>240.8283190732738</goodn>
<ind>50979.59668897216</ind>
<lind>50950.00000000000</lind>
<mass>718.1316444286908</mass>
<massgaussian>718.1316444286908</massgaussian>
<meth>4</meth>
<reso>2723.806459459770</reso>
<rind>51152.00000000000</rind>
<s2n>5.678462617265046</s2n>
<type>0</type>
</pk>
<pk>
<absi>153.0196729500405</absi>
<area>95.86016561570958</area>
<chisq>1044.005046406299</chisq>
<goodn>35.61175677835038</goodn>
<ind>61038.15792214265</ind>
<lind>61005.00000000000</lind>
<mass>958.3276354763362</mass>
<massgaussian>958.3276354763362</massgaussian>
<meth>4</meth>
<reso>2803.250754191543</reso>
<rind>61191.00000000000</rind>
<s2n>3.126615341289170</s2n>
<type>0</type>
</pk>
<pk>
<absi>167.9159127191281</absi>
<area>169.4018305553685</area>
<chisq>524.5058734726939</chisq>
<goodn>103.6510089192522</goodn>
<ind>66360.07526879846</ind>
<lind>66314.00000000000</lind>
<mass>1100.353294513264</mass>
<massgaussian>1100.353294513264</massgaussian>
<meth>4</meth>
<reso>2178.103438139231</reso>
<rind>66565.00000000000</rind>
<s2n>3.107005476619403</s2n>
<type>0</type>
</pk>
<pk>
<absi>233.5929797090789</absi>
<area>259.5658675239330</area>
<chisq>883.2979351056199</chisq>
<goodn>184.6442006181943</goodn>
<ind>70345.48158824066</ind>
<lind>70301.00000000000</lind>
<mass>1213.551898203502</mass>
<massgaussian>1213.551898203502</massgaussian>
<meth>4</meth>
<reso>2328.841535829182</reso>
<rind>70525.00000000000</rind>
<s2n>3.980677868881343</s2n>
<type>0</type>
</pk>
<pk>
<absi>477.3690934814102</absi>
<area>581.0866832401620</area>
<chisq>1201.218992433787</chisq>
<goodn>3205.112236761803</goodn>
<ind>76586.14088014211</ind>
<lind>76545.00000000000</lind>
<mass>1402.644290341333</mass>
<massgaussian>1402.644290341333</massgaussian>
<meth>4</meth>
<reso>2741.208545617188</reso>
<rind>76760.00000000000</rind>
<s2n>7.152032446139604</s2n>
<type>0</type>
</pk>
<pk>
<absi>827.0351137250891</absi>
<area>1632.016907389013</area>
<chisq>2413.548446082476</chisq>
<goodn>19350.67764573274</goodn>
<ind>92863.40894941246</ind>
<lind>92822.00000000000</lind>
<mass>1963.917318475169</mass>
<massgaussian>1963.917318475169</massgaussian>
<meth>4</meth>
<reso>3126.874908985775</reso>
<rind>93048.00000000000</rind>
<s2n>11.06718758278842</s2n>
<type>0</type>
</pk>
<pk>
<absi>573.0587924064006</absi>
<area>1394.297600310570</area>
<chisq>7130.509884392854</chisq>
<goodn>2672.285195271563</goodn>
<ind>95150.07859536813</ind>
<lind>95100.00000000000</lind>
<mass>2050.570742285461</mass>
<massgaussian>2050.570742285461</massgaussian>
<meth>4</meth>
<reso>2668.062279491071</reso>
<rind>95349.00000000000</rind>
<s2n>10.02945391252413</s2n>
<type>0</type>
</pk>
<pk>
<absi>384.9702535005622</absi>
<area>880.1012167474408</area>
<chisq>5637.434992356646</chisq>
<goodn>163.4165730662029</goodn>
<ind>95398.39494358219</ind>
<lind>95351.00000000000</lind>
<mass>2060.094339885986</mass>
<massgaussian>2060.094339885986</massgaussian>
<meth>4</meth>
<reso>2855.752683811606</reso>
<rind>95610.00000000000</rind>
<s2n>6.892384750185025</s2n>
<type>0</type>
</pk>
<pk>
<absi>235.9133881000762</absi>
<area>673.1355870184087</area>
<chisq>4005.503290891526</chisq>
<goodn>110.3441482896890</goodn>
<ind>95510.87977518092</ind>
<lind>95452.00000000000</lind>
<mass>2064.415731965190</mass>
<massgaussian>2064.415731965190</massgaussian>
<meth>4</meth>
<reso>2293.509604962261</reso>
<rind>95731.00000000000</rind>
<s2n>4.294452676525341</s2n>
<type>0</type>
</pk>
<pk>
<absi>219.6694345113963</absi>
<area>305.9660296551072</area>
<chisq>4089.169217705738</chisq>
<goodn>54.92250941596770</goodn>
<ind>95641.23977054979</ind>
<lind>95613.00000000000</lind>
<mass>2069.429531639561</mass>
<massgaussian>2069.429531639561</massgaussian>
<meth>4</meth>
<reso>4711.773665340469</reso>
<rind>95803.00000000000</rind>
<s2n>4.012451324238912</s2n>
<type>0</type>
</pk>
<pk>
<absi>274.5915344610471</absi>
<area>649.4856995432310</area>
<chisq>2730.248185611199</chisq>
<goodn>151.5503756775746</goodn>
<ind>95871.82064540064</ind>
<lind>95824.00000000000</lind>
<mass>2078.312885572552</mass>
<massgaussian>2078.312885572552</massgaussian>
<meth>4</meth>
<reso>2789.361995329916</reso>
<rind>96062.00000000000</rind>
<s2n>5.188418002145948</s2n>
<type>0</type>
</pk>
<pk>
<absi>276.5541746428699</absi>
<area>341.4970477184560</area>
<chisq>1491.523672642144</chisq>
<goodn>209.6759595876087</goodn>
<ind>96949.80345903989</ind>
<lind>96925.00000000000</lind>
<mass>2120.095835718194</mass>
<massgaussian>2120.095835718194</massgaussian>
<meth>4</meth>
<reso>5474.898094110034</reso>
<rind>97119.00000000000</rind>
<s2n>5.891199646701602</s2n>
<type>0</type>
</pk>
</pklist>
