# Supplementary material for: Discovery of potential targets of Triptolide through inverse docking in ovarian cancer cells
Source: PeerJ. 2020 Mar 18;8:e8620. doi: 10.7717/peerj.8620 (PMC7085293; doi:10.7717/peerj.8620)
Supplement: Supplemental Information 7 [file peerj-08-8620-s007.zip › fig4_processing data of mass spectrometry_part3/L2/0_P11/1/2411.3160.LIFT/1SRef/pdata/1/peaklist.xml]

<?xml version="1.0"?>
<pklist version="1.0" creator="flexAnalysis 3.3.80.0" shots="10500" date="2015-11-10T18:34:21.737+08:00" spectrumid="1074283C-043C-445E-82EC-D1E396142324" parentmass="2411.3159" parentcharge="1">
<pk>
<absi>53.29588127723961</absi>
<area>6.753084995000223</area>
<chisq>62.69080070958531</chisq>
<goodn>259.4574175137774</goodn>
<ind>6066.904497792464</ind>
<lind>6025.000000000000</lind>
<mass>75.68824113444398</mass>
<massgaussian>75.68824113444398</massgaussian>
<meth>4</meth>
<reso>657.7762648103661</reso>
<rind>6268.000000000000</rind>
<s2n>3.231057543956707</s2n>
<type>0</type>
</pk>
<pk>
<absi>55.31492262319567</absi>
<area>8.891314967567009</area>
<chisq>14.99833404318202</chisq>
<goodn>854.1756541449503</goodn>
<ind>12792.15820503900</ind>
<lind>12753.00000000000</lind>
<mass>128.9419486199502</mass>
<massgaussian>128.9419486199502</massgaussian>
<meth>4</meth>
<reso>907.2791830449597</reso>
<rind>12953.00000000000</rind>
<s2n>3.362750926079544</s2n>
<type>0</type>
</pk>
<pk>
<absi>168.8558500295270</absi>
<area>24.33597639468941</area>
<chisq>56.46350253623449</chisq>
<goodn>9837.007415901151</goodn>
<ind>17510.67050748010</ind>
<lind>17481.00000000000</lind>
<mass>174.9532498061041</mass>
<massgaussian>174.9532498061041</massgaussian>
<meth>4</meth>
<reso>1419.543736021565</reso>
<rind>17748.00000000000</rind>
<s2n>10.51784497877373</s2n>
<type>0</type>
</pk>
<pk>
<absi>67.77029820680779</absi>
<area>10.53541127744768</area>
<chisq>115.2719550769857</chisq>
<goodn>117.5158173515856</goodn>
<ind>22207.04480464965</ind>
<lind>22180.00000000000</lind>
<mass>227.9434848359810</mass>
<massgaussian>227.9434848359810</massgaussian>
<meth>4</meth>
<reso>1767.716132169206</reso>
<rind>22415.00000000000</rind>
<s2n>4.171318352840120</s2n>
<type>0</type>
</pk>
<pk>
<absi>63.53918692770291</absi>
<area>9.110057993480643</area>
<chisq>121.9681492466224</chisq>
<goodn>146.5671399342280</goodn>
<ind>23351.33467204998</ind>
<lind>23328.00000000000</lind>
<mass>241.9537501128748</mass>
<massgaussian>241.9537501128748</massgaussian>
<meth>4</meth>
<reso>2050.829165313181</reso>
<rind>23529.00000000000</rind>
<s2n>3.880942987940650</s2n>
<type>0</type>
</pk>
<pk>
<absi>53.60779358949767</absi>
<area>13.10426614831727</area>
<chisq>52.18102340622726</chisq>
<goodn>186.6374858054972</goodn>
<ind>23507.86926293661</ind>
<lind>23468.00000000000</lind>
<mass>243.9039836393452</mass>
<massgaussian>243.9039836393452</massgaussian>
<meth>4</meth>
<reso>1213.936469961912</reso>
<rind>23705.00000000000</rind>
<s2n>3.281142177710037</s2n>
<type>0</type>
</pk>
<pk>
<absi>64.16911114627662</absi>
<area>14.54134802156809</area>
<chisq>135.3225556936069</chisq>
<goodn>62.55257977996816</goodn>
<ind>28820.66185993023</ind>
<lind>28789.00000000000</lind>
<mass>314.9323687214503</mass>
<massgaussian>314.9323687214503</massgaussian>
<meth>4</meth>
<reso>1760.414272382864</reso>
<rind>28994.00000000000</rind>
<s2n>3.706720339140612</s2n>
<type>0</type>
</pk>
<pk>
<absi>69.51671220472899</absi>
<area>15.52795348910681</area>
<chisq>141.4170536465576</chisq>
<goodn>110.1501411215832</goodn>
<ind>35933.70001449090</ind>
<lind>35909.00000000000</lind>
<mass>424.9185897766952</mass>
<massgaussian>424.9185897766952</massgaussian>
<meth>4</meth>
<reso>2562.551812799531</reso>
<rind>36071.00000000000</rind>
<s2n>3.392604796721401</s2n>
<type>0</type>
</pk>
<pk>
<absi>107.3873970570964</absi>
<area>49.64818679062973</area>
<chisq>71.34096998325997</chisq>
<goodn>586.3460551412725</goodn>
<ind>43346.05849979832</ind>
<lind>43305.00000000000</lind>
<mass>557.9960655740817</mass>
<massgaussian>557.9960655740817</massgaussian>
<meth>4</meth>
<reso>1748.935521837122</reso>
<rind>43486.00000000000</rind>
<s2n>4.156524293343393</s2n>
<type>0</type>
</pk>
<pk>
<absi>140.4766561924627</absi>
<area>99.76510456877314</area>
<chisq>519.2029120249182</chisq>
<goodn>98.39683149500864</goodn>
<ind>63856.45723827937</ind>
<lind>63821.00000000000</lind>
<mass>1027.221523750196</mass>
<massgaussian>1027.221523750196</massgaussian>
<meth>4</meth>
<reso>2755.470711789109</reso>
<rind>64016.00000000000</rind>
<s2n>3.426601833526808</s2n>
<type>0</type>
</pk>
<pk>
<absi>133.9825628095244</absi>
<area>111.0687622134199</area>
<chisq>471.5584882042564</chisq>
<goodn>62.46655172010440</goodn>
<ind>65933.85257581467</ind>
<lind>65896.00000000000</lind>
<mass>1083.200468052368</mass>
<massgaussian>1083.200468052368</massgaussian>
<meth>4</meth>
<reso>2585.055422644007</reso>
<rind>66123.00000000000</rind>
<s2n>3.137828003776547</s2n>
<type>0</type>
</pk>
<pk>
<absi>212.0689386847177</absi>
<area>374.7762685275388</area>
<chisq>1820.099784126154</chisq>
<goodn>45.02061962820355</goodn>
<ind>100619.7871102008</ind>
<lind>100586.0000000000</lind>
<mass>2253.865661367790</mass>
<massgaussian>2253.865661367790</massgaussian>
<meth>4</meth>
<reso>4151.329828794615</reso>
<rind>100822.0000000000</rind>
<s2n>3.346218059768928</s2n>
<type>0</type>
</pk>
<pk>
<absi>201.4772521475331</absi>
<area>409.9550152673090</area>
<chisq>3653.053592404351</chisq>
<goodn>85.98463441397030</goodn>
<ind>102643.6192844124</ind>
<lind>102606.0000000000</lind>
<mass>2335.862680436639</mass>
<massgaussian>2335.862680436639</massgaussian>
<meth>4</meth>
<reso>3793.314757255292</reso>
<rind>102851.0000000000</rind>
<s2n>3.916979562188356</s2n>
<type>0</type>
</pk>
<pk>
<absi>165.9107280118231</absi>
<area>454.0446715854939</area>
<chisq>2558.686462885132</chisq>
<goodn>63.71564003592300</goodn>
<ind>102911.7848009732</ind>
<lind>102861.0000000000</lind>
<mass>2346.836923224012</mass>
<massgaussian>2346.836923224012</massgaussian>
<meth>4</meth>
<reso>2833.613123530883</reso>
<rind>103131.0000000000</rind>
<s2n>3.308327729357053</s2n>
<type>0</type>
</pk>
<pk>
<absi>252.0327415412677</absi>
<area>689.0973318797009</area>
<chisq>3409.867117164181</chisq>
<goodn>198.0077328458368</goodn>
<ind>103038.4939381094</ind>
<lind>102988.0000000000</lind>
<mass>2352.031141764465</mass>
<massgaussian>2352.031141764465</massgaussian>
<meth>4</meth>
<reso>2842.504887370728</reso>
<rind>103258.0000000000</rind>
<s2n>5.052348645369839</s2n>
<type>0</type>
</pk>
<pk>
<absi>153.0824823064847</absi>
<area>291.7389938409066</area>
<chisq>2857.674183179087</chisq>
<goodn>31.68119074663025</goodn>
<ind>103343.3813594409</ind>
<lind>103308.0000000000</lind>
<mass>2364.552704010519</mass>
<massgaussian>2364.552704010519</massgaussian>
<meth>4</meth>
<reso>4109.919391158661</reso>
<rind>103568.0000000000</rind>
<s2n>3.119274930307142</s2n>
<type>0</type>
</pk>
<pk>
<absi>149.6075414216375</absi>
<area>262.3621728750910</area>
<chisq>1537.258223052958</chisq>
<goodn>56.80636115001266</goodn>
<ind>103464.9459090272</ind>
<lind>103433.0000000000</lind>
<mass>2369.554437117528</mass>
<massgaussian>2369.554437117528</massgaussian>
<meth>4</meth>
<reso>4476.760793548848</reso>
<rind>103661.0000000000</rind>
<s2n>3.069460999120389</s2n>
<type>0</type>
</pk>
<pk>
<absi>213.5724417718091</absi>
<area>329.7579607079424</area>
<chisq>2454.312454773022</chisq>
<goodn>98.60433764189453</goodn>
<ind>104364.3232955045</ind>
<lind>104336.0000000000</lind>
<mass>2406.720408485483</mass>
<massgaussian>2406.720408485483</massgaussian>
<meth>4</meth>
<reso>5199.815600349753</reso>
<rind>104559.0000000000</rind>
<s2n>4.897413732609342</s2n>
<type>0</type>
</pk>
<pk>
<absi>462.2876853502120</absi>
<area>736.0265137350285</area>
<chisq>909.6601098158927</chisq>
<goodn>2957.958464102173</goodn>
<ind>104475.2522899447</ind>
<lind>104447.0000000000</lind>
<mass>2411.324090234520</mass>
<massgaussian>2411.324090234520</massgaussian>
<meth>4</meth>
<reso>5054.257692563219</reso>
<rind>104667.0000000000</rind>
<s2n>10.63404449996068</s2n>
<type>0</type>
</pk>
</pklist>
