# Supplementary material for: Discovery of potential targets of Triptolide through inverse docking in ovarian cancer cells
Source: PeerJ. 2020 Mar 18;8:e8620. doi: 10.7717/peerj.8620 (PMC7085293; doi:10.7717/peerj.8620)
Supplement: Supplemental Information 7 [file peerj-08-8620-s007.zip › fig4_processing data of mass spectrometry_part3/L2/L2.csv]

Header	--------------------------------------------------------
Search title
Timestamp	2015-11-10T10:38:03Z
User	aaa
Email	adsjakl@126.com
Report URI	http://www.matrixscience.com/cgi/master_results.pl?file=../data/20151110/FTToIneET.dat
Peak list data path	DATA.TXT
Peak list format	Mascot generic
Search type	MIS
Mascot version	2.5.1.3
Database	NCBInr
Fasta file	NCBInr_20151101.fasta
Total sequences	74076909
Total residues	26958740960
Sequences after taxonomy filter	51929244
Number of queries	4
Fixed modifications	--------------------------------------------------------
Identifier	Name	Delta	Neutral loss
1	Carbamidomethyl (C)	57.021464
Variable modifications	--------------------------------------------------------
Identifier	Name	Delta	Neutral loss(es)
1	Oxidation (M)	15.994915	0	63.998285
Search Parameters	--------------------------------------------------------
Taxonomy filter	. . Bacteria (Eubacteria)
Enzyme	Trypsin
Maximum Missed Cleavages	1
Fixed modifications	Carbamidomethyl (C)
Variable modifications	Oxidation (M)
Peptide Mass Tolerance	500
Peptide Mass Tolerance Units	ppm
Fragment Mass Tolerance	0.5
Fragment Mass Tolerance Units	Da
Mass values	Monoisotopic
Instrument type	Default
USER00	PEP_INT()
Format parameters	--------------------------------------------------------
Significance threshold	0.05
Max. number of hits	20
Use MudPIT protein scoring	0
Ions score cut-off	0
Include same-set proteins	0
Include sub-set proteins	0
Include unassigned	0
Require bold red	0
Use homology threshold	0
Group protein families	0
Show duplicate peptides	1
Protein hits	--------------------------------------------------------
prot_hit_num	prot_acc	prot_desc	prot_score	prot_mass	prot_matches	prot_matches_sig	prot_sequences	prot_sequences_sig	pep_query	pep_rank	pep_isbold	pep_isunique	pep_exp_mz	pep_exp_mr	pep_exp_z	pep_calc_mr	pep_delta	pep_miss	pep_score	pep_expect	pep_res_before	pep_seq	pep_res_after	pep_var_mod	pep_var_mod_pos	pep_summed_mod_pos	pep_local_mod_pos	pep_scan_title
1	gi|808057269	chemotaxis protein [Photobacterium halotolerans]	33	76148	1	0	1	0	1	1	1	1	1780.0381	1779.0308	1	1778.9639	0.0670	1	33.09	43	K	VLAEATSLDHAIQKQR	D
2	gi|491295528	epoxide hydratase [Amycolatopsis azurea]	23		1	0	1	0	1	2	0	1	1780.0381	1779.0308	1	1778.9355	0.0953	1	22.69	4.8e+02	R	GVPVAYLKDLAEYWR	D
3	gi|918372910	hypothetical protein [Streptomyces fulvoviolaceus]	22		1	0	1	0	1	3	0	1	1780.0381	1779.0308	1	1779.8475	-0.8166	1	22.36	5.1e+02	R	AHDDSFLDHIAMPRR	S
4	gi|654492297	SAM-dependent methyltransferase [Halomonas halodenitrificans]	22		1	0	1	0	1	4	0	1	1780.0381	1779.0308	1	1778.9427	0.0881	1	21.86	5.8e+02	R	RLAEAFPDHALIGVDR	S
5	gi|935555528	hypothetical protein [Achromobacter sp.]	21		1	0	1	0	1	5	0	1	1780.0381	1779.0308	1	1778.9098	0.1211	0	20.94	7.1e+02	K	MGQVQAGLDHAVDIAVR	C
6	gi|517722696	epoxide hydrolase [Streptomyces sp. CNT302]	20		1	0	1	0	1	6	0	1	1780.0381	1779.0308	1	1778.9355	0.0953	1	20.13	8.6e+02	R	GVPVAYLKELADYWR	S
7	gi|490738460	aspartyl/glutamyl-tRNA amidotransferase subunit C [Turicella otitidis]	20		1	0	1	0	1	7	0	1	1780.0381	1779.0308	1	1778.9275	0.1034	1	20.03	8.8e+02	M	ADISREEVAHLAELAR	L
8	gi|655023279	glutamyl-tRNA amidotransferase [Nocardioides alkalitolerans]	20		1	0	1	0	1	7	0	1	1780.0381	1779.0308	1	1778.9275	0.1034	1	20.03	8.8e+02	R	AEISRDEVAHLAELAR	I
9	gi|753208751	hypothetical protein [Nitrosospira sp. NpAV]	19		1	0	1	0	1	9	0	1	1780.0381	1779.0308	1	1779.0982	-0.0674	1	18.97	1.1e+03	K	LSVISSLPKPLTRQLK	R
10	gi|524379341	unknown [Firmicutes bacterium CAG:137]	19	104359	1	0	1	0	2	1	1	1	2120.1011	2119.0938	1	2120.1154	-1.0215	0	18.86	1.5e+03	R	AGYYGLAIVLPSVVVGEEER	G
11	gi|489986768	GMC oxidoreductase [Mycobacterium phlei]	19	57871	1	0	1	0	4	1	1	1	2411.3159	2410.3086	1	2409.3968	0.9118	1	18.66	1.6e+03	R	RVSAATAFLKPALGRPNLTVATR	T
12	gi|502893485	terminase [Tsukamurella paurometabola]	18		1	0	1	0	1	10	0	1	1780.0381	1779.0308	1	1778.9791	0.0517	1	18.40	1.3e+03	K	AGPKAAVDTSPLPFRPR	S
13	gi|772579071	betaine aldehyde dehydrogenase [Enterobacter sp. 35669]	17		1	0	1	0	2	2	0	1	2120.1011	2119.0938	1	2119.0658	0.0281	1	16.67	2.5e+03	R	RANDTEYGLAAGIVTADLNR	A
14	gi|568202543	membrane protein [Pseudomonas sp. TKP]	15		1	0	1	0	4	2	0	1	2411.3159	2410.3086	1	2409.2342	1.0744	1	15.46	3.4e+03	R	RVSYPGAPGVAHQWAYLPDVAR	T
15	gi|653386690	NADP-dependent oxidoreductase [Bradyrhizobium sp. WSM1417]	15		1	0	1	0	2	3	0	1	2120.1011	2119.0938	1	2119.0633	0.0306	1	15.31	3.5e+03	R	HAWVLATKLANPMGEDPNR	V
16	gi|238717074	P pilus assembly protein, pilin FimA [Yersinia mollaretii ATCC 43969]	15		1	0	1	0	4	3	0	1	2411.3159	2410.3086	1	2409.2652	1.0434	1	15.25	3.5e+03	R	QVSNELGGALNFGGSTRYVSLIK	T
17	gi|492008961	DEAD/DEAH box helicase domain-containing protein [Actinoplanes sp. N902-109]	15		1	0	1	0	4	4	0	1	2411.3159	2410.3086	1	2409.2288	1.0798	0	15.10	3.7e+03	R	GVDALAASLEQLQGVAAPASAWER	L
18	gi|751272579	hypothetical protein [Oceanobacillus sp. S5]	15		1	0	1	0	4	5	0	1	2411.3159	2410.3086	1	2409.3209	0.9877	0	14.54	4.2e+03	R	GVVQTTFGYVFASVLFAVVHIR	Y
19	gi|925629463	histidine kinase [Streptomyces purpurogeneiscleroticus]	14		1	0	1	0	2	4	0	1	2120.1011	2119.0938	1	2120.1241	-1.0303	0	14.39	4.3e+03	M	AGLVFAAMFALANFVQPTPR	E
20	gi|750590155	hydrolase [Nocardia exalbida]	14		1	0	1	0	2	5	0	1	2120.1011	2119.0938	1	2120.1014	-1.0076	1	14.24	4.4e+03	R	AGFAVLAIDYRTVGASAGEPR	G
