# Supplementary material for: Discovery of potential targets of Triptolide through inverse docking in ovarian cancer cells
Source: PeerJ. 2020 Mar 18;8:e8620. doi: 10.7717/peerj.8620 (PMC7085293; doi:10.7717/peerj.8620)
Supplement: Supplemental Information 7 [file peerj-08-8620-s007.zip › fig4_processing data of mass spectrometry_part3/L3/0_P18/1/1268.8251.LIFT/1SRef/acqu]

##TITLE=  XMASS Parameter file
##JCAMPDX=  5.0
##DATATYPE=  CONTINUOUS MASS SPECTRUM
##ORIGIN=  XMASS, Bruker-Daltonics (USA) and Bruker-Daltonik (GER)
##OWNER=  TOF User
##SPECTROMETER/DATASYSTEM=  Bruker Flex Series
##.SPECTROMETER TYPE=  TOF
##.INLET=  DIRECT
##.IONIZATION MODE=  LD+
##$ACQMID= 0 
##$ACQVSMA= 3 
##$ACQVSMI= 0 
##$ADC= 1 
##$ANT= no 
##$AQOP_m= 1 
##$AQ_mod= 6 
##$ATTEN= 28 
##$AccE= 20000 
##$AccE_is= 0 
##$AppTyp= 0 
##$BYTORDA= 0 
##$CIDOn= no 
##$CTOF= 0 
##$Calmet= 0 
##$CapEnt= -4000 
##$CapExit= 0 
##$CapHtr= 0 
##$Corona= 0 
##$Cycle= 100 
##$Cyl= 0 
##$DATE= 0 
##$DCOff1= 0 
##$DComp= no 
##$DE= 625 
##$DEFLON= no 
##$DELAY= 26608 
##$DIGTYP= 14 
##$DPCAL1= 0 
##$DPMASS= 0 
##$DR_end= 6 
##$DR_set= 12 
##$DR_strt= 12 
##$DS= 0 
##$DTATYPE= 0 
##$DW= 0.5 
##$DataTyp= 2 
##$DeflOff= 30 
##$DigTrig= 100 
##$DryFlow= 0 
##$DrySW= 0 
##$DryTemp= 150 
##$EOSTime= 0.92799997 
##$EndP= -3500 
##$Enhance= no 
##$EsiMode= 0 
##$Extract= 0 
##$FASTON= yes 
##$FOV= 20 
##$FPCAL1= 542.548194 
##$FPCAL2= 5899978.928003 
##$FPCAL3= -0.033927 
##$FPMASS= 2466.7 
##$FPON= no 
##$FPSHIFT= 0 
##$FW= 2500 
##$Flatlin= no 
##$FpWinHi= 6.3441253 
##$FpWinLo= 6.3441253 
##$GDEDLY= 0 
##$GDEON= yes 
##$GDETime= 0 
##$GSpotId= 0 
##$GSpotno= -1 
##$Gate= 100 
##$HITURBO= no 
##$HPCML3= 0 
##$HPClBHi= 0 
##$HPClBLo= 0 
##$HPClOrd= 0 
##$HPClUse= yes 
##$Hpcgc0= 0 
##$Hpcgc2= 0 
##$IS2BNDV= 0 
##$ISD= no 
##$InstTyp= 2 
##$LASP= 1 
##$LBNDVAL= 0 
##$LINDIS= 0 
##$LLNSBND= no 
##$LasFoc= 35 
##$LftHV1= 0 
##$LftHV2= 0 
##$Lift1= 19 
##$Lift2= 3.4 
##$MC2= 4 
##$ML1= 20000 
##$ML1_raw= 0 
##$ML2= 0 
##$ML2_raw= 0 
##$ML3= 0 
##$ML3_raw= 0 
##$MW_low= 15 
##$MapMode= 0 
##$Masserr= 1000 
##$NBL= 1 
##$NC= 0 
##$NS= 16 
##$NSdigit= 1 
##$NebFlow= 0 
##$NebSW= 0 
##$NebTemp= 30 
##$NoSHOTS= 7500 
##$OFFSET= 1000 
##$PAPS= 0 
##$PIEDLY= 70 
##$POLARI= 1 
##$PR= 1 
##$PULSER= 10 
##$PULSREP= 10000 
##$Parent= 1268.8251 
##$RBNDVAL= 0 
##$REPHZ= 1000 
##$RFAmp= 600 
##$RFFreq= 5 
##$RG= 1 
##$RLNSBND= no 
##$Ref2= 13.95 
##$RefFull= 0 
##$ReflE= 0 
##$Repel= 20 
##$RunDId= 0 
##$RunId= 0 
##$SF= 0 
##$SFO1= 0 
##$SPType= 2 
##$SW= 0 
##$SW_p= 100 
##$SampId= 0 
##$Sens1= 100 
##$Sens2= 0 
##$Skim1= 20 
##$SumShot= 0 
##$Sync= 1 
##$TD= 79360 
##$TIB= 5 
##$TLft= 18270 
##$TLftCor= 0 
##$TLift= 620 
##$TPLMS= 26180 
##$TargId= 0 
##$TgCount= 0 
##$Trans= 100 
##$Trap= 45 
##$UDeflL= 0 
##$UGrid= 0 
##$UIS2BND= no 
##$ULensR= 0 
##$UPAcc= 0 
##$URepel= 9000 
##$Udefl= 0 
##$UdetL= 0 
##$UdetR= 2.694 
##$Uhim= 0 
##$Uhimass= 0 
##$Uis1= 7.5 
##$Uis2= 6.75 
##$Ulens= 3.5 
##$Uref_is= 0 
##$Urefl= 29.5 
##$XLens= -50 
##$YMAX_a= 75354 
##$YMIN_a= 0 
##$ACQMETH= <D:\Methods\flexControlMethods\LIFT20150506.lft> 
##$AQ_DATE= <2015-11-06T16:02:01.828+08:00> 
##$AUNM= <> 
##$AXMeth= <> 
##$Aoffs= (0..5) 
52 52 52 52 52 52 
##$CALME= (0..15) 
0 0 0 0 0 0 0 0 
0 0 0 0 0 0 0 0 
##$CALMR= (0..15) 
0 0 0 0 0 0 0 0 
0 0 0 0 0 0 0 0 
##$CALNAM1= <> 
##$CALNAM2= <> 
##$CALNAM3= <> 
##$CALNAM4= <> 
##$CALNAM5= <> 
##$CALNAM6= <> 
##$CALNAM7= <> 
##$CHIPNO= <0> 
##$CMT1= <> 
##$CMT2= <> 
##$CMT3= <> 
##$CMT4= <> 
##$D= (0..31) 
0 0 0 0 0 0 0 0 
0 0 0 0 0 0 0 0 
0 0 0 0 0 0 0 0 
0 0 0 0 0 0 0 0 
##$DOMNAME= <> 
##$Doffs= (0..5) 
127 127 127 127 127 127 
##$FAMeth= <> 
##$FASTCal= <> 
##$FCVer= <flexControl 3.3.108.0> 
##$GEOFILE= <> 
##$Gelcode= <> 
##$HPCStr= <> 
##$HPCal= (0..31) 
0 0 0 0 0 0 0 0 
0 0 0 0 0 0 0 0 
0 0 0 0 0 0 0 0 
0 0 0 0 0 0 0 0 
##$ID_raw= <{43D011EE-E949-4772-83A6-0C7406981568}> 
##$IN= (0..31) 
0.001 0.001 0.001 0.001 0.001 0.001 0.001 0.001 
0.001 0.001 0.001 0.001 0.001 0.001 0.001 0.001 
0.001 0.001 0.001 0.001 0.001 0.001 0.001 0.001 
0.001 0.001 0.001 0.001 0.001 0.001 0.001 0.001 
##$INSTRUM= <FLEX-PC> 
##$InstrID= <259901.00259> 
##$LIFTC= (0..2) 
765.64824 4141097.28359 0.00362 
##$MOTPOS= <(-32510.0,-72140.0)> 
##$Mctrlst= <> 
##$NTBCal= <V3.0CCalibrator 10 1 0 0 -2147483648 2147483647  V1.0CHPCData  Order 0 vCoeff V1.0VectorDouble 0  c2 0 c0 0 minMass 0 maxMass 0 bUse 0 endCHPCData V1.0CLift2CalibrationConstants V3.0CTOFCalibrationConstants 26608 0.5 0 0 0 2 11 V1.0CCalibPolynomial V1.0VectorDouble 7 -298.906216138819 1244.06523014322 7.45100909766843 -0.915866683910723 0.0439869331481473 -0.00106970757631758 1.06547903149438e-005  757.3991600000001 8.37078252017098 27.5208858869042  V1.0CCalibPolynomial V1.0VectorDouble 7 -323.734436414329 1263.89562396854 2.93621163013952 -0.397674172147218 0.0164096993290996 -0.000345222377288854 3.03656175163999e-006  1046.5418 8.37078252017098 32.3502982984701  V1.0CCalibPolynomial V1.0VectorDouble 7 -337.054426616652 1277.48359296671 0.263791458588353 -0.139089722695183 0.00480993703163639 -8.74837527257062e-005 7.26723629658754e-007  1296.68478 8.37078252017098 36.0095095773325  V1.0CCalibPolynomial V1.0VectorDouble 7 -339.06848141105 1270.06688774559 1.82637531884612 -0.264052459686286 0.00978555897444456 -0.000183451117137952 1.43872010232679e-006  1347.73543 8.37078252017098 36.7115163130046  V1.0CCalibPolynomial V1.0VectorDouble 7 -346.562825534644 1276.38573495724 0.685311003332458 -0.151605186707717 0.00496916581969094 -8.25581497914685e-005 5.91273106844152e-007  1619.82235 8.37078252017098 40.2470166596234  V1.0CCalibPolynomial V1.0VectorDouble 7 -348.586058848991 1273.16617109907 1.54434780318655 -0.221524520678747 0.007812811124646589 -0.000136768488894541 9.760897824709411e-007  1758.93261 8.37078252017098 41.9396305420064  V1.0CCalibPolynomial V1.0VectorDouble 7 -349.433061861912 1277.18149216019 0.490033147183223 -0.109680540302342 0.00306877952361802 -4.30032839005448e-005 2.62120101214421e-007  2093.08617 8.37078252017098 45.7502586877932  V1.0CCalibPolynomial V1.0VectorDouble 7 -344.981915922673 1272.90282145473 1.13739204414579 -0.141011925612386 0.004030556187082529 -5.76333404804122e-005 3.41196137970351e-007  2465.19834 8.37078252017098 49.6507637403495  V1.0CCalibPolynomial V1.0VectorDouble 7 -333.153627117642 1268.08727502439 1.69495318074662 -0.156882837413514 0.00420013656508184 -5.58229060495496e-005 3.02113809489284e-007  2932.59 8.370185183136631 54.1533932454837  V1.0CCalibPolynomial V1.0VectorDouble 7 -311.813802701188 1273.91147287849 0.381998128608784 -0.0602527455128576 0.00121427584213036 -1.21749785339336e-005 5.38105890427737e-008  3494.65078 18.5251180832944 59.1155713835196  V1.0CCalibPolynomial V1.0VectorDouble 7 -256.992883185845 1254.35679004179 2.32834066627242 -0.137585828891302 0.00294165567585542 -3.2001407577347e-005 1.42856094480132e-007  4539.26665 10.4914727278872 67.37407995661241  V1.0CCalibPolynomial V1.0VectorDouble 7 0 1 0 0 0 0 0  2465 58.8892071513577 2465  V1.0VectorDouble 3 0 -15.7271790076011 0.176815198279711  0 0 18890.33483560374 18895.34611345312 1268.825079453492 V1.0CCalibPolynomial V1.0VectorDouble 7 -335.8635387041908 1275.970231499104 0.5339687491156078 -0.1628441931662948 0.005784829462416761 -0.0001073491473190169 8.907766631186981e-007  1268.825079453492 8.280369733243449 35.62057101526438  V1.0CCalibPolynomial V1.0VectorDouble 7 0 1 0 0 0 0 0  1268.825079453492 30.31241498692681 1268.825079453492  0 0 1 1 1 0 V1.0CLift2CalibrationConstants V3.0CTOFCalibrationConstants 0 0 0 0 0 -1 0 V1.0CCalibPolynomial V1.0VectorDouble 0  0 0 0  V1.0VectorDouble 0  0 0 0 0 0 V1.0CCalibPolynomial V1.0VectorDouble 0  0 0 0  V1.0CCalibPolynomial V1.0VectorDouble 0  0 0 0  0 0 0 0 0 0  > 
##$NTBCalr= <V3.0CCalibrator 10 1 0 0 -2147483648 2147483647  V1.0CHPCData  Order 0 vCoeff V1.0VectorDouble 0  c2 0 c0 0 minMass 0 maxMass 0 bUse 0 endCHPCData V1.0CLift2CalibrationConstants V3.0CTOFCalibrationConstants 26608 0.5 0 0 0 2 11 V1.0CCalibPolynomial V1.0VectorDouble 7 -298.906216138819 1244.06523014322 7.45100909766843 -0.915866683910723 0.0439869331481473 -0.00106970757631758 1.06547903149438e-005  757.3991600000001 8.37078252017098 27.5208858869042  V1.0CCalibPolynomial V1.0VectorDouble 7 -323.734436414329 1263.89562396854 2.93621163013952 -0.397674172147218 0.0164096993290996 -0.000345222377288854 3.03656175163999e-006  1046.5418 8.37078252017098 32.3502982984701  V1.0CCalibPolynomial V1.0VectorDouble 7 -337.054426616652 1277.48359296671 0.263791458588353 -0.139089722695183 0.00480993703163639 -8.74837527257062e-005 7.26723629658754e-007  1296.68478 8.37078252017098 36.0095095773325  V1.0CCalibPolynomial V1.0VectorDouble 7 -339.06848141105 1270.06688774559 1.82637531884612 -0.264052459686286 0.00978555897444456 -0.000183451117137952 1.43872010232679e-006  1347.73543 8.37078252017098 36.7115163130046  V1.0CCalibPolynomial V1.0VectorDouble 7 -346.562825534644 1276.38573495724 0.685311003332458 -0.151605186707717 0.00496916581969094 -8.25581497914685e-005 5.91273106844152e-007  1619.82235 8.37078252017098 40.2470166596234  V1.0CCalibPolynomial V1.0VectorDouble 7 -348.586058848991 1273.16617109907 1.54434780318655 -0.221524520678747 0.007812811124646589 -0.000136768488894541 9.760897824709411e-007  1758.93261 8.37078252017098 41.9396305420064  V1.0CCalibPolynomial V1.0VectorDouble 7 -349.433061861912 1277.18149216019 0.490033147183223 -0.109680540302342 0.00306877952361802 -4.30032839005448e-005 2.62120101214421e-007  2093.08617 8.37078252017098 45.7502586877932  V1.0CCalibPolynomial V1.0VectorDouble 7 -344.981915922673 1272.90282145473 1.13739204414579 -0.141011925612386 0.004030556187082529 -5.76333404804122e-005 3.41196137970351e-007  2465.19834 8.37078252017098 49.6507637403495  V1.0CCalibPolynomial V1.0VectorDouble 7 -333.153627117642 1268.08727502439 1.69495318074662 -0.156882837413514 0.00420013656508184 -5.58229060495496e-005 3.02113809489284e-007  2932.59 8.370185183136631 54.1533932454837  V1.0CCalibPolynomial V1.0VectorDouble 7 -311.813802701188 1273.91147287849 0.381998128608784 -0.0602527455128576 0.00121427584213036 -1.21749785339336e-005 5.38105890427737e-008  3494.65078 18.5251180832944 59.1155713835196  V1.0CCalibPolynomial V1.0VectorDouble 7 -256.992883185845 1254.35679004179 2.32834066627242 -0.137585828891302 0.00294165567585542 -3.2001407577347e-005 1.42856094480132e-007  4539.26665 10.4914727278872 67.37407995661241  V1.0CCalibPolynomial V1.0VectorDouble 7 0 1 0 0 0 0 0  2465 58.8892071513577 2465  V1.0VectorDouble 3 0 -15.7271790076011 0.176815198279711  0 0 18890.33483560374 18895.34611345312 1268.825079453492 V1.0CCalibPolynomial V1.0VectorDouble 7 -335.8635387041908 1275.970231499103 0.5339687491156099 -0.162844193166295 0.005784829462416768 -0.000107349147319017 8.907766631186993e-007  1268.825079453492 8.280369733243449 35.62057101526438  V1.0CCalibPolynomial V1.0VectorDouble 7 0 1 0 0 0 0 0  1268.825079453492 30.3124149869268 1268.825079453492  0 0 1 1 1 0 V1.0CLift2CalibrationConstants V3.0CTOFCalibrationConstants 0 0 0 0 0 -1 0 V1.0CCalibPolynomial V1.0VectorDouble 0  0 0 0  V1.0VectorDouble 0  0 0 0 0 0 V1.0CCalibPolynomial V1.0VectorDouble 0  0 0 0  V1.0CCalibPolynomial V1.0VectorDouble 0  0 0 0  0 0 0 0 0 0> 
##$OS9PATH= <> 
##$OpId= <BDAL@DE> 
##$P= (0..31) 
0 0 0 0 0 0 0 0 
0 0 0 0 0 0 0 0 
0 0 0 0 0 0 0 0 
0 0 0 0 0 0 0 0 
##$PARNM= <> 
##$PATCHNO= <P18> 
##$PATH= <D:\Data\Liuhl\151106\L3\0_P18\1\1268.8251.LIFT\1SRef> 
##$PDELAY= (0..3) 
10 10 10 10 
##$PDURA= (0..3) 
10 10 10 10 
##$PEPURL= <> 
##$PLMSC= (0..2) 
608.030073 1943276.098412 0.013347 
##$PULPROG= <> 
##$PostPr= <> 
##$QS= (0..7) 
83 83 83 83 83 83 83 83 
##$RUNNM= <> 
##$SMOPTS= (0..15) 
0 0 0 0 0 0 0 0 
0 0 0 0 0 0 0 0 
##$SPOTNO= <P18> 
##$TgIDS= <G_11F98D0D_F1F0_4344_824BC5CA905C61C2> 
##$TgSer= <> 
##$TgTyp= <> 
##$VDLIST= <DDDDDDDDDDDDDDD> 
##$VOLTNM= <> 
##$WEND= (0..3) 
30000 30000 30000 30000 
##$WINY= (0..3) 
3 3 3 3 
##$WSTART= (0..3) 
0 0 0 0 
##$Warplc1= <> 
##$Warplc2= <> 
##$XACQVS= <3.0> 
##$Xml1= <> 
##END=
