# Supplementary material for: Discovery of potential targets of Triptolide through inverse docking in ovarian cancer cells
Source: PeerJ. 2020 Mar 18;8:e8620. doi: 10.7717/peerj.8620 (PMC7085293; doi:10.7717/peerj.8620)
Supplement: Supplemental Information 7 [file peerj-08-8620-s007.zip › fig4_processing data of mass spectrometry_part3/L3/0_P18/1/1268.8251.LIFT/1SRef/pdata/1/peaklist.xml]

<?xml version="1.0"?>
<pklist version="1.0" creator="flexAnalysis 3.3.80.0" shots="7500" date="2015-11-10T18:39:31.338+08:00" spectrumid="7833B285-6673-4BDC-8302-70A760DF6B85" parentmass="1268.8251" parentcharge="1">
<pk>
<absi>200.2137418533660</absi>
<area>51.33279142334337</area>
<chisq>358.2760645473342</chisq>
<goodn>1098.488044169953</goodn>
<ind>5180.025237626614</ind>
<lind>5092.000000000000</lind>
<mass>69.95678615908582</mass>
<massgaussian>69.95678615908582</massgaussian>
<meth>4</meth>
<reso>299.5836147521523</reso>
<rind>5432.000000000000</rind>
<s2n>8.273405757688174</s2n>
<type>0</type>
</pk>
<pk>
<absi>281.5558299534609</absi>
<area>71.79614745597723</area>
<chisq>544.3638210308541</chisq>
<goodn>2010.610412746340</goodn>
<ind>7196.007606177765</ind>
<lind>7117.000000000000</lind>
<mass>83.97340825244578</mass>
<massgaussian>83.97340825244578</massgaussian>
<meth>4</meth>
<reso>364.1498332309932</reso>
<rind>7406.000000000000</rind>
<s2n>11.18891641991959</s2n>
<type>0</type>
</pk>
<pk>
<absi>508.7645042476045</absi>
<area>119.0810342969661</area>
<chisq>2013.243525691404</chisq>
<goodn>2593.884990577731</goodn>
<ind>7471.639295109126</ind>
<lind>7400.000000000000</lind>
<mass>85.99174253166800</mass>
<massgaussian>85.99174253166800</massgaussian>
<meth>4</meth>
<reso>406.6773297411788</reso>
<rind>7672.000000000000</rind>
<s2n>20.11834821129019</s2n>
<type>0</type>
</pk>
<pk>
<absi>207.6349707245530</absi>
<area>48.89485782318801</area>
<chisq>523.7546182302550</chisq>
<goodn>593.9540675097019</goodn>
<ind>9422.912169097901</ind>
<lind>9357.000000000000</lind>
<mass>100.9851166292722</mass>
<massgaussian>100.9851166292722</massgaussian>
<meth>4</meth>
<reso>478.2987894716046</reso>
<rind>9625.000000000000</rind>
<s2n>7.643143256101215</s2n>
<type>0</type>
</pk>
<pk>
<absi>674.4705656241920</absi>
<area>160.6067151781350</area>
<chisq>4752.083035719560</chisq>
<goodn>2197.625604725877</goodn>
<ind>10761.60246571289</ind>
<lind>10699.00000000000</lind>
<mass>111.9893281357344</mass>
<massgaussian>111.9893281357344</massgaussian>
<meth>4</meth>
<reso>527.4429795429408</reso>
<rind>10954.00000000000</rind>
<s2n>24.02096870204055</s2n>
<type>0</type>
</pk>
<pk>
<absi>180.3411007643979</absi>
<area>39.96759587382523</area>
<chisq>129.7581583771880</chisq>
<goodn>888.8518899408986</goodn>
<ind>11691.78844552857</ind>
<lind>11635.00000000000</lind>
<mass>119.9814421408482</mass>
<massgaussian>119.9814421408482</massgaussian>
<meth>4</meth>
<reso>609.5864031863608</reso>
<rind>11873.00000000000</rind>
<s2n>6.327085525773001</s2n>
<type>0</type>
</pk>
<pk>
<absi>1520.875190726375</absi>
<area>320.0728234827353</area>
<chisq>6974.688016515546</chisq>
<goodn>8839.838505729893</goodn>
<ind>12704.84499429046</ind>
<lind>12654.00000000000</lind>
<mass>129.0095597981791</mass>
<massgaussian>129.0095597981791</massgaussian>
<meth>4</meth>
<reso>693.3495656714889</reso>
<rind>12876.00000000000</rind>
<s2n>51.39276856335807</s2n>
<type>0</type>
</pk>
<pk>
<absi>444.1860926086030</absi>
<area>97.78984279744594</area>
<chisq>911.5308547683959</chisq>
<goodn>3059.294191887413</goodn>
<ind>13461.90435575906</ind>
<lind>13410.00000000000</lind>
<mass>135.9776063754959</mass>
<massgaussian>135.9776063754959</massgaussian>
<meth>4</meth>
<reso>701.0080358801106</reso>
<rind>13631.00000000000</rind>
<s2n>14.82330865160325</s2n>
<type>0</type>
</pk>
<pk>
<absi>102.5824931989976</absi>
<area>19.82571298069368</area>
<chisq>411.0745396914103</chisq>
<goodn>30.93212319293879</goodn>
<ind>15333.19743421531</ind>
<lind>15291.00000000000</lind>
<mass>154.0172756472977</mass>
<massgaussian>154.0172756472977</massgaussian>
<meth>4</meth>
<reso>912.5770993931882</reso>
<rind>15469.00000000000</rind>
<s2n>3.086243269811928</s2n>
<type>0</type>
</pk>
<pk>
<absi>459.3036248903934</absi>
<area>104.5661452207946</area>
<chisq>4319.425951145967</chisq>
<goodn>607.6539018314884</goodn>
<ind>15730.67992935743</ind>
<lind>15681.00000000000</lind>
<mass>157.9993127608056</mass>
<massgaussian>157.9993127608056</massgaussian>
<meth>4</meth>
<reso>796.2762868591379</reso>
<rind>15878.00000000000</rind>
<s2n>13.68718864078876</s2n>
<type>0</type>
</pk>
<pk>
<absi>7029.112461917976</absi>
<area>1443.441960571573</area>
<chisq>100926.4128741427</chisq>
<goodn>13286.10195932418</goodn>
<ind>17373.74434211550</ind>
<lind>17332.00000000000</lind>
<mass>175.0210813160722</mass>
<massgaussian>175.0210813160722</massgaussian>
<meth>4</meth>
<reso>996.7075724393844</reso>
<rind>17621.00000000000</rind>
<s2n>193.0012045846017</s2n>
<type>0</type>
</pk>
<pk>
<absi>253.9265448489539</absi>
<area>52.28970930606474</area>
<chisq>3100.089589415619</chisq>
<goodn>55.41648741271250</goodn>
<ind>18298.21113438846</ind>
<lind>18258.00000000000</lind>
<mass>184.9972385892271</mass>
<massgaussian>184.9972385892271</massgaussian>
<meth>4</meth>
<reso>1056.660936934763</reso>
<rind>18523.00000000000</rind>
<s2n>6.527141344871731</s2n>
<type>0</type>
</pk>
<pk>
<absi>210.1081785419721</absi>
<area>46.69265781071401</area>
<chisq>570.9875919853015</chisq>
<goodn>132.2608702202920</goodn>
<ind>19377.96337170129</ind>
<lind>19336.00000000000</lind>
<mass>197.0144933546436</mass>
<massgaussian>197.0144933546436</massgaussian>
<meth>4</meth>
<reso>1049.967700941642</reso>
<rind>19594.00000000000</rind>
<s2n>4.925137726935601</s2n>
<type>0</type>
</pk>
<pk>
<absi>195.4036926454255</absi>
<area>45.39264336641002</area>
<chisq>1140.576450173690</chisq>
<goodn>59.09431359699541</goodn>
<ind>19556.02945168703</ind>
<lind>19513.00000000000</lind>
<mass>199.0342245976076</mass>
<massgaussian>199.0342245976076</massgaussian>
<meth>4</meth>
<reso>1015.934918639989</reso>
<rind>19773.00000000000</rind>
<s2n>4.550528884888305</s2n>
<type>0</type>
</pk>
<pk>
<absi>173.6185526635012</absi>
<area>40.91560219913885</area>
<chisq>237.4018246812032</chisq>
<goodn>159.8236208719620</goodn>
<ind>20250.50914354793</ind>
<lind>20208.00000000000</lind>
<mass>207.0142702749034</mass>
<massgaussian>207.0142702749034</massgaussian>
<meth>4</meth>
<reso>1046.380648235109</reso>
<rind>20465.00000000000</rind>
<s2n>3.708126863456977</s2n>
<type>0</type>
</pk>
<pk>
<absi>246.7592026904377</absi>
<area>59.75821873112098</area>
<chisq>784.4068616549189</chisq>
<goodn>96.00952766757919</goodn>
<ind>20762.58724503740</ind>
<lind>20720.00000000000</lind>
<mass>213.0034412788243</mass>
<massgaussian>213.0034412788243</massgaussian>
<meth>4</meth>
<reso>1051.327910565067</reso>
<rind>20975.00000000000</rind>
<s2n>5.059191123624589</s2n>
<type>0</type>
</pk>
<pk>
<absi>214.3273488206051</absi>
<area>43.49745415002762</area>
<chisq>1721.617498454394</chisq>
<goodn>44.12027908935810</goodn>
<ind>20934.10602739835</ind>
<lind>20898.00000000000</lind>
<mass>215.0294618858805</mass>
<massgaussian>215.0294618858805</massgaussian>
<meth>4</meth>
<reso>1265.738642747799</reso>
<rind>21135.00000000000</rind>
<s2n>4.378769087888201</s2n>
<type>0</type>
</pk>
<pk>
<absi>530.4801164250856</absi>
<area>120.6661227208805</area>
<chisq>12582.77900033434</chisq>
<goodn>169.2481894445748</goodn>
<ind>21850.13739299405</ind>
<lind>21811.00000000000</lind>
<mass>226.0198460464861</mass>
<massgaussian>226.0198460464861</massgaussian>
<meth>4</meth>
<reso>1196.600084733352</reso>
<rind>22053.00000000000</rind>
<s2n>10.19750845836897</s2n>
<type>0</type>
</pk>
<pk>
<absi>1069.904252875138</absi>
<area>243.0384445227060</area>
<chisq>10883.30400174300</chisq>
<goodn>1864.585073563906</goodn>
<ind>22424.83195954713</ind>
<lind>22387.00000000000</lind>
<mass>233.0614279066795</mass>
<massgaussian>233.0614279066795</massgaussian>
<meth>4</meth>
<reso>1240.539620891441</reso>
<rind>22628.00000000000</rind>
<s2n>19.95254835658968</s2n>
<type>0</type>
</pk>
<pk>
<absi>215.0857489841278</absi>
<area>63.80732635409845</area>
<chisq>2372.542803174735</chisq>
<goodn>34.47511155896360</goodn>
<ind>22884.43130937842</ind>
<lind>22836.00000000000</lind>
<mass>238.7742600782015</mass>
<massgaussian>238.7742600782015</massgaussian>
<meth>4</meth>
<reso>977.0794273787764</reso>
<rind>23093.00000000000</rind>
<s2n>3.880562020606378</s2n>
<type>0</type>
</pk>
<pk>
<absi>289.7621824360842</absi>
<area>70.02061258963919</area>
<chisq>4336.210994964006</chisq>
<goodn>35.35399076099609</goodn>
<ind>22985.32321308737</ind>
<lind>22946.00000000000</lind>
<mass>240.0380557323407</mass>
<massgaussian>240.0380557323407</massgaussian>
<meth>4</meth>
<reso>1205.860781854464</reso>
<rind>23185.00000000000</rind>
<s2n>5.215433814405701</s2n>
<type>0</type>
</pk>
<pk>
<absi>1967.609891568854</absi>
<area>444.7016505587748</area>
<chisq>5767.703135184870</chisq>
<goodn>14096.40314542351</goodn>
<ind>23302.08687644267</ind>
<lind>23265.00000000000</lind>
<mass>244.0286449299764</mass>
<massgaussian>244.0286449299764</massgaussian>
<meth>4</meth>
<reso>1313.721002787421</reso>
<rind>23493.00000000000</rind>
<s2n>34.12646715619877</s2n>
<type>0</type>
</pk>
<pk>
<absi>513.4850099295007</absi>
<area>127.9270176591743</area>
<chisq>3526.838361142781</chisq>
<goodn>335.4527627728345</goodn>
<ind>23697.11346793271</ind>
<lind>23657.00000000000</lind>
<mass>249.0535539679670</mass>
<massgaussian>249.0535539679670</massgaussian>
<meth>4</meth>
<reso>1219.820664432970</reso>
<rind>23893.00000000000</rind>
<s2n>8.568755327438236</s2n>
<type>0</type>
</pk>
<pk>
<absi>409.3347292989030</absi>
<area>99.73216757466963</area>
<chisq>2063.366276167426</chisq>
<goodn>185.7299134488603</goodn>
<ind>24161.05737981637</ind>
<lind>24123.00000000000</lind>
<mass>255.0237649992491</mass>
<massgaussian>255.0237649992491</massgaussian>
<meth>4</meth>
<reso>1281.565104787694</reso>
<rind>24353.00000000000</rind>
<s2n>6.605644718879640</s2n>
<type>0</type>
</pk>
<pk>
<absi>6384.954710962951</absi>
<area>1453.066929462767</area>
<chisq>20441.33138813296</chisq>
<goodn>46281.54844569040</goodn>
<ind>24624.09636787375</ind>
<lind>24589.00000000000</lind>
<mass>261.0563839816484</mass>
<massgaussian>261.0563839816484</massgaussian>
<meth>4</meth>
<reso>1409.340102532896</reso>
<rind>24812.00000000000</rind>
<s2n>98.58611171744470</s2n>
<type>0</type>
</pk>
<pk>
<absi>892.6581594814829</absi>
<area>221.1450760812387</area>
<chisq>47512.09844908244</chisq>
<goodn>154.3377601166171</goodn>
<ind>25453.04612239671</ind>
<lind>25416.00000000000</lind>
<mass>272.0413687248648</mass>
<massgaussian>272.0413687248648</massgaussian>
<meth>4</meth>
<reso>1357.583776319480</reso>
<rind>25636.00000000000</rind>
<s2n>12.75355764623938</s2n>
<type>0</type>
</pk>
<pk>
<absi>1114.099226163904</absi>
<area>282.2690088429569</area>
<chisq>4755.460446492181</chisq>
<goodn>2695.012615730092</goodn>
<ind>25825.13949224833</ind>
<lind>25787.00000000000</lind>
<mass>277.0496529744066</mass>
<massgaussian>277.0496529744066</massgaussian>
<meth>4</meth>
<reso>1355.743839145789</reso>
<rind>26009.00000000000</rind>
<s2n>15.42334548354279</s2n>
<type>0</type>
</pk>
<pk>
<absi>1220.434931919021</absi>
<area>301.7796612865054</area>
<chisq>2609.696261057937</chisq>
<goodn>6622.566802927186</goodn>
<ind>26773.63990656255</ind>
<lind>26738.00000000000</lind>
<mass>290.0337775752648</mass>
<massgaussian>290.0337775752648</massgaussian>
<meth>4</meth>
<reso>1464.986415298806</reso>
<rind>26953.00000000000</rind>
<s2n>15.50826420868224</s2n>
<type>0</type>
</pk>
<pk>
<absi>437.8499308123230</absi>
<area>121.8894112929229</area>
<chisq>9532.539761027480</chisq>
<goodn>35.37442466331706</goodn>
<ind>27276.72715349830</ind>
<lind>27237.00000000000</lind>
<mass>297.0476978531740</mass>
<massgaussian>297.0476978531740</massgaussian>
<meth>4</meth>
<reso>1338.045726475962</reso>
<rind>27457.00000000000</rind>
<s2n>5.252772041256324</s2n>
<type>0</type>
</pk>
<pk>
<absi>628.9701701844053</absi>
<area>187.1116796075166</area>
<chisq>7932.564545529054</chisq>
<goodn>123.2355261996601</goodn>
<ind>27490.96967081525</ind>
<lind>27449.00000000000</lind>
<mass>300.0614157074331</mass>
<massgaussian>300.0614157074331</massgaussian>
<meth>4</meth>
<reso>1266.965167924277</reso>
<rind>27673.00000000000</rind>
<s2n>7.378083610536159</s2n>
<type>0</type>
</pk>
<pk>
<absi>795.5227263335836</absi>
<area>223.9638982973372</area>
<chisq>9094.869258045981</chisq>
<goodn>258.5464754433933</goodn>
<ind>28539.82965193610</ind>
<lind>28501.00000000000</lind>
<mass>315.0470830991179</mass>
<massgaussian>315.0470830991179</massgaussian>
<meth>4</meth>
<reso>1417.600325152743</reso>
<rind>28715.00000000000</rind>
<s2n>8.510643833201337</s2n>
<type>0</type>
</pk>
<pk>
<absi>482.0222590864739</absi>
<area>146.8977790271305</area>
<chisq>7322.296610201929</chisq>
<goodn>31.30510009826064</goodn>
<ind>29698.77377632963</ind>
<lind>29659.00000000000</lind>
<mass>332.0539638351399</mass>
<massgaussian>332.0539638351399</massgaussian>
<meth>4</meth>
<reso>1393.565922726974</reso>
<rind>29874.00000000000</rind>
<s2n>4.672760821029949</s2n>
<type>0</type>
</pk>
<pk>
<absi>829.4013784251986</absi>
<area>255.4647891237441</area>
<chisq>1545.427461082847</chisq>
<goodn>1201.703827364601</goodn>
<ind>30761.76893031101</ind>
<lind>30723.00000000000</lind>
<mass>348.0682750438274</mass>
<massgaussian>348.0682750438274</massgaussian>
<meth>4</meth>
<reso>1458.393077941906</reso>
<rind>30931.00000000000</rind>
<s2n>7.163730270759261</s2n>
<type>0</type>
</pk>
<pk>
<absi>1263.444620200475</absi>
<area>356.6678767356778</area>
<chisq>9724.654809557538</chisq>
<goodn>1144.396334674555</goodn>
<ind>30889.61978367092</ind>
<lind>30854.00000000000</lind>
<mass>350.0212325621639</mass>
<massgaussian>350.0212325621639</massgaussian>
<meth>4</meth>
<reso>1601.901988236451</reso>
<rind>31052.00000000000</rind>
<s2n>10.74897713878951</s2n>
<type>0</type>
</pk>
<pk>
<absi>4725.387007434823</absi>
<area>1434.299735111282</area>
<chisq>25796.37335792396</chisq>
<goodn>17443.93880115210</goodn>
<ind>32437.16350676553</ind>
<lind>32401.00000000000</lind>
<mass>374.1190166858379</mass>
<massgaussian>374.1190166858379</massgaussian>
<meth>4</meth>
<reso>1614.060805572786</reso>
<rind>32599.00000000000</rind>
<s2n>35.24044642884547</s2n>
<type>0</type>
</pk>
<pk>
<absi>1217.827282068453</absi>
<area>381.4959616361990</area>
<chisq>15794.14610245985</chisq>
<goodn>243.4149184490892</goodn>
<ind>34105.63613661972</ind>
<lind>34070.00000000000</lind>
<mass>401.0524590592860</mass>
<massgaussian>401.0524590592860</massgaussian>
<meth>4</meth>
<reso>1701.891375750622</reso>
<rind>34261.00000000000</rind>
<s2n>7.854757299196015</s2n>
<type>0</type>
</pk>
<pk>
<absi>1943.949556825723</absi>
<area>619.9406919348048</area>
<chisq>5603.892237941472</chisq>
<goodn>4876.155778737119</goodn>
<ind>35130.12028141681</ind>
<lind>35095.00000000000</lind>
<mass>418.0822747936743</mass>
<massgaussian>418.0822747936743</massgaussian>
<meth>4</meth>
<reso>1759.316525884244</reso>
<rind>35283.00000000000</rind>
<s2n>11.48801981109136</s2n>
<type>0</type>
</pk>
<pk>
<absi>937.3438732064524</absi>
<area>335.3165386818941</area>
<chisq>46075.78489296953</chisq>
<goodn>34.48117918125391</goodn>
<ind>35486.24918792157</ind>
<lind>35447.00000000000</lind>
<mass>424.0901036452984</mass>
<massgaussian>424.0901036452984</massgaussian>
<meth>4</meth>
<reso>1596.233200678518</reso>
<rind>35640.00000000000</rind>
<s2n>5.342878782213353</s2n>
<type>0</type>
</pk>
<pk>
<absi>844.6970012511407</absi>
<area>293.7646098384802</area>
<chisq>17778.47630048419</chisq>
<goodn>61.50335225132657</goodn>
<ind>36594.94564703794</ind>
<lind>36558.00000000000</lind>
<mass>443.0848942205650</mass>
<massgaussian>443.0848942205650</massgaussian>
<meth>4</meth>
<reso>1733.607461478109</reso>
<rind>36747.00000000000</rind>
<s2n>4.462003793975522</s2n>
<type>0</type>
</pk>
<pk>
<absi>1031.280715479208</absi>
<area>392.0689239075230</area>
<chisq>2974.567058990138</chisq>
<goodn>650.0178392718676</goodn>
<ind>37735.86730666251</ind>
<lind>37697.00000000000</lind>
<mass>463.0933363885833</mass>
<massgaussian>463.0933363885833</massgaussian>
<meth>4</meth>
<reso>1675.872968001287</reso>
<rind>37884.00000000000</rind>
<s2n>5.170906202728140</s2n>
<type>0</type>
</pk>
<pk>
<absi>876.8867044134089</absi>
<area>362.6764054442853</area>
<chisq>10272.86093034607</chisq>
<goodn>135.2336000398390</goodn>
<ind>38573.52296779049</ind>
<lind>38532.00000000000</lind>
<mass>478.0823218981220</mass>
<massgaussian>478.0823218981220</massgaussian>
<meth>4</meth>
<reso>1603.483075959516</reso>
<rind>38726.00000000000</rind>
<s2n>4.220360451172964</s2n>
<type>0</type>
</pk>
<pk>
<absi>793.9337624801930</absi>
<area>335.8570693492202</area>
<chisq>7478.001369478940</chisq>
<goodn>79.33328077039427</goodn>
<ind>39070.37460034268</ind>
<lind>39029.00000000000</lind>
<mass>487.0928523320995</mass>
<massgaussian>487.0928523320995</massgaussian>
<meth>4</meth>
<reso>1605.199224642425</reso>
<rind>39222.00000000000</rind>
<s2n>3.689243825048986</s2n>
<type>0</type>
</pk>
<pk>
<absi>983.8192146958586</absi>
<area>410.0760625827047</area>
<chisq>8549.201569950885</chisq>
<goodn>198.2892566250060</goodn>
<ind>39508.17638489533</ind>
<lind>39468.00000000000</lind>
<mass>495.1066059839881</mass>
<massgaussian>495.1066059839881</massgaussian>
<meth>4</meth>
<reso>1663.208708483412</reso>
<rind>39660.00000000000</rind>
<s2n>4.461176238254172</s2n>
<type>0</type>
</pk>
<pk>
<absi>2327.357829381573</absi>
<area>1074.830532695104</area>
<chisq>23482.12537706950</chisq>
<goodn>914.2913306238800</goodn>
<ind>41327.21780089960</ind>
<lind>41285.00000000000</lind>
<mass>529.1486707317147</mass>
<massgaussian>529.1486707317147</massgaussian>
<meth>4</meth>
<reso>1634.478591437704</reso>
<rind>41475.00000000000</rind>
<s2n>9.810612639936053</s2n>
<type>0</type>
</pk>
<pk>
<absi>21671.38438480218</absi>
<area>9369.696441531052</area>
<chisq>38677.87022037539</chisq>
<goodn>389987.7779293865</goodn>
<ind>42213.45393252866</ind>
<lind>42175.00000000000</lind>
<mass>546.1704763716267</mass>
<massgaussian>546.1704763716267</massgaussian>
<meth>4</meth>
<reso>1818.825097193383</reso>
<rind>42357.00000000000</rind>
<s2n>88.86198125768829</s2n>
<type>0</type>
</pk>
<pk>
<absi>808.4259720630639</absi>
<area>372.4194050268673</area>
<chisq>11600.58936091040</chisq>
<goodn>56.10719491198206</goodn>
<ind>42827.21799970680</ind>
<lind>42787.00000000000</lind>
<mass>558.1270598533067</mass>
<massgaussian>558.1270598533067</massgaussian>
<meth>4</meth>
<reso>1755.773610000234</reso>
<rind>42970.00000000000</rind>
<s2n>3.278490584043798</s2n>
<type>0</type>
</pk>
<pk>
<absi>2722.029940215589</absi>
<area>1557.403303546871</area>
<chisq>11533.89581038669</chisq>
<goodn>2958.967536291297</goodn>
<ind>47052.80149309841</ind>
<lind>47009.00000000000</lind>
<mass>644.1957202444878</mass>
<massgaussian>644.1957202444878</massgaussian>
<meth>4</meth>
<reso>1725.140827045278</reso>
<rind>47240.00000000000</rind>
<s2n>10.65129879088928</s2n>
<type>0</type>
</pk>
<pk>
<absi>5564.146826493691</absi>
<area>2966.146671034877</area>
<chisq>14750.93342453189</chisq>
<goodn>31962.58442644099</goodn>
<ind>47665.06050903632</ind>
<lind>47625.00000000000</lind>
<mass>657.2120397041495</mass>
<massgaussian>657.2120397041495</massgaussian>
<meth>4</meth>
<reso>1903.129855543440</reso>
<rind>47849.00000000000</rind>
<s2n>21.79862699784958</s2n>
<type>0</type>
</pk>
<pk>
<absi>2001.091651307705</absi>
<area>1156.597708294721</area>
<chisq>7554.578535219141</chisq>
<goodn>1918.803518642993</goodn>
<ind>47852.88196389214</ind>
<lind>47809.00000000000</lind>
<mass>661.2328013897314</mass>
<massgaussian>661.2328013897314</massgaussian>
<meth>4</meth>
<reso>1770.102733673157</reso>
<rind>48035.00000000000</rind>
<s2n>7.847131338311015</s2n>
<type>0</type>
</pk>
<pk>
<absi>791.3570002366014</absi>
<area>516.1221570586000</area>
<chisq>5785.046026662611</chisq>
<goodn>189.8314687338176</goodn>
<ind>49691.29175043604</ind>
<lind>49645.00000000000</lind>
<mass>701.2778172259599</mass>
<massgaussian>701.2778172259599</massgaussian>
<meth>4</meth>
<reso>1702.306759574984</reso>
<rind>49878.00000000000</rind>
<s2n>3.245363027927517</s2n>
<type>0</type>
</pk>
<pk>
<absi>1723.995140882601</absi>
<area>1020.344020029109</area>
<chisq>9393.655562357397</chisq>
<goodn>1016.011645049954</goodn>
<ind>50319.55209718933</ind>
<lind>50278.00000000000</lind>
<mass>715.2501267852624</mass>
<massgaussian>715.2501267852624</massgaussian>
<meth>4</meth>
<reso>1928.594456049048</reso>
<rind>50490.00000000000</rind>
<s2n>7.155502552767880</s2n>
<type>0</type>
</pk>
<pk>
<absi>730.4794772891323</absi>
<area>435.0671700958999</area>
<chisq>17739.72224411903</chisq>
<goodn>44.98675932368719</goodn>
<ind>50586.14899854091</ind>
<lind>50545.00000000000</lind>
<mass>721.2234432279842</mass>
<massgaussian>721.2234432279842</massgaussian>
<meth>4</meth>
<reso>1939.129733469781</reso>
<rind>50769.00000000000</rind>
<s2n>3.048540084465429</s2n>
<type>0</type>
</pk>
<pk>
<absi>1155.770601919388</absi>
<area>798.6176794682599</area>
<chisq>5511.852879780733</chisq>
<goodn>646.6042972053524</goodn>
<ind>51075.96606331912</ind>
<lind>51029.00000000000</lind>
<mass>732.2670090086522</mass>
<massgaussian>732.2670090086522</massgaussian>
<meth>4</meth>
<reso>1707.754484027193</reso>
<rind>51259.00000000000</rind>
<s2n>4.840122792744451</s2n>
<type>0</type>
</pk>
<pk>
<absi>1035.874302422768</absi>
<area>938.5844502124602</area>
<chisq>3966.728126535433</chisq>
<goodn>895.9574015475021</goodn>
<ind>57217.85205054542</ind>
<lind>57166.00000000000</lind>
<mass>878.3274033502775</mass>
<massgaussian>878.3274033502775</massgaussian>
<meth>4</meth>
<reso>1697.641590485086</reso>
<rind>57397.00000000000</rind>
<s2n>5.014641889366773</s2n>
<type>0</type>
</pk>
<pk>
<absi>967.0118065743513</absi>
<area>842.4108667694695</area>
<chisq>3145.710108768816</chisq>
<goodn>814.6767097746206</goodn>
<ind>57899.24124201460</ind>
<lind>57850.00000000000</lind>
<mass>895.3983391635287</mass>
<massgaussian>895.3983391635287</massgaussian>
<meth>4</meth>
<reso>1817.534534954251</reso>
<rind>58070.00000000000</rind>
<s2n>4.689941872151162</s2n>
<type>0</type>
</pk>
<pk>
<absi>767.2268313389990</absi>
<area>667.8693898463794</area>
<chisq>2035.063004240320</chisq>
<goodn>645.2798560963888</goodn>
<ind>61161.60277266376</ind>
<lind>61117.00000000000</lind>
<mass>979.5277686870769</mass>
<massgaussian>979.5277686870769</massgaussian>
<meth>4</meth>
<reso>2086.781705283056</reso>
<rind>61317.00000000000</rind>
<s2n>3.544230883773709</s2n>
<type>0</type>
</pk>
<pk>
<absi>838.4305863299169</absi>
<area>761.8774500984544</area>
<chisq>4712.155250145461</chisq>
<goodn>378.1708246640942</goodn>
<ind>62251.78078314089</ind>
<lind>62207.00000000000</lind>
<mass>1008.523493030109</mass>
<massgaussian>1008.523493030109</massgaussian>
<meth>4</meth>
<reso>2092.156415876279</reso>
<rind>62411.00000000000</rind>
<s2n>3.801685005172172</s2n>
<type>0</type>
</pk>
<pk>
<absi>2365.383966599678</absi>
<area>2072.419935764889</area>
<chisq>7899.070228161725</chisq>
<goodn>4173.731998095659</goodn>
<ind>65393.81737336109</ind>
<lind>65354.00000000000</lind>
<mass>1094.553200875989</mass>
<massgaussian>1094.553200875989</massgaussian>
<meth>4</meth>
<reso>2486.371601140538</reso>
<rind>65587.00000000000</rind>
<s2n>9.670202344790470</s2n>
<type>0</type>
</pk>
<pk>
<absi>882.7335229613535</absi>
<area>1006.474302990827</area>
<chisq>19367.82969714771</chisq>
<goodn>109.3777556620044</goodn>
<ind>65920.47447527584</ind>
<lind>65870.00000000000</lind>
<mass>1109.328965927406</mass>
<massgaussian>1109.328965927406</massgaussian>
<meth>4</meth>
<reso>1954.259726677509</reso>
<rind>66124.00000000000</rind>
<s2n>3.548065599650786</s2n>
<type>0</type>
</pk>
<pk>
<absi>1011.549994626060</absi>
<area>988.3063598661402</area>
<chisq>35844.50163315848</chisq>
<goodn>76.76572881171971</goodn>
<ind>66035.82192538306</ind>
<lind>65993.00000000000</lind>
<mass>1112.578698940376</mass>
<massgaussian>1112.578698940376</massgaussian>
<meth>4</meth>
<reso>2294.640787626010</reso>
<rind>66240.00000000000</rind>
<s2n>4.042162454746664</s2n>
<type>0</type>
</pk>
<pk>
<absi>810.0362165230797</absi>
<area>724.5331719600306</area>
<chisq>11382.58700999124</chisq>
<goodn>110.9853775435292</goodn>
<ind>66153.81983223176</ind>
<lind>66115.00000000000</lind>
<mass>1115.908145520880</mass>
<massgaussian>1115.908145520880</massgaussian>
<meth>4</meth>
<reso>2513.985777512994</reso>
<rind>66354.00000000000</rind>
<s2n>3.239400025866107</s2n>
<type>0</type>
</pk>
<pk>
<absi>920.5991397689808</absi>
<area>1238.154333641687</area>
<chisq>33362.06334767178</chisq>
<goodn>40.88120632818041</goodn>
<ind>69007.77655538981</ind>
<lind>68953.00000000000</lind>
<mass>1197.981035198326</mass>
<massgaussian>1197.981035198326</massgaussian>
<meth>4</meth>
<reso>1883.598636084271</reso>
<rind>69208.00000000000</rind>
<s2n>3.679283249936238</s2n>
<type>0</type>
</pk>
<pk>
<absi>1000.261281764231</absi>
<area>1288.692915703168</area>
<chisq>75046.05045339940</chisq>
<goodn>48.45784975214546</goodn>
<ind>69156.05868920186</ind>
<lind>69104.00000000000</lind>
<mass>1202.325921097406</mass>
<massgaussian>1202.325921097406</massgaussian>
<meth>4</meth>
<reso>1978.465239631012</reso>
<rind>69357.00000000000</rind>
<s2n>4.048268551312790</s2n>
<type>0</type>
</pk>
<pk>
<absi>1267.507071297001</absi>
<area>2114.944547832179</area>
<chisq>118940.3858322956</chisq>
<goodn>56.96545581201409</goodn>
<ind>69230.21292212469</ind>
<lind>69163.00000000000</lind>
<mass>1204.501719871296</mass>
<massgaussian>1204.501719871296</massgaussian>
<meth>4</meth>
<reso>1531.271513530046</reso>
<rind>69443.00000000000</rind>
<s2n>5.174622095177336</s2n>
<type>0</type>
</pk>
<pk>
<absi>1091.101264933660</absi>
<area>2090.639367519315</area>
<chisq>76219.46604016452</chisq>
<goodn>73.79941449099967</goodn>
<ind>69363.54097666909</ind>
<lind>69287.00000000000</lind>
<mass>1208.418746414019</mass>
<massgaussian>1208.418746414019</massgaussian>
<meth>4</meth>
<reso>1341.764702268443</reso>
<rind>69593.00000000000</rind>
<s2n>4.534631883716354</s2n>
<type>0</type>
</pk>
<pk>
<absi>1535.419364266281</absi>
<area>1962.950383290734</area>
<chisq>46018.17266111793</chisq>
<goodn>215.1905945536417</goodn>
<ind>69835.24481472850</ind>
<lind>69785.00000000000</lind>
<mass>1222.328139342371</mass>
<massgaussian>1222.328139342371</massgaussian>
<meth>4</meth>
<reso>2049.238731642662</reso>
<rind>70035.00000000000</rind>
<s2n>6.548537343015306</s2n>
<type>0</type>
</pk>
<pk>
<absi>2122.516569070316</absi>
<area>2705.093782745356</area>
<chisq>37490.95889424269</chisq>
<goodn>547.6684955425628</goodn>
<ind>69909.64611243707</ind>
<lind>69859.00000000000</lind>
<mass>1224.529339641649</mass>
<massgaussian>1224.529339641649</massgaussian>
<meth>4</meth>
<reso>2061.939528182516</reso>
<rind>70108.00000000000</rind>
<s2n>9.109976443673146</s2n>
<type>0</type>
</pk>
<pk>
<absi>1442.005364740042</absi>
<area>1770.877703624736</area>
<chisq>16891.44829409580</chisq>
<goodn>856.0040873344593</goodn>
<ind>69985.90739472504</ind>
<lind>69938.00000000000</lind>
<mass>1226.787626432654</mass>
<massgaussian>1226.787626432654</massgaussian>
<meth>4</meth>
<reso>2146.604088317650</reso>
<rind>70183.00000000000</rind>
<s2n>6.241086329558377</s2n>
<type>0</type>
</pk>
<pk>
<absi>817.1182205399887</absi>
<area>1209.685406340301</area>
<chisq>60732.46783552226</chisq>
<goodn>46.15635869340093</goodn>
<ind>70133.36615615356</ind>
<lind>70076.00000000000</lind>
<mass>1231.160152636727</mass>
<massgaussian>1231.160152636727</massgaussian>
<meth>4</meth>
<reso>1794.136786536415</reso>
<rind>70352.00000000000</rind>
<s2n>3.581119702544296</s2n>
<type>0</type>
</pk>
<pk>
<absi>1113.711264993610</absi>
<area>1390.953750284044</area>
<chisq>29797.00946092780</chisq>
<goodn>145.8726317538962</goodn>
<ind>70313.44952768731</ind>
<lind>70265.00000000000</lind>
<mass>1236.510628051367</mass>
<massgaussian>1236.510628051367</massgaussian>
<meth>4</meth>
<reso>2139.534164160015</reso>
<rind>70502.00000000000</rind>
<s2n>4.964137861282645</s2n>
<type>0</type>
</pk>
<pk>
<absi>931.6728058128115</absi>
<area>1549.253900642226</area>
<chisq>33184.55978128859</chisq>
<goodn>76.67006230644020</goodn>
<ind>70858.03526541084</ind>
<lind>70794.00000000000</lind>
<mass>1252.761281603300</mass>
<massgaussian>1252.761281603300</massgaussian>
<meth>4</meth>
<reso>1643.497217901356</reso>
<rind>71069.00000000000</rind>
<s2n>4.430098541836928</s2n>
<type>0</type>
</pk>
<pk>
<absi>1865.742277954607</absi>
<area>1807.961934360204</area>
<chisq>384757.1791015167</chisq>
<goodn>35.85911034211091</goodn>
<ind>71129.79550725411</ind>
<lind>71093.00000000000</lind>
<mass>1260.910194970276</mass>
<massgaussian>1260.910194970276</massgaussian>
<meth>4</meth>
<reso>2853.789461006553</reso>
<rind>71315.00000000000</rind>
<s2n>9.051231226138164</s2n>
<type>0</type>
</pk>
<pk>
<absi>3246.176149377063</absi>
<area>2871.384665479070</area>
<chisq>425566.6056610826</chisq>
<goodn>178.5163700068670</goodn>
<ind>71204.19072317510</ind>
<lind>71171.00000000000</lind>
<mass>1263.145557531949</mass>
<massgaussian>1263.145557531949</massgaussian>
<meth>4</meth>
<reso>3133.928792717234</reso>
<rind>71386.00000000000</rind>
<s2n>15.84221814591059</s2n>
<type>0</type>
</pk>
<pk>
<absi>7087.665435211723</absi>
<area>6052.785488806578</area>
<chisq>654647.4072567726</chisq>
<goodn>2718.085813963238</goodn>
<ind>71317.56142960707</ind>
<lind>71285.00000000000</lind>
<mass>1266.555796211603</mass>
<massgaussian>1266.555796211603</massgaussian>
<meth>4</meth>
<reso>3261.290786259184</reso>
<rind>71503.00000000000</rind>
<s2n>34.91803086400717</s2n>
<type>0</type>
</pk>
<pk>
<absi>51508.83671429999</absi>
<area>42927.75990229812</area>
<chisq>841481.1588554893</chisq>
<goodn>231051.0427976464</goodn>
<ind>71393.26839879536</ind>
<lind>71362.00000000000</lind>
<mass>1268.835630137505</mass>
<massgaussian>1268.835630137505</massgaussian>
<meth>4</meth>
<reso>3352.231651049337</reso>
<rind>71576.00000000000</rind>
<s2n>255.9795907171711</s2n>
<type>0</type>
</pk>
</pklist>
