# Supplementary material for: Discovery of potential targets of Triptolide through inverse docking in ovarian cancer cells
Source: PeerJ. 2020 Mar 18;8:e8620. doi: 10.7717/peerj.8620 (PMC7085293; doi:10.7717/peerj.8620)
Supplement: Supplemental Information 7 [file peerj-08-8620-s007.zip › fig4_processing data of mass spectrometry_part3/L3/0_P18/1/1988.2345.LIFT/1SRef/pdata/1/peaklist.xml]

<?xml version="1.0"?>
<pklist version="1.0" creator="flexAnalysis 3.3.80.0" shots="10500" date="2015-11-10T18:39:40.252+08:00" spectrumid="28332E75-5579-47AE-817E-E435ED8A657A" parentmass="1988.2345" parentcharge="1">
<pk>
<absi>147.1413441883041</absi>
<area>40.45924042407759</area>
<chisq>537.5149160746637</chisq>
<goodn>111.4692688463085</goodn>
<ind>5191.498060265672</ind>
<lind>5096.000000000000</lind>
<mass>69.95184878045642</mass>
<massgaussian>69.95184878045642</massgaussian>
<meth>4</meth>
<reso>279.3228937016564</reso>
<rind>5451.000000000000</rind>
<s2n>3.956569326656102</s2n>
<type>0</type>
</pk>
<pk>
<absi>274.8665036277199</absi>
<area>60.51248031982814</area>
<chisq>536.6142166811994</chisq>
<goodn>1455.898176798600</goodn>
<ind>7222.211225069070</ind>
<lind>7153.000000000000</lind>
<mass>83.99550684499158</mass>
<massgaussian>83.99550684499158</massgaussian>
<meth>4</meth>
<reso>421.9043682793158</reso>
<rind>7442.000000000000</rind>
<s2n>7.367697804389856</s2n>
<type>0</type>
</pk>
<pk>
<absi>391.5768104073402</absi>
<area>93.06918601994506</area>
<chisq>937.7665620540554</chisq>
<goodn>2990.931880565360</goodn>
<ind>7497.860637488251</ind>
<lind>7424.000000000000</lind>
<mass>86.00269095751038</mass>
<massgaussian>86.00269095751038</massgaussian>
<meth>4</meth>
<reso>400.5428624042197</reso>
<rind>7720.000000000000</rind>
<s2n>10.51498444006336</s2n>
<type>0</type>
</pk>
<pk>
<absi>132.3305527224806</absi>
<area>30.78475323422497</area>
<chisq>777.4908806181137</chisq>
<goodn>42.18493804251008</goodn>
<ind>9462.463689510420</ind>
<lind>9397.000000000000</lind>
<mass>101.0098073510424</mass>
<massgaussian>101.0098073510424</massgaussian>
<meth>4</meth>
<reso>484.2844257519985</reso>
<rind>9665.000000000000</rind>
<s2n>3.493533998025924</s2n>
<type>0</type>
</pk>
<pk>
<absi>313.5932468249471</absi>
<area>66.94429383601548</area>
<chisq>381.1272600906156</chisq>
<goodn>2706.517938976037</goodn>
<ind>10565.86394122444</ind>
<lind>10508.00000000000</lind>
<mass>109.9799063069988</mass>
<massgaussian>109.9799063069988</massgaussian>
<meth>4</meth>
<reso>577.2057913700727</reso>
<rind>10755.00000000000</rind>
<s2n>8.173523374953176</s2n>
<type>0</type>
</pk>
<pk>
<absi>535.4520075739941</absi>
<area>111.4130279471463</area>
<chisq>3268.320233734058</chisq>
<goodn>1949.410780511115</goodn>
<ind>10806.66537560460</ind>
<lind>10751.00000000000</lind>
<mass>111.9894604857033</mass>
<massgaussian>111.9894604857033</massgaussian>
<meth>4</meth>
<reso>603.6166833114684</reso>
<rind>10992.00000000000</rind>
<s2n>13.92292483270395</s2n>
<type>0</type>
</pk>
<pk>
<absi>218.1979701563183</absi>
<area>32.66732341667722</area>
<chisq>503.7746229389067</chisq>
<goodn>585.6296699509130</goodn>
<ind>11743.96147258494</ind>
<lind>11706.00000000000</lind>
<mass>119.9891343760492</mass>
<massgaussian>119.9891343760492</massgaussian>
<meth>4</meth>
<reso>902.4329156053452</reso>
<rind>11908.00000000000</rind>
<s2n>5.681142963936176</s2n>
<type>0</type>
</pk>
<pk>
<absi>1158.518326190019</absi>
<area>186.1985904526775</area>
<chisq>1728.817191624154</chisq>
<goodn>17976.47773367223</goodn>
<ind>12764.11529933089</ind>
<lind>12725.00000000000</lind>
<mass>129.0180642475655</mass>
<massgaussian>129.0180642475655</massgaussian>
<meth>4</meth>
<reso>907.9582641321030</reso>
<rind>12925.00000000000</rind>
<s2n>30.42089584256044</s2n>
<type>0</type>
</pk>
<pk>
<absi>464.4919901341273</absi>
<area>69.15408457778258</area>
<chisq>1058.095690291061</chisq>
<goodn>4071.939527175057</goodn>
<ind>13527.56015243336</ind>
<lind>13492.00000000000</lind>
<mass>135.9952451623327</mass>
<massgaussian>135.9952451623327</massgaussian>
<meth>4</meth>
<reso>1036.757066768686</reso>
<rind>13681.00000000000</rind>
<s2n>12.22054456931991</s2n>
<type>0</type>
</pk>
<pk>
<absi>126.3486661645559</absi>
<area>26.42856598966092</area>
<chisq>152.5799739152145</chisq>
<goodn>120.3243257963911</goodn>
<ind>15510.23371310256</ind>
<lind>15464.00000000000</lind>
<mass>154.9993869118474</mass>
<massgaussian>154.9993869118474</massgaussian>
<meth>4</meth>
<reso>848.9698786189829</reso>
<rind>15657.00000000000</rind>
<s2n>3.294453280904283</s2n>
<type>0</type>
</pk>
<pk>
<absi>295.3405175026666</absi>
<area>44.60282117326259</area>
<chisq>3218.017600984921</chisq>
<goodn>207.3431951101339</goodn>
<ind>15812.55727240279</ind>
<lind>15780.00000000000</lind>
<mass>158.0097654229639</mass>
<massgaussian>158.0097654229639</massgaussian>
<meth>4</meth>
<reso>1200.469757424124</reso>
<rind>15955.00000000000</rind>
<s2n>7.673328890755717</s2n>
<type>0</type>
</pk>
<pk>
<absi>140.4133407134316</absi>
<area>21.83086470929548</area>
<chisq>546.7732617519114</chisq>
<goodn>48.84495205538118</goodn>
<ind>16698.26214624426</ind>
<lind>16666.00000000000</lind>
<mass>167.0012113849478</mass>
<massgaussian>167.0012113849478</massgaussian>
<meth>4</meth>
<reso>1250.319688154129</reso>
<rind>16927.00000000000</rind>
<s2n>3.564345530453697</s2n>
<type>0</type>
</pk>
<pk>
<absi>2950.287175719775</absi>
<area>414.7959778758240</area>
<chisq>9891.741989126229</chisq>
<goodn>23932.66747155218</goodn>
<ind>17469.08348318713</ind>
<lind>17441.00000000000</lind>
<mass>175.0356312421310</mass>
<massgaussian>175.0356312421310</massgaussian>
<meth>4</meth>
<reso>1455.921183866547</reso>
<rind>17705.00000000000</rind>
<s2n>74.58110724519813</s2n>
<type>0</type>
</pk>
<pk>
<absi>236.7199203205579</absi>
<area>36.68057467444420</area>
<chisq>4378.403693162444</chisq>
<goodn>60.68023368272109</goodn>
<ind>18402.47479567339</ind>
<lind>18372.00000000000</lind>
<mass>185.0259465434848</mass>
<massgaussian>185.0259465434848</massgaussian>
<meth>4</meth>
<reso>1404.491250889054</reso>
<rind>18620.00000000000</rind>
<s2n>5.851446562530072</s2n>
<type>0</type>
</pk>
<pk>
<absi>140.2857598634778</absi>
<area>27.82075446551101</area>
<chisq>538.9162504401961</chisq>
<goodn>47.52056909696882</goodn>
<ind>18586.06115799260</ind>
<lind>18547.00000000000</lind>
<mass>187.0246825413165</mass>
<massgaussian>187.0246825413165</massgaussian>
<meth>4</meth>
<reso>1110.530002957002</reso>
<rind>18808.00000000000</rind>
<s2n>3.444319526062113</s2n>
<type>0</type>
</pk>
<pk>
<absi>197.2848916608480</absi>
<area>27.86684912674840</area>
<chisq>732.4559888033052</chisq>
<goodn>148.4737990060939</goodn>
<ind>19310.17669852095</ind>
<lind>19283.00000000000</lind>
<mass>195.0166971762232</mass>
<massgaussian>195.0166971762232</massgaussian>
<meth>4</meth>
<reso>1633.292290033405</reso>
<rind>19520.00000000000</rind>
<s2n>4.767098979635160</s2n>
<type>0</type>
</pk>
<pk>
<absi>173.8632018836911</absi>
<area>29.48369622468039</area>
<chisq>747.5491167184490</chisq>
<goodn>80.72882216274665</goodn>
<ind>19491.01111997519</ind>
<lind>19459.00000000000</lind>
<mass>197.0395862918255</mass>
<massgaussian>197.0395862918255</massgaussian>
<meth>4</meth>
<reso>1376.168455605923</reso>
<rind>19703.00000000000</rind>
<s2n>4.188108934228366</s2n>
<type>0</type>
</pk>
<pk>
<absi>227.0893249374718</absi>
<area>39.34399223514195</area>
<chisq>1309.879065039640</chisq>
<goodn>148.7127086394875</goodn>
<ind>19668.71913368208</ind>
<lind>19636.00000000000</lind>
<mass>199.0380391977267</mass>
<massgaussian>199.0380391977267</massgaussian>
<meth>4</meth>
<reso>1362.219335273921</reso>
<rind>19879.00000000000</rind>
<s2n>5.427326443908465</s2n>
<type>0</type>
</pk>
<pk>
<absi>413.5681758240461</absi>
<area>65.52588885795436</area>
<chisq>1387.208603641743</chisq>
<goodn>1490.131328246923</goodn>
<ind>20108.97241882928</ind>
<lind>20080.00000000000</lind>
<mass>204.0340309670144</mass>
<massgaussian>204.0340309670144</massgaussian>
<meth>4</meth>
<reso>1531.357774072692</reso>
<rind>20307.00000000000</rind>
<s2n>9.734217785943772</s2n>
<type>0</type>
</pk>
<pk>
<absi>218.3522992378261</absi>
<area>36.76751594346892</area>
<chisq>3643.229080335052</chisq>
<goodn>48.59209424830372</goodn>
<ind>20542.12289305384</ind>
<lind>20512.00000000000</lind>
<mass>209.0121084669672</mass>
<massgaussian>209.0121084669672</massgaussian>
<meth>4</meth>
<reso>1480.289861882217</reso>
<rind>20743.00000000000</rind>
<s2n>5.111706347438939</s2n>
<type>0</type>
</pk>
<pk>
<absi>259.6411177625396</absi>
<area>42.23350635179259</area>
<chisq>4660.853827141956</chisq>
<goodn>59.50830678787507</goodn>
<ind>20801.27892028843</ind>
<lind>20772.00000000000</lind>
<mass>212.0202821970372</mass>
<massgaussian>212.0202821970372</massgaussian>
<meth>4</meth>
<reso>1559.841145279674</reso>
<rind>21018.00000000000</rind>
<s2n>6.026411464809485</s2n>
<type>0</type>
</pk>
<pk>
<absi>540.7891078966105</absi>
<area>90.49339899747967</area>
<chisq>8162.104690155081</chisq>
<goodn>490.2905328622792</goodn>
<ind>21982.80631121781</ind>
<lind>21954.00000000000</lind>
<mass>226.0179210098649</mass>
<massgaussian>226.0179210098649</massgaussian>
<meth>4</meth>
<reso>1626.571392822967</reso>
<rind>22177.00000000000</rind>
<s2n>11.83047137280258</s2n>
<type>0</type>
</pk>
<pk>
<absi>386.1064862966536</absi>
<area>80.20619908197112</area>
<chisq>1820.716012029875</chisq>
<goodn>495.0654816759810</goodn>
<ind>22313.33880203308</ind>
<lind>22278.00000000000</lind>
<mass>230.0170012168437</mass>
<massgaussian>230.0170012168437</massgaussian>
<meth>4</meth>
<reso>1336.516215648880</reso>
<rind>22510.00000000000</rind>
<s2n>8.304098239356762</s2n>
<type>0</type>
</pk>
<pk>
<absi>802.4242944455698</absi>
<area>133.7913353182563</area>
<chisq>1574.097485765319</chisq>
<goodn>7256.250868939149</goodn>
<ind>22562.94790247327</ind>
<lind>22535.00000000000</lind>
<mass>233.0611598113067</mass>
<massgaussian>233.0611598113067</massgaussian>
<meth>4</meth>
<reso>1690.113457912390</reso>
<rind>22770.00000000000</rind>
<s2n>17.02307030956022</s2n>
<type>0</type>
</pk>
<pk>
<absi>1545.502818400668</absi>
<area>278.4616300229152</area>
<chisq>4341.848023630459</chisq>
<goodn>11394.89684923110</goodn>
<ind>23448.28092348701</ind>
<lind>23419.00000000000</lind>
<mass>244.0263372057354</mass>
<massgaussian>244.0263372057354</massgaussian>
<meth>4</meth>
<reso>1647.904530245169</reso>
<rind>23637.00000000000</rind>
<s2n>30.81758022791391</s2n>
<type>0</type>
</pk>
<pk>
<absi>489.5869350251913</absi>
<area>92.57428621513380</area>
<chisq>3479.854694706932</chisq>
<goodn>1041.482659069389</goodn>
<ind>23847.09246934188</ind>
<lind>23816.00000000000</lind>
<mass>249.0514888769584</mass>
<massgaussian>249.0514888769584</massgaussian>
<meth>4</meth>
<reso>1607.185094472106</reso>
<rind>24050.00000000000</rind>
<s2n>9.494976783418020</s2n>
<type>0</type>
</pk>
<pk>
<absi>444.8386347880227</absi>
<area>102.0812163339432</area>
<chisq>6779.526082840674</chisq>
<goodn>229.6352894571412</goodn>
<ind>24315.94242327748</ind>
<lind>24279.00000000000</lind>
<mass>255.0273638427861</mass>
<massgaussian>255.0273638427861</massgaussian>
<meth>4</meth>
<reso>1360.686929508648</reso>
<rind>24505.00000000000</rind>
<s2n>8.438024851329901</s2n>
<type>0</type>
</pk>
<pk>
<absi>347.1207888825797</absi>
<area>66.91567174500088</area>
<chisq>4827.911712379143</chisq>
<goodn>69.30118850544848</goodn>
<ind>24548.39638435206</ind>
<lind>24518.00000000000</lind>
<mass>258.0175475035126</mass>
<massgaussian>258.0175475035126</massgaussian>
<meth>4</meth>
<reso>1641.566979242073</reso>
<rind>24731.00000000000</rind>
<s2n>6.471695339345837</s2n>
<type>0</type>
</pk>
<pk>
<absi>3940.035196262777</absi>
<area>734.8777556720083</area>
<chisq>61950.81406994045</chisq>
<goodn>7634.884386646724</goodn>
<ind>24782.88777565304</ind>
<lind>24754.00000000000</lind>
<mass>261.0523398374510</mass>
<massgaussian>261.0523398374510</massgaussian>
<meth>4</meth>
<reso>1719.576699566249</reso>
<rind>24981.00000000000</rind>
<s2n>72.04586239640841</s2n>
<type>0</type>
</pk>
<pk>
<absi>310.5930296982165</absi>
<area>65.02131340365864</area>
<chisq>2338.765349958291</chisq>
<goodn>109.2050016523678</goodn>
<ind>25469.86428780810</ind>
<lind>25438.00000000000</lind>
<mass>270.0497078162862</mass>
<massgaussian>270.0497078162862</massgaussian>
<meth>4</meth>
<reso>1592.987230357647</reso>
<rind>25650.00000000000</rind>
<s2n>5.461177828161627</s2n>
<type>0</type>
</pk>
<pk>
<absi>426.0210892536913</absi>
<area>94.12106845130330</area>
<chisq>8833.795928646821</chisq>
<goodn>111.6063561827437</goodn>
<ind>25621.16580786550</ind>
<lind>25587.00000000000</lind>
<mass>272.0526745136192</mass>
<massgaussian>272.0526745136192</massgaussian>
<meth>4</meth>
<reso>1522.381274003601</reso>
<rind>25805.00000000000</rind>
<s2n>7.403035989766791</s2n>
<type>0</type>
</pk>
<pk>
<absi>767.5814952536331</absi>
<area>148.7865912752153</area>
<chisq>8035.802922784903</chisq>
<goodn>1019.114302827867</goodn>
<ind>25994.91189213278</ind>
<lind>25966.00000000000</lind>
<mass>277.0335101677263</mass>
<massgaussian>277.0335101677263</massgaussian>
<meth>4</meth>
<reso>1771.940506355322</reso>
<rind>26172.00000000000</rind>
<s2n>12.98685213239292</s2n>
<type>0</type>
</pk>
<pk>
<absi>337.9121237889746</absi>
<area>76.59649645368647</area>
<chisq>5816.194978835823</chisq>
<goodn>43.92313727912528</goodn>
<ind>26662.10654750947</ind>
<lind>26629.00000000000</lind>
<mass>286.0423387847992</mass>
<massgaussian>286.0423387847992</massgaussian>
<meth>4</meth>
<reso>1572.538159568338</reso>
<rind>26841.00000000000</rind>
<s2n>5.470550581720669</s2n>
<type>0</type>
</pk>
<pk>
<absi>292.1689926126210</absi>
<area>64.19792004959886</area>
<chisq>2176.742046662288</chisq>
<goodn>45.40638539761045</goodn>
<ind>27746.30649633778</ind>
<lind>27715.00000000000</lind>
<mass>301.0031097877881</mass>
<massgaussian>301.0031097877881</massgaussian>
<meth>4</meth>
<reso>1721.629694791267</reso>
<rind>27926.00000000000</rind>
<s2n>4.367059780548240</s2n>
<type>0</type>
</pk>
<pk>
<absi>535.8854122667597</absi>
<area>143.9064294417960</area>
<chisq>2591.963692207437</chisq>
<goodn>306.8760000404940</goodn>
<ind>28738.48186094640</ind>
<lind>28701.00000000000</lind>
<mass>315.0436023043143</mass>
<massgaussian>315.0436023043143</massgaussian>
<meth>4</meth>
<reso>1486.151284932628</reso>
<rind>28912.00000000000</rind>
<s2n>7.393300045202008</s2n>
<type>0</type>
</pk>
<pk>
<absi>378.1841033483022</absi>
<area>103.7692547021855</area>
<chisq>3862.173296841511</chisq>
<goodn>32.86360680148891</goodn>
<ind>29775.53918683628</ind>
<lind>29739.00000000000</lind>
<mass>330.0774156031785</mass>
<massgaussian>330.0774156031785</massgaussian>
<meth>4</meth>
<reso>1536.862341556530</reso>
<rind>29945.00000000000</rind>
<s2n>4.829452429376150</s2n>
<type>0</type>
</pk>
<pk>
<absi>581.6405807652793</absi>
<area>163.4967125053691</area>
<chisq>2203.488400537427</chisq>
<goodn>597.3751074450591</goodn>
<ind>30983.35595512454</ind>
<lind>30947.00000000000</lind>
<mass>348.0496294908920</mass>
<massgaussian>348.0496294908920</massgaussian>
<meth>4</meth>
<reso>1597.925717162630</reso>
<rind>31148.00000000000</rind>
<s2n>6.716563547915353</s2n>
<type>0</type>
</pk>
<pk>
<absi>744.1687613816190</absi>
<area>200.3573947353360</area>
<chisq>2557.784118849618</chisq>
<goodn>1599.153871763084</goodn>
<ind>31113.00896385481</ind>
<lind>31079.00000000000</lind>
<mass>350.0085331951031</mass>
<massgaussian>350.0085331951031</massgaussian>
<meth>4</meth>
<reso>1679.551059132334</reso>
<rind>31280.00000000000</rind>
<s2n>8.567898617794038</s2n>
<type>0</type>
</pk>
<pk>
<absi>850.9889371509512</absi>
<area>242.3273620655947</area>
<chisq>18404.15979251133</chisq>
<goodn>308.4101370218976</goodn>
<ind>32224.76005782402</ind>
<lind>32190.00000000000</lind>
<mass>367.0425385388591</mass>
<massgaussian>367.0425385388591</massgaussian>
<meth>4</meth>
<reso>1681.253197742604</reso>
<rind>32390.00000000000</rind>
<s2n>8.789256758120374</s2n>
<type>0</type>
</pk>
<pk>
<absi>2902.817532898076</absi>
<area>783.9380053421519</area>
<chisq>7828.991423188357</chisq>
<goodn>20057.13089483456</goodn>
<ind>32677.76472686112</ind>
<lind>32645.00000000000</lind>
<mass>374.1051745749339</mass>
<massgaussian>374.1051745749339</massgaussian>
<meth>4</meth>
<reso>1814.021957588091</reso>
<rind>32835.00000000000</rind>
<s2n>28.97192022787693</s2n>
<type>0</type>
</pk>
<pk>
<absi>326.7979905950604</absi>
<area>91.37291937705088</area>
<chisq>1052.381437438941</chisq>
<goodn>73.41259803017108</goodn>
<ind>33495.84925617883</ind>
<lind>33463.00000000000</lind>
<mass>387.0387222190518</mass>
<massgaussian>387.0387222190518</massgaussian>
<meth>4</meth>
<reso>1825.842428220021</reso>
<rind>33655.00000000000</rind>
<s2n>3.085251249653228</s2n>
<type>0</type>
</pk>
<pk>
<absi>683.8498381244835</absi>
<area>229.9911856246970</area>
<chisq>14691.76034663821</chisq>
<goodn>53.78892173977914</goodn>
<ind>35762.47207524223</ind>
<lind>35725.00000000000</lind>
<mass>424.0811089134839</mass>
<massgaussian>424.0811089134839</massgaussian>
<meth>4</meth>
<reso>1697.812246968153</reso>
<rind>35920.00000000000</rind>
<s2n>5.257615874601336</s2n>
<type>0</type>
</pk>
<pk>
<absi>521.4832943360597</absi>
<area>177.2761130576008</area>
<chisq>11450.18729538562</chisq>
<goodn>31.23980418495908</goodn>
<ind>37291.07583341340</ind>
<lind>37255.00000000000</lind>
<mass>450.0690521289225</mass>
<massgaussian>450.0690521289225</massgaussian>
<meth>4</meth>
<reso>1808.451173678221</reso>
<rind>37444.00000000000</rind>
<s2n>3.521967750330228</s2n>
<type>0</type>
</pk>
<pk>
<absi>865.7616308570196</absi>
<area>312.2392276969549</area>
<chisq>12024.21991494726</chisq>
<goodn>121.6997992201249</goodn>
<ind>38039.06804724780</ind>
<lind>38002.00000000000</lind>
<mass>463.0824421029822</mass>
<massgaussian>463.0824421029822</massgaussian>
<meth>4</meth>
<reso>1766.541392229594</reso>
<rind>38191.00000000000</rind>
<s2n>5.538868274933462</s2n>
<type>0</type>
</pk>
<pk>
<absi>742.7538315548360</absi>
<area>280.2528908696708</area>
<chisq>15664.69800666528</chisq>
<goodn>34.84142210217217</goodn>
<ind>39446.56228545186</ind>
<lind>39409.00000000000</lind>
<mass>488.1000190296193</mass>
<massgaussian>488.1000190296193</massgaussian>
<meth>4</meth>
<reso>1804.407331241033</reso>
<rind>39594.00000000000</rind>
<s2n>4.318472560777626</s2n>
<type>0</type>
</pk>
<pk>
<absi>748.1759784972854</absi>
<area>292.0389607872377</area>
<chisq>13698.51352823335</chisq>
<goodn>32.06541856720525</goodn>
<ind>39833.05391890914</ind>
<lind>39795.00000000000</lind>
<mass>495.0912060425638</mass>
<massgaussian>495.0912060425638</massgaussian>
<meth>4</meth>
<reso>1775.996882278243</reso>
<rind>39981.00000000000</rind>
<s2n>4.265060379183775</s2n>
<type>0</type>
</pk>
<pk>
<absi>910.3071199996064</absi>
<area>369.7866280553088</area>
<chisq>18122.91066589023</chisq>
<goodn>84.60984731472557</goodn>
<ind>40383.31390291004</ind>
<lind>40344.00000000000</lind>
<mass>505.1352610502003</mass>
<massgaussian>505.1352610502003</massgaussian>
<meth>4</meth>
<reso>1750.776454589907</reso>
<rind>40533.00000000000</rind>
<s2n>5.003139566736801</s2n>
<type>0</type>
</pk>
<pk>
<absi>674.4947072722375</absi>
<area>285.9015672495718</area>
<chisq>10830.87733779669</chisq>
<goodn>30.57259069492129</goodn>
<ind>43246.14077584876</ind>
<lind>43208.00000000000</lind>
<mass>559.1121174326644</mass>
<massgaussian>559.1121174326644</massgaussian>
<meth>4</meth>
<reso>1912.565201831959</reso>
<rind>43387.00000000000</rind>
<s2n>3.168513340344129</s2n>
<type>0</type>
</pk>
<pk>
<absi>686.5544491810047</absi>
<area>313.3660215255777</area>
<chisq>9106.846430608988</chisq>
<goodn>64.86384385653092</goodn>
<ind>44169.36892729526</ind>
<lind>44130.00000000000</lind>
<mass>577.1368527273439</mass>
<massgaussian>577.1368527273439</massgaussian>
<meth>4</meth>
<reso>1851.404885289304</reso>
<rind>44310.00000000000</rind>
<s2n>3.087307067751449</s2n>
<type>0</type>
</pk>
<pk>
<absi>1097.072657762313</absi>
<area>606.5256404959454</area>
<chisq>11038.63496359191</chisq>
<goodn>184.4664932285453</goodn>
<ind>50469.34892680377</ind>
<lind>50430.00000000000</lind>
<mass>708.2441756698363</mass>
<massgaussian>708.2441756698363</massgaussian>
<meth>4</meth>
<reso>2036.237345114042</reso>
<rind>50641.00000000000</rind>
<s2n>4.031692056114986</s2n>
<type>0</type>
</pk>
<pk>
<absi>1630.163298209673</absi>
<area>890.1219919327884</area>
<chisq>20970.29140901632</chisq>
<goodn>330.9931713549043</goodn>
<ind>53057.53430093109</ind>
<lind>53021.00000000000</lind>
<mass>766.2365229283179</mass>
<massgaussian>766.2365229283179</massgaussian>
<meth>4</meth>
<reso>2305.668514366710</reso>
<rind>53226.00000000000</rind>
<s2n>5.672827701129889</s2n>
<type>0</type>
</pk>
<pk>
<absi>1235.051416038986</absi>
<area>666.4539050136077</area>
<chisq>10169.80725872042</chisq>
<goodn>310.7279980811419</goodn>
<ind>53450.14624238139</ind>
<lind>53415.00000000000</lind>
<mass>775.2451661208056</mass>
<massgaussian>775.2451661208056</massgaussian>
<meth>4</meth>
<reso>2372.659382128717</reso>
<rind>53616.00000000000</rind>
<s2n>4.279386118102607</s2n>
<type>0</type>
</pk>
<pk>
<absi>2111.047366108664</absi>
<area>1407.097561559242</area>
<chisq>68397.03285802528</chisq>
<goodn>233.5465933370944</goodn>
<ind>57739.69890237402</ind>
<lind>57701.00000000000</lind>
<mass>877.3197192979542</mass>
<massgaussian>877.3197192979542</massgaussian>
<meth>4</meth>
<reso>2303.743057915009</reso>
<rind>57899.00000000000</rind>
<s2n>6.981639755060958</s2n>
<type>0</type>
</pk>
<pk>
<absi>13464.70829910440</absi>
<area>8998.769695893148</area>
<chisq>29283.45716923125</chisq>
<goodn>235329.2244941421</goodn>
<ind>58428.46435258840</ind>
<lind>58390.00000000000</lind>
<mass>894.3348275695545</mass>
<massgaussian>894.3348275695545</massgaussian>
<meth>4</meth>
<reso>2364.914451038020</reso>
<rind>58587.00000000000</rind>
<s2n>44.03966681376075</s2n>
<type>0</type>
</pk>
<pk>
<absi>3505.238518198640</absi>
<area>2372.910431168828</area>
<chisq>28161.54693622553</chisq>
<goodn>4362.134970985440</goodn>
<ind>59944.23895766807</ind>
<lind>59907.00000000000</lind>
<mass>932.3919622533011</mass>
<massgaussian>932.3919622533011</massgaussian>
<meth>4</meth>
<reso>2487.095596786826</reso>
<rind>60098.00000000000</rind>
<s2n>11.55131799110598</s2n>
<type>0</type>
</pk>
<pk>
<absi>902.6605188470996</absi>
<area>729.7832381180001</area>
<chisq>21566.27016502402</chisq>
<goodn>63.84800237991925</goodn>
<ind>61773.05432426272</ind>
<lind>61731.00000000000</lind>
<mass>979.4312513586705</mass>
<massgaussian>979.4312513586705</massgaussian>
<meth>4</meth>
<reso>2246.464668678194</reso>
<rind>61926.00000000000</rind>
<s2n>3.006276155708973</s2n>
<type>0</type>
</pk>
<pk>
<absi>1834.642484580678</absi>
<area>1440.425859894669</area>
<chisq>20530.40421422428</chisq>
<goodn>527.0912694851055</goodn>
<ind>62267.66524209408</ind>
<lind>62228.00000000000</lind>
<mass>992.3645890962433</mass>
<massgaussian>992.3645890962433</massgaussian>
<meth>4</meth>
<reso>2361.042694593957</reso>
<rind>62421.00000000000</rind>
<s2n>6.152689808300744</s2n>
<type>0</type>
</pk>
<pk>
<absi>2498.274477569772</absi>
<area>1940.518547284582</area>
<chisq>21992.53142114069</chisq>
<goodn>1394.200381045009</goodn>
<ind>62913.39076928175</ind>
<lind>62874.00000000000</lind>
<mass>1009.384997770542</mass>
<massgaussian>1009.384997770542</massgaussian>
<meth>4</meth>
<reso>2450.823919043349</reso>
<rind>63063.00000000000</rind>
<s2n>8.414868411000089</s2n>
<type>0</type>
</pk>
<pk>
<absi>1090.055436465897</absi>
<area>978.2491412588031</area>
<chisq>14975.06828751606</chisq>
<goodn>213.0777908413904</goodn>
<ind>66991.16632588310</ind>
<lind>66951.00000000000</lind>
<mass>1120.426997673234</mass>
<massgaussian>1120.426997673234</massgaussian>
<meth>4</meth>
<reso>2522.361422680461</reso>
<rind>67173.00000000000</rind>
<s2n>3.939240653574027</s2n>
<type>0</type>
</pk>
<pk>
<absi>2852.365815848677</absi>
<area>2784.766290632648</area>
<chisq>26452.85514486651</chisq>
<goodn>3107.917035339250</goodn>
<ind>67598.42088247460</ind>
<lind>67556.00000000000</lind>
<mass>1137.489927999218</mass>
<massgaussian>1137.489927999218</massgaussian>
<meth>4</meth>
<reso>2377.314548637123</reso>
<rind>67780.00000000000</rind>
<s2n>10.43092060905117</s2n>
<type>0</type>
</pk>
<pk>
<absi>793.6760695633031</absi>
<area>844.9824036966382</area>
<chisq>18076.67682524057</chisq>
<goodn>62.30889908754331</goodn>
<ind>69455.67057343345</ind>
<lind>69412.00000000000</lind>
<mass>1190.525541415527</mass>
<massgaussian>1190.525541415527</massgaussian>
<meth>4</meth>
<reso>2352.953549517044</reso>
<rind>69635.00000000000</rind>
<s2n>3.039440690964974</s2n>
<type>0</type>
</pk>
<pk>
<absi>1128.192782145478</absi>
<area>1407.553630625200</area>
<chisq>13412.88897480655</chisq>
<goodn>380.4382357889529</goodn>
<ind>71437.18576672522</ind>
<lind>71389.00000000000</lind>
<mass>1248.523797173383</mass>
<massgaussian>1248.523797173383</massgaussian>
<meth>4</meth>
<reso>2177.674963962231</reso>
<rind>71626.00000000000</rind>
<s2n>4.595457454129318</s2n>
<type>0</type>
</pk>
<pk>
<absi>1247.540280413558</absi>
<area>1744.068332621280</area>
<chisq>31276.29128000383</chisq>
<goodn>231.3989038951976</goodn>
<ind>71504.44177079265</ind>
<lind>71450.00000000000</lind>
<mass>1250.518000789999</mass>
<massgaussian>1250.518000789999</massgaussian>
<meth>4</meth>
<reso>1948.760930495441</reso>
<rind>71690.00000000000</rind>
<s2n>5.085057514101471</s2n>
<type>0</type>
</pk>
<pk>
<absi>15748.74822496269</absi>
<area>18498.09360015909</area>
<chisq>486112.0923513295</chisq>
<goodn>33634.81848147830</goodn>
<ind>72010.69839401072</ind>
<lind>71966.00000000000</lind>
<mass>1265.583050137256</mass>
<massgaussian>1265.583050137256</massgaussian>
<meth>4</meth>
<reso>2367.998075299211</reso>
<rind>72191.00000000000</rind>
<s2n>64.94590814872369</s2n>
<type>0</type>
</pk>
<pk>
<absi>973.8325803930899</absi>
<area>1588.890447588224</area>
<chisq>25660.07274582492</chisq>
<goodn>192.5665029161904</goodn>
<ind>74844.09393158893</ind>
<lind>74787.00000000000</lind>
<mass>1351.661430691695</mass>
<massgaussian>1351.661430691695</massgaussian>
<meth>4</meth>
<reso>1913.601713086959</reso>
<rind>75047.00000000000</rind>
<s2n>4.275392993160095</s2n>
<type>0</type>
</pk>
<pk>
<absi>1320.182624184725</absi>
<area>1864.850414603865</area>
<chisq>7699.356823100675</chisq>
<goodn>1332.661994234606</goodn>
<ind>75229.44060643826</ind>
<lind>75181.00000000000</lind>
<mass>1363.599407848652</mass>
<massgaussian>1363.599407848652</massgaussian>
<meth>4</meth>
<reso>2245.282708510159</reso>
<rind>75409.00000000000</rind>
<s2n>5.852909612766508</s2n>
<type>0</type>
</pk>
<pk>
<absi>1382.478791316568</absi>
<area>1991.101349807164</area>
<chisq>7712.213464919009</chisq>
<goodn>1005.941781938101</goodn>
<ind>75777.71502680425</ind>
<lind>75729.00000000000</lind>
<mass>1380.680274868235</mass>
<massgaussian>1380.680274868235</massgaussian>
<meth>4</meth>
<reso>2251.787902760488</reso>
<rind>75953.00000000000</rind>
<s2n>6.211565878868911</s2n>
<type>0</type>
</pk>
<pk>
<absi>1857.142725331406</absi>
<area>2734.447706942392</area>
<chisq>5868.590398309185</chisq>
<goodn>5858.831532504783</goodn>
<ind>78694.78326917160</ind>
<lind>78649.00000000000</lind>
<mass>1473.441906374560</mass>
<massgaussian>1473.441906374560</massgaussian>
<meth>4</meth>
<reso>2479.795087357672</reso>
<rind>78869.00000000000</rind>
<s2n>8.614395065368854</s2n>
<type>0</type>
</pk>
<pk>
<absi>1089.209783666125</absi>
<area>1747.706282412024</area>
<chisq>8770.165759210937</chisq>
<goodn>713.4621627913683</goodn>
<ind>80269.03888461666</ind>
<lind>80221.00000000000</lind>
<mass>1524.818947583409</mass>
<massgaussian>1524.818947583409</massgaussian>
<meth>4</meth>
<reso>2427.123112681719</reso>
<rind>80445.00000000000</rind>
<s2n>5.108102090845486</s2n>
<type>0</type>
</pk>
<pk>
<absi>666.9535875324498</absi>
<area>1604.400807262602</area>
<chisq>23096.26055402361</chisq>
<goodn>75.12370470287100</goodn>
<ind>83170.45567430012</ind>
<lind>83105.00000000000</lind>
<mass>1621.920161925817</mass>
<massgaussian>1621.920161925817</massgaussian>
<meth>4</meth>
<reso>1828.932374858950</reso>
<rind>83389.00000000000</rind>
<s2n>3.097108344977066</s2n>
<type>0</type>
</pk>
<pk>
<absi>742.3486603379496</absi>
<area>1958.851987353898</area>
<chisq>17321.50829788852</chisq>
<goodn>202.2113521177546</goodn>
<ind>87063.16197823291</ind>
<lind>87000.00000000000</lind>
<mass>1757.081106234135</mass>
<massgaussian>1757.081106234135</massgaussian>
<meth>4</meth>
<reso>1954.997493459324</reso>
<rind>87280.00000000000</rind>
<s2n>3.498043913060158</s2n>
<type>0</type>
</pk>
<pk>
<absi>1075.305786836698</absi>
<area>2149.370113186469</area>
<chisq>20084.80899394003</chisq>
<goodn>325.7788292376602</goodn>
<ind>89458.84098661254</ind>
<lind>89414.00000000000</lind>
<mass>1843.020151367049</mass>
<massgaussian>1843.020151367049</massgaussian>
<meth>4</meth>
<reso>2846.765471904224</reso>
<rind>89655.00000000000</rind>
<s2n>5.823959275633979</s2n>
<type>0</type>
</pk>
<pk>
<absi>618.2459919454508</absi>
<area>1731.943796348192</area>
<chisq>33848.18775909700</chisq>
<goodn>77.76774266079633</goodn>
<ind>89702.93469959198</ind>
<lind>89641.00000000000</lind>
<mass>1851.893324891867</mass>
<massgaussian>1851.893324891867</massgaussian>
<meth>4</meth>
<reso>2058.926900762657</reso>
<rind>89909.00000000000</rind>
<s2n>3.521768725609074</s2n>
<type>0</type>
</pk>
<pk>
<absi>13073.41869602712</absi>
<area>25977.76346168392</area>
<chisq>367921.3609882044</chisq>
<goodn>64048.07176513149</goodn>
<ind>89926.05301961870</ind>
<lind>89882.00000000000</lind>
<mass>1860.022839630497</mass>
<massgaussian>1860.022839630497</massgaussian>
<meth>4</meth>
<reso>2918.915934143602</reso>
<rind>90118.00000000000</rind>
<s2n>73.25215137560382</s2n>
<type>0</type>
</pk>
<pk>
<absi>492.6812589275003</absi>
<area>810.5251247694205</area>
<chisq>29348.83647382060</chisq>
<goodn>38.22641139769313</goodn>
<ind>91194.45153249288</ind>
<lind>91159.00000000000</lind>
<mass>1906.578710897234</mass>
<massgaussian>1906.578710897234</massgaussian>
<meth>4</meth>
<reso>3626.973258383938</reso>
<rind>91419.00000000000</rind>
<s2n>3.230351102435892</s2n>
<type>0</type>
</pk>
<pk>
<absi>692.7576369294285</absi>
<area>1951.765671899507</area>
<chisq>60812.35480338696</chisq>
<goodn>70.63309926700596</goodn>
<ind>91285.98092853677</ind>
<lind>91225.00000000000</lind>
<mass>1909.960593147189</mass>
<massgaussian>1909.960593147189</massgaussian>
<meth>4</meth>
<reso>2122.206580968626</reso>
<rind>91478.00000000000</rind>
<s2n>4.872997869638763</s2n>
<type>0</type>
</pk>
<pk>
<absi>1119.886376389701</absi>
<area>3154.517172990558</area>
<chisq>100139.9790973518</chisq>
<goodn>106.4044709434139</goodn>
<ind>91374.21482600443</ind>
<lind>91313.00000000000</lind>
<mass>1913.223550769099</mass>
<massgaussian>1913.223550769099</massgaussian>
<meth>4</meth>
<reso>2127.559483046584</reso>
<rind>91587.00000000000</rind>
<s2n>7.651626150156172</s2n>
<type>0</type>
</pk>
<pk>
<absi>1353.643732052942</absi>
<area>3180.972982611850</area>
<chisq>175157.8305705130</chisq>
<goodn>333.5635202961134</goodn>
<ind>91459.00000000000</ind>
<lind>91408.00000000000</lind>
<mass>1916.361596578980</mass>
<massgaussian>1916.361596578980</massgaussian>
<meth>4</meth>
<reso>2554.446332370415</reso>
<rind>91661.00000000000</rind>
<s2n>9.148456316847964</s2n>
<type>0</type>
</pk>
<pk>
<absi>1381.279439583215</absi>
<area>3133.882701109491</area>
<chisq>198593.7657411739</chisq>
<goodn>175.0833025045846</goodn>
<ind>91515.19909326106</ind>
<lind>91466.00000000000</lind>
<mass>1918.443039081990</mass>
<massgaussian>1918.443039081990</massgaussian>
<meth>4</meth>
<reso>2648.638251142334</reso>
<rind>91716.00000000000</rind>
<s2n>9.349642870587619</s2n>
<type>0</type>
</pk>
<pk>
<absi>6803.188923118145</absi>
<area>15119.24939334490</area>
<chisq>188029.4684385181</chisq>
<goodn>29192.37359971057</goodn>
<ind>91606.26714944377</ind>
<lind>91558.00000000000</lind>
<mass>1921.818318569922</mass>
<massgaussian>1921.818318569922</massgaussian>
<meth>4</meth>
<reso>2708.954579759100</reso>
<rind>91807.00000000000</rind>
<s2n>46.42870889377299</s2n>
<type>0</type>
</pk>
<pk>
<absi>1413.711738213248</absi>
<area>3989.526376301441</area>
<chisq>89407.40052581855</chisq>
<goodn>493.2220068914742</goodn>
<ind>91731.77216869535</ind>
<lind>91671.00000000000</lind>
<mass>1926.474800150921</mass>
<massgaussian>1926.474800150921</massgaussian>
<meth>4</meth>
<reso>2140.413279303368</reso>
<rind>91934.00000000000</rind>
<s2n>10.13403967469075</s2n>
<type>0</type>
</pk>
<pk>
<absi>1012.718304337225</absi>
<area>2858.764619254209</area>
<chisq>33570.41446423846</chisq>
<goodn>618.8624622460746</goodn>
<ind>91822.08594512628</ind>
<lind>91761.00000000000</lind>
<mass>1929.829097656712</mass>
<massgaussian>1929.829097656712</massgaussian>
<meth>4</meth>
<reso>2143.501996905981</reso>
<rind>92024.00000000000</rind>
<s2n>7.304171959095807</s2n>
<type>0</type>
</pk>
<pk>
<absi>749.8096844122745</absi>
<area>1853.104049862103</area>
<chisq>31886.51155101943</chisq>
<goodn>197.8321471162381</goodn>
<ind>91904.46233813773</ind>
<lind>91851.00000000000</lind>
<mass>1932.891134996107</mass>
<massgaussian>1932.891134996107</massgaussian>
<meth>4</meth>
<reso>2451.999875996409</reso>
<rind>92124.00000000000</rind>
<s2n>5.260977457507429</s2n>
<type>0</type>
</pk>
<pk>
<absi>1003.796781288435</absi>
<area>2344.938715651001</area>
<chisq>40815.95398340986</chisq>
<goodn>384.4216840759426</goodn>
<ind>91968.58787528364</ind>
<lind>91919.00000000000</lind>
<mass>1935.276439660772</mass>
<massgaussian>1935.276439660772</massgaussian>
<meth>4</meth>
<reso>2597.479281621493</reso>
<rind>92160.00000000000</rind>
<s2n>7.110802521407056</s2n>
<type>0</type>
</pk>
<pk>
<absi>698.9365598699941</absi>
<area>1829.114984836455</area>
<chisq>33906.25618909562</chisq>
<goodn>204.3988467793330</goodn>
<ind>92058.39043059372</ind>
<lind>92002.00000000000</lind>
<mass>1938.619326992837</mass>
<massgaussian>1938.619326992837</massgaussian>
<meth>4</meth>
<reso>2323.702685725586</reso>
<rind>92263.00000000000</rind>
<s2n>5.026089297117249</s2n>
<type>0</type>
</pk>
<pk>
<absi>931.8973016859717</absi>
<area>1559.969228785058</area>
<chisq>29571.52285352802</chisq>
<goodn>308.5477174038865</goodn>
<ind>92114.20247249858</ind>
<lind>92078.00000000000</lind>
<mass>1940.698370178765</mass>
<massgaussian>1940.698370178765</massgaussian>
<meth>4</meth>
<reso>3636.933399373048</reso>
<rind>92301.00000000000</rind>
<s2n>6.639809361862035</s2n>
<type>0</type>
</pk>
<pk>
<absi>813.1892563732380</absi>
<area>2299.314309702886</area>
<chisq>19565.63218663413</chisq>
<goodn>496.3622346312578</goodn>
<ind>92205.63214699787</ind>
<lind>92145.00000000000</lind>
<mass>1944.106595778790</mass>
<massgaussian>1944.106595778790</massgaussian>
<meth>4</meth>
<reso>2157.112586466860</reso>
<rind>92425.00000000000</rind>
<s2n>5.915167047961435</s2n>
<type>0</type>
</pk>
<pk>
<absi>1032.444389660280</absi>
<area>1755.010179821390</area>
<chisq>12927.18074940289</chisq>
<goodn>1053.435331575427</goodn>
<ind>92263.79020348901</ind>
<lind>92227.00000000000</lind>
<mass>1946.276103074103</mass>
<massgaussian>1946.276103074103</massgaussian>
<meth>4</meth>
<reso>3593.254158069532</reso>
<rind>92451.00000000000</rind>
<s2n>7.467466487995910</s2n>
<type>0</type>
</pk>
<pk>
<absi>433.7308095199506</absi>
<area>986.8966341358542</area>
<chisq>26726.93645938443</chisq>
<goodn>31.67823818819518</goodn>
<ind>92452.90294882382</ind>
<lind>92404.00000000000</lind>
<mass>1953.339013631859</mass>
<massgaussian>1953.339013631859</massgaussian>
<meth>4</meth>
<reso>2695.714210510345</reso>
<rind>92648.00000000000</rind>
<s2n>3.225057623877088</s2n>
<type>0</type>
</pk>
<pk>
<absi>1019.663575647228</absi>
<area>1484.354649117207</area>
<chisq>8149.126594081545</chisq>
<goodn>1091.613050331439</goodn>
<ind>93114.23516772504</ind>
<lind>93083.00000000000</lind>
<mass>1978.138014746020</mass>
<massgaussian>1978.138014746020</massgaussian>
<meth>4</meth>
<reso>4274.454123161971</reso>
<rind>93292.00000000000</rind>
<s2n>8.261959658225001</s2n>
<type>0</type>
</pk>
<pk>
<absi>9927.811180179124</absi>
<area>12828.66759865823</area>
<chisq>233918.8719525433</chisq>
<goodn>45646.86544467305</goodn>
<ind>93382.19893960396</ind>
<lind>93355.00000000000</lind>
<mass>1988.230347196366</mass>
<massgaussian>1988.230347196366</massgaussian>
<meth>4</meth>
<reso>4843.922976555816</reso>
<rind>93559.00000000000</rind>
<s2n>82.79285866963195</s2n>
<type>0</type>
</pk>
</pklist>
