# Supplementary material for: Discovery of potential targets of Triptolide through inverse docking in ovarian cancer cells
Source: PeerJ. 2020 Mar 18;8:e8620. doi: 10.7717/peerj.8620 (PMC7085293; doi:10.7717/peerj.8620)
Supplement: Supplemental Information 7 [file peerj-08-8620-s007.zip › fig4_processing data of mass spectrometry_part3/L3/0_P18/1/2609.5434.LIFT/1SRef/pdata/1/COMB_LIFTs.mgf]

#
# MGF File created by biotools
#
# MSMS data (peaklist.xml) from C:\Users\hpo\Desktop\lp\L3\0_P18\1\1268.8251.LIFT\1SRef\pdata\1\1r
#
BEGIN IONS
PEPMASS=1268.825100 51508.836714

CHARGE=1+
69.956786 200.213742
83.973408 281.555830
85.991743 508.764504
100.985117 207.634971
111.989328 674.470566
119.981442 180.341101
129.009560 1520.875191
135.977606 444.186093
154.017276 102.582493
157.999313 459.303625
175.021081 7029.112462
184.997239 253.926545
197.014493 210.108179
199.034225 195.403693
207.014270 173.618553
213.003441 246.759203
215.029462 214.327349
226.019846 530.480116
233.061428 1069.904253
238.774260 215.085749
240.038056 289.762182
244.028645 1967.609892
249.053554 513.485010
255.023765 409.334729
261.056384 6384.954711
272.041369 892.658159
277.049653 1114.099226
290.033778 1220.434932
297.047698 437.849931
300.061416 628.970170
315.047083 795.522726
332.053964 482.022259
348.068275 829.401378
350.021233 1263.444620
374.119017 4725.387007
401.052459 1217.827282
418.082275 1943.949557
424.090104 937.343873
443.084894 844.697001
463.093336 1031.280715
478.082322 876.886704
487.092852 793.933762
495.106606 983.819215
529.148671 2327.357829
546.170476 21671.384385
558.127060 808.425972
644.195720 2722.029940
657.212040 5564.146826
661.232801 2001.091651
701.277817 791.357000
715.250127 1723.995141
721.223443 730.479477
732.267009 1155.770602
878.327403 1035.874302
895.398339 967.011807
979.527769 767.226831
1008.523493 838.430586
1094.553201 2365.383967
1109.328966 882.733523
1112.578699 1011.549995
1115.908146 810.036217
1197.981035 920.599140
1202.325921 1000.261282
1204.501720 1267.507071
1208.418746 1091.101265
1222.328139 1535.419364
1224.529340 2122.516569
1226.787626 1442.005365
1231.160153 817.118221
1236.510628 1113.711265
1252.761282 931.672806
1260.910195 1865.742278
1263.145558 3246.176149
1266.555796 7087.665435
1268.835630 51508.836714

END IONS
#
# MSMS data end
#
#
# MSMS data (peaklist.xml) from C:\Users\hpo\Desktop\lp\L3\0_P18\1\1988.2345.LIFT\1SRef\pdata\1\1r
#
BEGIN IONS
PEPMASS=1988.234500 9927.811180

CHARGE=1+
69.951849 147.141344
83.995507 274.866504
86.002691 391.576810
101.009807 132.330553
109.979906 313.593247
111.989460 535.452008
119.989134 218.197970
129.018064 1158.518326
135.995245 464.491990
154.999387 126.348666
158.009765 295.340518
167.001211 140.413341
175.035631 2950.287176
185.025947 236.719920
187.024683 140.285760
195.016697 197.284892
197.039586 173.863202
199.038039 227.089325
204.034031 413.568176
209.012108 218.352299
212.020282 259.641118
226.017921 540.789108
230.017001 386.106486
233.061160 802.424294
244.026337 1545.502818
249.051489 489.586935
255.027364 444.838635
258.017548 347.120789
261.052340 3940.035196
270.049708 310.593030
272.052675 426.021089
277.033510 767.581495
286.042339 337.912124
301.003110 292.168993
315.043602 535.885412
330.077416 378.184103
348.049629 581.640581
350.008533 744.168761
367.042539 850.988937
374.105175 2902.817533
387.038722 326.797991
424.081109 683.849838
450.069052 521.483294
463.082442 865.761631
488.100019 742.753832
495.091206 748.175978
505.135261 910.307120
559.112117 674.494707
577.136853 686.554449
708.244176 1097.072658
766.236523 1630.163298
775.245166 1235.051416
877.319719 2111.047366
894.334828 13464.708299
932.391962 3505.238518
979.431251 902.660519
992.364589 1834.642485
1009.384998 2498.274478
1120.426998 1090.055436
1137.489928 2852.365816
1190.525541 793.676070
1248.523797 1128.192782
1250.518001 1247.540280
1265.583050 15748.748225
1351.661431 973.832580
1363.599408 1320.182624
1380.680275 1382.478791
1473.441906 1857.142725
1524.818948 1089.209784
1621.920162 666.953588
1757.081106 742.348660
1843.020151 1075.305787
1851.893325 618.245992
1860.022840 13073.418696
1906.578711 492.681259
1909.960593 692.757637
1913.223551 1119.886376
1916.361597 1353.643732
1918.443039 1381.279440
1921.818319 6803.188923
1926.474800 1413.711738
1929.829098 1012.718304
1932.891135 749.809684
1935.276440 1003.796781
1938.619327 698.936560
1940.698370 931.897302
1944.106596 813.189256
1946.276103 1032.444390
1953.339014 433.730810
1978.138015 1019.663576
1988.230347 9927.811180

END IONS
#
# MSMS data end
#
#
# MSMS data (peaklist.xml) from C:\Users\hpo\Desktop\lp\L3\0_P18\1\2609.5434.LIFT\1SRef\pdata\1\1r
#
BEGIN IONS
PEPMASS=2609.543500 3613.447080

CHARGE=1+
73.610356 59.533626
109.937782 116.990107
174.971981 84.725206
224.946467 147.263489
229.933949 53.135756
250.975483 87.534284
323.965539 150.007400
379.997381 104.956498
385.028922 68.681008
398.976205 68.987234
415.959745 91.318327
429.973696 86.469080
439.016855 130.698995
451.043014 87.162317
479.007469 111.697462
494.058518 122.676037
529.014539 107.826737
553.027972 105.810008
665.021297 125.874729
682.074678 380.445797
728.096881 146.812635
737.149666 178.276276
753.128577 441.000181
850.246397 224.404004
866.170946 388.050936
987.312871 626.497861
1058.369695 460.919150
1168.402740 200.057517
1182.390089 397.330721
1186.386568 328.549709
1257.494021 593.923270
1281.368729 337.290228
1328.494672 553.439011
1352.470832 303.173017
1423.444229 290.758983
1427.550301 839.420968
1542.562644 348.977462
1551.528588 302.026885
1622.637873 337.798055
1743.743368 641.554279
1759.724755 452.746961
1856.871249 229.613000
1872.849338 271.996667
1927.970701 294.888168
2001.910739 312.841708
2115.850832 264.779558
2170.996771 462.848465
2286.065283 216.875039
2350.262015 183.254417
2463.236930 317.916838
2479.937763 189.347178
2482.047880 180.733109
2529.338544 146.566222
2533.162543 179.669797
2537.486801 151.310760
2542.235292 229.072879
2545.844827 173.147719
2555.284319 141.158365
2592.681539 212.254055
2599.590104 232.708033
2609.536714 3613.447080

END IONS
#
# MSMS data end
#
