# Supplementary material for: Discovery of potential targets of Triptolide through inverse docking in ovarian cancer cells
Source: PeerJ. 2020 Mar 18;8:e8620. doi: 10.7717/peerj.8620 (PMC7085293; doi:10.7717/peerj.8620)
Supplement: Supplemental Information 7 [file peerj-08-8620-s007.zip › fig4_processing data of mass spectrometry_part3/L3/0_P18/1/2609.5434.LIFT/1SRef/pdata/1/peaklist.xml]

<?xml version="1.0"?>
<pklist version="1.0" creator="flexAnalysis 3.3.80.0" shots="7500" date="2015-11-10T18:39:47.927+08:00" spectrumid="0CA2B671-24B0-4C53-A7E0-2407413BFC85" parentmass="2609.5435" parentcharge="1">
<pk>
<absi>59.53362639017443</absi>
<area>4.439115185087815</area>
<chisq>101.1275286927281</chisq>
<goodn>75.05202855387952</goodn>
<ind>5770.985161468256</ind>
<lind>5746.000000000000</lind>
<mass>73.61035606253574</mass>
<massgaussian>73.61035606253574</massgaussian>
<meth>4</meth>
<reso>1085.929043929754</reso>
<rind>5958.000000000000</rind>
<s2n>3.412780177437943</s2n>
<type>0</type>
</pk>
<pk>
<absi>116.9901067768423</absi>
<area>14.13533071923293</area>
<chisq>88.30777874259876</chisq>
<goodn>1949.647393395832</goodn>
<ind>10605.52496858264</ind>
<lind>10573.00000000000</lind>
<mass>109.9377818221722</mass>
<massgaussian>109.9377818221722</massgaussian>
<meth>4</meth>
<reso>1019.402716702138</reso>
<rind>10770.00000000000</rind>
<s2n>6.715764550449883</s2n>
<type>0</type>
</pk>
<pk>
<absi>84.72520590065678</absi>
<area>17.77459903222422</area>
<chisq>61.81625300300250</chisq>
<goodn>743.5060983180425</goodn>
<ind>17533.35693737239</ind>
<lind>17491.00000000000</lind>
<mass>174.9719812334775</mass>
<massgaussian>174.9719812334775</massgaussian>
<meth>4</meth>
<reso>975.3240218770890</reso>
<rind>17784.00000000000</rind>
<s2n>4.908265863030808</s2n>
<type>0</type>
</pk>
<pk>
<absi>147.2634888457425</absi>
<area>25.99985353337889</area>
<chisq>111.9816281921443</chisq>
<goodn>3499.038075868227</goodn>
<ind>21984.29583596853</ind>
<lind>21954.00000000000</lind>
<mass>224.9464674576299</mass>
<massgaussian>224.9464674576299</massgaussian>
<meth>4</meth>
<reso>1533.396815159071</reso>
<rind>22198.00000000000</rind>
<s2n>8.421656455073647</s2n>
<type>0</type>
</pk>
<pk>
<absi>53.13575633008642</absi>
<area>8.494985982242989</area>
<chisq>32.96250444435179</chisq>
<goodn>169.6365662683384</goodn>
<ind>22399.09177318990</ind>
<lind>22372.00000000000</lind>
<mass>229.9339492737785</mass>
<massgaussian>229.9339492737785</massgaussian>
<meth>4</meth>
<reso>1735.879250488553</reso>
<rind>22607.00000000000</rind>
<s2n>3.044675758139551</s2n>
<type>0</type>
</pk>
<pk>
<absi>87.53428425192541</absi>
<area>18.37225259766228</area>
<chisq>45.44745484210856</chisq>
<goodn>988.0506409403574</goodn>
<ind>24099.79335246768</ind>
<lind>24066.00000000000</lind>
<mass>250.9754830385723</mass>
<massgaussian>250.9754830385723</massgaussian>
<meth>4</meth>
<reso>1460.703379703425</reso>
<rind>24286.00000000000</rind>
<s2n>4.967406428029071</s2n>
<type>0</type>
</pk>
<pk>
<absi>150.0074004875992</absi>
<area>34.65451956158672</area>
<chisq>146.1874084716158</chisq>
<goodn>1752.926553630603</goodn>
<ind>29487.40255944021</ind>
<lind>29456.00000000000</lind>
<mass>323.9655389634327</mass>
<massgaussian>323.9655389634327</massgaussian>
<meth>4</meth>
<reso>1785.424266296958</reso>
<rind>29656.00000000000</rind>
<s2n>7.852859791715226</s2n>
<type>0</type>
</pk>
<pk>
<absi>104.9564980500801</absi>
<area>32.13982876298990</area>
<chisq>87.31220673566435</chisq>
<goodn>651.6168310105131</goodn>
<ind>33204.78079032325</ind>
<lind>33168.00000000000</lind>
<mass>379.9973809371692</mass>
<massgaussian>379.9973809371692</massgaussian>
<meth>4</meth>
<reso>1630.358269915184</reso>
<rind>33369.00000000000</rind>
<s2n>5.046634792242400</s2n>
<type>0</type>
</pk>
<pk>
<absi>68.68100781292549</absi>
<area>19.92863667108304</area>
<chisq>238.3265647636789</chisq>
<goodn>40.86012175995801</goodn>
<ind>33524.14394724471</ind>
<lind>33489.00000000000</lind>
<mass>385.0289224820560</mass>
<massgaussian>385.0289224820560</massgaussian>
<meth>4</meth>
<reso>1748.281369315592</reso>
<rind>33675.00000000000</rind>
<s2n>3.269845154243043</s2n>
<type>0</type>
</pk>
<pk>
<absi>68.98723351844792</absi>
<area>14.95029223686697</area>
<chisq>118.1939684136158</chisq>
<goodn>49.35256678422682</goodn>
<ind>34398.17581957925</ind>
<lind>34373.00000000000</lind>
<mass>398.9762048416259</mass>
<massgaussian>398.9762048416259</massgaussian>
<meth>4</meth>
<reso>2444.560931793156</reso>
<rind>34547.00000000000</rind>
<s2n>3.208334435215408</s2n>
<type>0</type>
</pk>
<pk>
<absi>91.31832746360048</absi>
<area>21.21932142091535</area>
<chisq>279.9581336001201</chisq>
<goodn>90.13858293327719</goodn>
<ind>35441.17932777587</ind>
<lind>35415.00000000000</lind>
<mass>415.9597454978699</mass>
<massgaussian>415.9597454978699</massgaussian>
<meth>4</meth>
<reso>2399.458413261860</reso>
<rind>35591.00000000000</rind>
<s2n>4.063433482102506</s2n>
<type>0</type>
</pk>
<pk>
<absi>86.46908015827502</absi>
<area>31.93169113412334</area>
<chisq>412.9313655943475</chisq>
<goodn>46.79519469252503</goodn>
<ind>36285.14699176227</ind>
<lind>36244.00000000000</lind>
<mass>429.9736956339427</mass>
<massgaussian>429.9736956339427</massgaussian>
<meth>4</meth>
<reso>1572.879939730577</reso>
<rind>36457.00000000000</rind>
<s2n>3.694953361389676</s2n>
<type>0</type>
</pk>
<pk>
<absi>130.6989952048232</absi>
<area>42.95494038749079</area>
<chisq>278.2456458203924</chisq>
<goodn>341.7411206449165</goodn>
<ind>36822.13127247096</ind>
<lind>36786.00000000000</lind>
<mass>439.0168546080707</mass>
<massgaussian>439.0168546080707</massgaussian>
<meth>4</meth>
<reso>1813.531158980748</reso>
<rind>36976.00000000000</rind>
<s2n>5.466558775385199</s2n>
<type>0</type>
</pk>
<pk>
<absi>87.16231708792611</absi>
<area>38.29210970514974</area>
<chisq>184.7095018679747</chisq>
<goodn>65.35222645478288</goodn>
<ind>37527.34895288711</ind>
<lind>37481.00000000000</lind>
<mass>451.0430139506282</mass>
<massgaussian>451.0430139506282</massgaussian>
<meth>4</meth>
<reso>1403.160310006944</reso>
<rind>37687.00000000000</rind>
<s2n>3.521591972666946</s2n>
<type>0</type>
</pk>
<pk>
<absi>111.6974619783416</absi>
<area>39.87416827084229</area>
<chisq>121.0310246314035</chisq>
<goodn>301.4777111222749</goodn>
<ind>39130.00629319172</ind>
<lind>39094.00000000000</lind>
<mass>479.0074691668764</mass>
<massgaussian>479.0074691668764</massgaussian>
<meth>4</meth>
<reso>1862.320870787083</reso>
<rind>39275.00000000000</rind>
<s2n>4.246014210728596</s2n>
<type>0</type>
</pk>
<pk>
<absi>122.6760367893438</absi>
<area>43.97485920699502</area>
<chisq>155.0822502450784</chisq>
<goodn>327.6365312526426</goodn>
<ind>39972.30217946638</ind>
<lind>39937.00000000000</lind>
<mass>494.0585184129010</mass>
<massgaussian>494.0585184129010</massgaussian>
<meth>4</meth>
<reso>1928.771496915041</reso>
<rind>40125.00000000000</rind>
<s2n>4.494339112620216</s2n>
<type>0</type>
</pk>
<pk>
<absi>107.8267371605365</absi>
<area>42.96429165579081</area>
<chisq>127.3051174874050</chisq>
<goodn>188.1565489557362</goodn>
<ind>41877.98004481917</ind>
<lind>41841.00000000000</lind>
<mass>529.0145389190581</mass>
<massgaussian>529.0145389190581</massgaussian>
<meth>4</meth>
<reso>1893.780632792214</reso>
<rind>42033.00000000000</rind>
<s2n>3.634698319927022</s2n>
<type>0</type>
</pk>
<pk>
<absi>105.8100083264286</absi>
<area>54.74887578000878</area>
<chisq>194.0919504410565</chisq>
<goodn>99.82351682931551</goodn>
<ind>43149.01611230878</ind>
<lind>43102.00000000000</lind>
<mass>553.0279717751930</mass>
<massgaussian>553.0279717751930</massgaussian>
<meth>4</meth>
<reso>1544.583389850116</reso>
<rind>43291.00000000000</rind>
<s2n>3.352373969096066</s2n>
<type>0</type>
</pk>
<pk>
<absi>125.8747294162517</absi>
<area>57.59425942052877</area>
<chisq>460.1818882317982</chisq>
<goodn>38.76203194407993</goodn>
<ind>48724.82038320432</ind>
<lind>48690.00000000000</lind>
<mass>665.0212968999539</mass>
<massgaussian>665.0212968999539</massgaussian>
<meth>4</meth>
<reso>2253.683443161073</reso>
<rind>48906.00000000000</rind>
<s2n>3.299149031327436</s2n>
<type>0</type>
</pk>
<pk>
<absi>380.4457965291105</absi>
<area>175.6559671674187</area>
<chisq>420.6281609391354</chisq>
<goodn>5529.619520416527</goodn>
<ind>49529.09546129292</ind>
<lind>49495.00000000000</lind>
<mass>682.0746781102683</mass>
<massgaussian>682.0746781102683</massgaussian>
<meth>4</meth>
<reso>2313.176413378403</reso>
<rind>49702.00000000000</rind>
<s2n>9.768137765061027</s2n>
<type>0</type>
</pk>
<pk>
<absi>146.8126349679523</absi>
<area>94.58821282094421</area>
<chisq>508.9660937495357</chisq>
<goodn>84.92302487904804</goodn>
<ind>51648.10271312605</ind>
<lind>51603.00000000000</lind>
<mass>728.0968808818873</mass>
<massgaussian>728.0968808818873</massgaussian>
<meth>4</meth>
<reso>1816.758393286199</reso>
<rind>51831.00000000000</rind>
<s2n>3.565529105051819</s2n>
<type>0</type>
</pk>
<pk>
<absi>178.2762757607221</absi>
<area>108.3962591083327</area>
<chisq>354.3957399934634</chisq>
<goodn>146.1640471390188</goodn>
<ind>52056.52308175265</ind>
<lind>52014.00000000000</lind>
<mass>737.1496659667726</mass>
<massgaussian>737.1496659667726</massgaussian>
<meth>4</meth>
<reso>1959.147640761146</reso>
<rind>52238.00000000000</rind>
<s2n>4.275754336107257</s2n>
<type>0</type>
</pk>
<pk>
<absi>441.0001814875736</absi>
<area>263.4035633798168</area>
<chisq>629.0825546998211</chisq>
<goodn>6370.434986460406</goodn>
<ind>52771.00817401084</ind>
<lind>52730.00000000000</lind>
<mass>753.1285771969742</mass>
<massgaussian>753.1285771969742</massgaussian>
<meth>4</meth>
<reso>2056.271170421786</reso>
<rind>52940.00000000000</rind>
<s2n>10.51032834688519</s2n>
<type>0</type>
</pk>
<pk>
<absi>224.4040036016195</absi>
<area>139.4280805952298</area>
<chisq>403.5973283981708</chisq>
<goodn>431.1406991717179</goodn>
<ind>56950.95434542288</ind>
<lind>56913.00000000000</lind>
<mass>850.2463966012447</mass>
<massgaussian>850.2463966012447</massgaussian>
<meth>4</meth>
<reso>2358.602500644241</reso>
<rind>57113.00000000000</rind>
<s2n>4.927996470361492</s2n>
<type>0</type>
</pk>
<pk>
<absi>388.0509359837764</absi>
<area>243.2462215669998</area>
<chisq>348.4560965540476</chisq>
<goodn>6464.435907314202</goodn>
<ind>57611.78079387324</ind>
<lind>57575.00000000000</lind>
<mass>866.1709456063387</mass>
<massgaussian>866.1709456063387</massgaussian>
<meth>4</meth>
<reso>2403.286983463317</reso>
<rind>57769.00000000000</rind>
<s2n>8.359057199942813</s2n>
<type>0</type>
</pk>
<pk>
<absi>626.4978608753653</absi>
<area>439.5530330725799</area>
<chisq>498.5785482860845</chisq>
<goodn>22220.45889803826</goodn>
<ind>62441.26697817317</ind>
<lind>62405.00000000000</lind>
<mass>987.3128710231813</mass>
<massgaussian>987.3128710231813</massgaussian>
<meth>4</meth>
<reso>2621.163722778624</reso>
<rind>62592.00000000000</rind>
<s2n>12.30932012922353</s2n>
<type>0</type>
</pk>
<pk>
<absi>460.9191504318574</absi>
<area>356.3190030126124</area>
<chisq>405.6428326323488</chisq>
<goodn>10162.48255816497</goodn>
<ind>65128.66854427574</ind>
<lind>65092.00000000000</lind>
<mass>1058.369694809144</mass>
<massgaussian>1058.369694809144</massgaussian>
<meth>4</meth>
<reso>2654.149525659339</reso>
<rind>65272.00000000000</rind>
<s2n>8.609521706888662</s2n>
<type>0</type>
</pk>
<pk>
<absi>200.0575167391853</absi>
<area>163.1882544789988</area>
<chisq>1840.784392976355</chisq>
<goodn>37.82720122227763</goodn>
<ind>69107.76839945689</ind>
<lind>69073.00000000000</lind>
<mass>1168.402739534201</mass>
<massgaussian>1168.402739534201</massgaussian>
<meth>4</meth>
<reso>2975.541773437852</reso>
<rind>69280.00000000000</rind>
<s2n>3.444309068840437</s2n>
<type>0</type>
</pk>
<pk>
<absi>397.3307208225617</absi>
<area>359.6978724436534</area>
<chisq>982.0472195636310</chisq>
<goodn>1859.801425180622</goodn>
<ind>69599.08703888621</ind>
<lind>69561.00000000000</lind>
<mass>1182.390089103268</mass>
<massgaussian>1182.390089103268</massgaussian>
<meth>4</meth>
<reso>2735.331091637847</reso>
<rind>69769.00000000000</rind>
<s2n>6.764696663737208</s2n>
<type>0</type>
</pk>
<pk>
<absi>328.5497089927833</absi>
<area>329.8176082327916</area>
<chisq>825.2152961214985</chisq>
<goodn>845.4516731179936</goodn>
<ind>69738.89961618898</ind>
<lind>69697.00000000000</lind>
<mass>1186.386568056803</mass>
<massgaussian>1186.386568056803</massgaussian>
<meth>4</meth>
<reso>2480.824084376433</reso>
<rind>69928.00000000000</rind>
<s2n>5.583881038423659</s2n>
<type>0</type>
</pk>
<pk>
<absi>593.9232700716588</absi>
<area>604.5788833592685</area>
<chisq>1036.859232990009</chisq>
<goodn>9334.826311977215</goodn>
<ind>72185.90595196068</ind>
<lind>72146.00000000000</lind>
<mass>1257.494021385676</mass>
<massgaussian>1257.494021385676</massgaussian>
<meth>4</meth>
<reso>2702.211125294725</reso>
<rind>72355.00000000000</rind>
<s2n>9.751006810195982</s2n>
<type>0</type>
</pk>
<pk>
<absi>337.2902275661573</absi>
<area>361.5074069883008</area>
<chisq>449.8006041730977</chisq>
<goodn>1918.505846555133</goodn>
<ind>72990.94774048208</ind>
<lind>72950.00000000000</lind>
<mass>1281.368729153495</mass>
<massgaussian>1281.368729153495</massgaussian>
<meth>4</meth>
<reso>2651.545051566056</reso>
<rind>73173.00000000000</rind>
<s2n>5.458885471956886</s2n>
<type>0</type>
</pk>
<pk>
<absi>553.4390112391288</absi>
<area>628.2140023703053</area>
<chisq>810.3490098251673</chisq>
<goodn>9550.951159792587</goodn>
<ind>74556.94486136589</ind>
<lind>74516.00000000000</lind>
<mass>1328.494671524669</mass>
<massgaussian>1328.494671524669</massgaussian>
<meth>4</meth>
<reso>2667.475021764370</reso>
<rind>74729.00000000000</rind>
<s2n>8.816925663725931</s2n>
<type>0</type>
</pk>
<pk>
<absi>303.1730165965167</absi>
<area>353.7363007316777</area>
<chisq>651.6597414843436</chisq>
<goodn>889.7312662314032</goodn>
<ind>75342.35071041348</ind>
<lind>75301.00000000000</lind>
<mass>1352.470831566130</mass>
<massgaussian>1352.470831566130</massgaussian>
<meth>4</meth>
<reso>2678.756767276941</reso>
<rind>75512.00000000000</rind>
<s2n>4.712803008100508</s2n>
<type>0</type>
</pk>
<pk>
<absi>290.7589829750220</absi>
<area>375.3236844918467</area>
<chisq>2703.612145781632</chisq>
<goodn>170.0157026676258</goodn>
<ind>77624.86344928682</ind>
<lind>77582.00000000000</lind>
<mass>1423.444228759438</mass>
<massgaussian>1423.444228759438</massgaussian>
<meth>4</meth>
<reso>2655.091527245991</reso>
<rind>77820.00000000000</rind>
<s2n>4.412879894819931</s2n>
<type>0</type>
</pk>
<pk>
<absi>839.4209678463417</absi>
<area>961.6456110352297</area>
<chisq>1666.025886766228</chisq>
<goodn>20648.33852902993</goodn>
<ind>77755.04458895815</ind>
<lind>77717.00000000000</lind>
<mass>1427.550301253767</mass>
<massgaussian>1427.550301253767</massgaussian>
<meth>4</meth>
<reso>3007.319243389378</reso>
<rind>77924.00000000000</rind>
<s2n>12.71696286288359</s2n>
<type>0</type>
</pk>
<pk>
<absi>348.9774622355013</absi>
<area>515.8936242794572</area>
<chisq>1784.309777098294</chisq>
<goodn>702.4995128609344</goodn>
<ind>81323.75986116717</ind>
<lind>81280.00000000000</lind>
<mass>1542.562643555707</mass>
<massgaussian>1542.562643555707</massgaussian>
<meth>4</meth>
<reso>2690.799976462756</reso>
<rind>81501.00000000000</rind>
<s2n>5.080462131859801</s2n>
<type>0</type>
</pk>
<pk>
<absi>302.0268849930247</absi>
<area>429.5164897633875</area>
<chisq>1239.704426095483</chisq>
<goodn>339.6146205715767</goodn>
<ind>81595.93286754831</ind>
<lind>81554.00000000000</lind>
<mass>1551.528587762295</mass>
<massgaussian>1551.528587762295</massgaussian>
<meth>4</meth>
<reso>2829.456492117900</reso>
<rind>81757.00000000000</rind>
<s2n>4.381274062168238</s2n>
<type>0</type>
</pk>
<pk>
<absi>337.7980553719016</absi>
<area>547.2610233908538</area>
<chisq>943.4882696181052</chisq>
<goodn>974.8647520814176</goodn>
<ind>83725.62155444481</ind>
<lind>83681.00000000000</lind>
<mass>1622.637873051190</mass>
<massgaussian>1622.637873051190</massgaussian>
<meth>4</meth>
<reso>2716.492803502684</reso>
<rind>83914.00000000000</rind>
<s2n>4.780144486701473</s2n>
<type>0</type>
</pk>
<pk>
<absi>641.5542786739788</absi>
<area>1116.224012261080</area>
<chisq>2301.766186217369</chisq>
<goodn>7377.141735502908</goodn>
<ind>87241.76230821159</ind>
<lind>87199.00000000000</lind>
<mass>1743.743368219283</mass>
<massgaussian>1743.743368219283</massgaussian>
<meth>4</meth>
<reso>2919.551187346269</reso>
<rind>87428.00000000000</rind>
<s2n>8.737775276946920</s2n>
<type>0</type>
</pk>
<pk>
<absi>452.7469612112326</absi>
<area>792.8052030506083</area>
<chisq>1392.510752401019</chisq>
<goodn>2573.665400353304</goodn>
<ind>87695.98401508600</ind>
<lind>87654.00000000000</lind>
<mass>1759.724754969381</mass>
<massgaussian>1759.724754969381</massgaussian>
<meth>4</meth>
<reso>2954.914971952277</reso>
<rind>87872.00000000000</rind>
<s2n>6.131933473068617</s2n>
<type>0</type>
</pk>
<pk>
<absi>229.6129998169554</absi>
<area>492.6827721793126</area>
<chisq>1538.784933073775</chisq>
<goodn>194.0135696807664</goodn>
<ind>90411.38357994985</ind>
<lind>90364.00000000000</lind>
<mass>1856.871248983334</mass>
<massgaussian>1856.871248983334</massgaussian>
<meth>4</meth>
<reso>2691.934438751163</reso>
<rind>90610.00000000000</rind>
<s2n>3.009161379163847</s2n>
<type>0</type>
</pk>
<pk>
<absi>271.9966666552735</absi>
<area>563.1188222481907</area>
<chisq>844.3887421339222</chisq>
<goodn>462.4905713651991</goodn>
<ind>90850.76169762225</ind>
<lind>90805.00000000000</lind>
<mass>1872.849337742922</mass>
<massgaussian>1872.849337742922</massgaussian>
<meth>4</meth>
<reso>2825.944012141226</reso>
<rind>91033.00000000000</rind>
<s2n>3.596245631567833</s2n>
<type>0</type>
</pk>
<pk>
<absi>294.8881684185312</absi>
<area>596.2772106203686</area>
<chisq>1890.327304778647</chisq>
<goodn>212.6766563935103</goodn>
<ind>92351.59100456676</ind>
<lind>92308.00000000000</lind>
<mass>1927.970700615293</mass>
<massgaussian>1927.970700615293</massgaussian>
<meth>4</meth>
<reso>2988.270573578497</reso>
<rind>92529.00000000000</rind>
<s2n>3.960237605563642</s2n>
<type>0</type>
</pk>
<pk>
<absi>312.8417082119937</absi>
<area>744.9760939190610</area>
<chisq>1502.901094594699</chisq>
<goodn>539.1487861426879</goodn>
<ind>94329.88154337235</ind>
<lind>94280.00000000000</lind>
<mass>2001.910739417217</mass>
<massgaussian>2001.910739417217</massgaussian>
<meth>4</meth>
<reso>2649.588894099793</reso>
<rind>94513.00000000000</rind>
<s2n>4.349112704108727</s2n>
<type>0</type>
</pk>
<pk>
<absi>264.7795575848934</absi>
<area>737.7247820261562</area>
<chisq>2558.914247635110</chisq>
<goodn>178.6905733968727</goodn>
<ind>97305.10384213735</ind>
<lind>97249.00000000000</lind>
<mass>2115.850831559204</mass>
<massgaussian>2115.850831559204</massgaussian>
<meth>4</meth>
<reso>2420.504757962091</reso>
<rind>97518.00000000000</rind>
<s2n>3.718772540345714</s2n>
<type>0</type>
</pk>
<pk>
<absi>462.8484652963306</absi>
<area>1316.143828330584</area>
<chisq>3623.876738079141</chisq>
<goodn>1473.683248583386</goodn>
<ind>98715.19771614121</ind>
<lind>98659.00000000000</lind>
<mass>2170.996770861707</mass>
<massgaussian>2170.996770861707</massgaussian>
<meth>4</meth>
<reso>2449.079150221101</reso>
<rind>98920.00000000000</rind>
<s2n>6.562349104450797</s2n>
<type>0</type>
</pk>
<pk>
<absi>216.8750393241314</absi>
<area>555.2142032679792</area>
<chisq>1286.724799555932</chisq>
<goodn>241.2806157708452</goodn>
<ind>101599.3017843845</ind>
<lind>101551.0000000000</lind>
<mass>2286.065283148487</mass>
<massgaussian>2286.065283148487</massgaussian>
<meth>4</meth>
<reso>2920.161979866290</reso>
<rind>101811.0000000000</rind>
<s2n>3.221269242422190</s2n>
<type>0</type>
</pk>
<pk>
<absi>183.2544167463278</absi>
<area>487.4872625218698</area>
<chisq>1728.349239416007</chisq>
<goodn>151.8261964464847</goodn>
<ind>103176.1607771173</ind>
<lind>103127.0000000000</lind>
<mass>2350.262014640036</mass>
<massgaussian>2350.262014640036</massgaussian>
<meth>4</meth>
<reso>2917.836935111475</reso>
<rind>103370.0000000000</rind>
<s2n>3.050828744154412</s2n>
<type>0</type>
</pk>
<pk>
<absi>317.9168384858985</absi>
<area>699.1302725876083</area>
<chisq>2450.828786742278</chisq>
<goodn>860.8462492331721</goodn>
<ind>105899.2426842030</ind>
<lind>105860.0000000000</lind>
<mass>2463.236929689166</mass>
<massgaussian>2463.236929689166</massgaussian>
<meth>4</meth>
<reso>3772.306360316629</reso>
<rind>106093.0000000000</rind>
<s2n>6.409195062991516</s2n>
<type>0</type>
</pk>
<pk>
<absi>189.3471783893047</absi>
<area>492.1599824966099</area>
<chisq>3355.288056265794</chisq>
<goodn>40.24739147336828</goodn>
<ind>106296.4460173886</ind>
<lind>106251.0000000000</lind>
<mass>2479.937762537960</mass>
<massgaussian>2479.937762537960</massgaussian>
<meth>4</meth>
<reso>3222.978009799793</reso>
<rind>106520.0000000000</rind>
<s2n>3.959919678300071</s2n>
<type>0</type>
</pk>
<pk>
<absi>180.7331086951396</absi>
<area>210.5104791340542</area>
<chisq>3734.914760066008</chisq>
<goodn>31.46651775641588</goodn>
<ind>106346.5371916705</ind>
<lind>106326.0000000000</lind>
<mass>2482.047879586334</mass>
<massgaussian>2482.047879586334</massgaussian>
<meth>4</meth>
<reso>7198.436453758112</reso>
<rind>106545.0000000000</rind>
<s2n>3.782687924095796</s2n>
<type>0</type>
</pk>
<pk>
<absi>146.5662218415322</absi>
<area>297.0239206655799</area>
<chisq>2718.111639393223</chisq>
<goodn>60.14355438786319</goodn>
<ind>107463.6709403739</ind>
<lind>107429.0000000000</lind>
<mass>2529.338543854493</mass>
<massgaussian>2529.338543854493</massgaussian>
<meth>4</meth>
<reso>4257.131125563302</reso>
<rind>107637.0000000000</rind>
<s2n>3.387508460160175</s2n>
<type>0</type>
</pk>
<pk>
<absi>179.6697965668639</absi>
<area>551.8879450406171</area>
<chisq>3773.988793614702</chisq>
<goodn>119.3099669047423</goodn>
<ind>107553.5519180015</ind>
<lind>107501.0000000000</lind>
<mass>2533.162542754010</mass>
<massgaussian>2533.162542754010</massgaussian>
<meth>4</meth>
<reso>2814.673132921500</reso>
<rind>107775.0000000000</rind>
<s2n>4.222924661591225</s2n>
<type>0</type>
</pk>
<pk>
<absi>151.3107604341253</absi>
<area>307.3177231445759</area>
<chisq>3735.073302408041</chisq>
<goodn>51.33675091414819</goodn>
<ind>107655.1108426069</ind>
<lind>107620.0000000000</lind>
<mass>2537.486801140380</mass>
<massgaussian>2537.486801140380</massgaussian>
<meth>4</meth>
<reso>4264.093712559119</reso>
<rind>107858.0000000000</rind>
<s2n>3.534581491971808</s2n>
<type>0</type>
</pk>
<pk>
<absi>229.0728793844993</absi>
<area>504.5351211842852</area>
<chisq>3030.274395846431</chisq>
<goodn>256.5322104378648</goodn>
<ind>107766.5352837649</ind>
<lind>107729.0000000000</lind>
<mass>2542.235292154402</mass>
<massgaussian>2542.235292154402</massgaussian>
<meth>4</meth>
<reso>3944.458984069712</reso>
<rind>107946.0000000000</rind>
<s2n>5.400937465765490</s2n>
<type>0</type>
</pk>
<pk>
<absi>173.1477189492948</absi>
<area>533.1308990066088</area>
<chisq>5548.607788579535</chisq>
<goodn>69.99897582995169</goodn>
<ind>107851.1654762244</ind>
<lind>107798.0000000000</lind>
<mass>2545.844826621883</mass>
<massgaussian>2545.844826621883</massgaussian>
<meth>4</meth>
<reso>2828.596811637392</reso>
<rind>108075.0000000000</rind>
<s2n>4.139188298636126</s2n>
<type>0</type>
</pk>
<pk>
<absi>141.1583648792461</absi>
<area>435.1544081977719</area>
<chisq>1992.055370885706</chisq>
<goodn>142.8105512104976</goodn>
<ind>108072.2086600270</ind>
<lind>108020.0000000000</lind>
<mass>2555.284318502364</mass>
<massgaussian>2555.284318502364</massgaussian>
<meth>4</meth>
<reso>2838.009135438508</reso>
<rind>108311.0000000000</rind>
<s2n>3.411159859935366</s2n>
<type>0</type>
</pk>
<pk>
<absi>212.2540546786670</absi>
<area>490.7945264870647</area>
<chisq>1363.414479685002</chisq>
<goodn>160.6504926855308</goodn>
<ind>108944.0329126722</ind>
<lind>108905.0000000000</lind>
<mass>2592.681539454184</mass>
<massgaussian>2592.681539454184</massgaussian>
<meth>4</meth>
<reso>3874.735017816350</reso>
<rind>109136.0000000000</rind>
<s2n>5.658697848950099</s2n>
<type>0</type>
</pk>
<pk>
<absi>232.7080329826244</absi>
<area>441.9046886228304</area>
<chisq>279.0448917673540</chisq>
<goodn>2684.176068604817</goodn>
<ind>109104.4167137548</ind>
<lind>109073.0000000000</lind>
<mass>2599.590103526308</mass>
<massgaussian>2599.590103526308</massgaussian>
<meth>4</meth>
<reso>4730.686715865966</reso>
<rind>109290.0000000000</rind>
<s2n>6.271834032501014</s2n>
<type>0</type>
</pk>
<pk>
<absi>3613.447079509384</absi>
<area>5834.747473257766</area>
<chisq>24456.51977596730</chisq>
<goodn>102746.0808237944</goodn>
<ind>109334.9662322019</ind>
<lind>109308.0000000000</lind>
<mass>2609.536714186804</mass>
<massgaussian>2609.536714186804</massgaussian>
<meth>4</meth>
<reso>5595.744291518171</reso>
<rind>109517.0000000000</rind>
<s2n>98.68514859612554</s2n>
<type>0</type>
</pk>
</pklist>
