# Supplementary material for: Discovery of potential targets of Triptolide through inverse docking in ovarian cancer cells
Source: PeerJ. 2020 Mar 18;8:e8620. doi: 10.7717/peerj.8620 (PMC7085293; doi:10.7717/peerj.8620)
Supplement: Supplemental Information 7 [file peerj-08-8620-s007.zip › fig4_processing data of mass spectrometry_part3/L3/L3 ╚1⁄2▓┐╬∩╓╓.csv]

Header	--------------------------------------------------------
Search title
Timestamp	2015-11-10T10:48:39Z
User	aaaa
Email	adsjakl@126.com
Report URI	http://www.matrixscience.com/cgi/master_results.pl?file=../data/20151110/FTToInewe.dat
Peak list data path	DATA.TXT
Peak list format	Mascot generic
Search type	MIS
Mascot version	2.5.1.3
Database	NCBInr
Fasta file	NCBInr_20151101.fasta
Total sequences	74076909
Total residues	26958740960
Sequences after taxonomy filter	74076909
Number of queries	3
Fixed modifications	--------------------------------------------------------
Identifier	Name	Delta	Neutral loss
1	Carbamidomethyl (C)	57.021464
Variable modifications	--------------------------------------------------------
Identifier	Name	Delta	Neutral loss(es)
1	Oxidation (M)	15.994915	0	63.998285
Search Parameters	--------------------------------------------------------
Taxonomy filter	All entries
Enzyme	Trypsin
Maximum Missed Cleavages	1
Fixed modifications	Carbamidomethyl (C)
Variable modifications	Oxidation (M)
Peptide Mass Tolerance	500
Peptide Mass Tolerance Units	ppm
Fragment Mass Tolerance	0.5
Fragment Mass Tolerance Units	Da
Mass values	Monoisotopic
Instrument type	Default
USER00	PEP_INT()
Format parameters	--------------------------------------------------------
Significance threshold	0.05
Max. number of hits	20
Use MudPIT protein scoring	0
Ions score cut-off	0
Include same-set proteins	0
Include sub-set proteins	0
Include unassigned	0
Require bold red	0
Use homology threshold	0
Group protein families	0
Show duplicate peptides	1
Protein hits	--------------------------------------------------------
prot_hit_num	prot_acc	prot_desc	prot_score	prot_mass	prot_matches	prot_matches_sig	prot_sequences	prot_sequences_sig	pep_query	pep_rank	pep_isbold	pep_isunique	pep_exp_mz	pep_exp_mr	pep_exp_z	pep_calc_mr	pep_delta	pep_miss	pep_score	pep_expect	pep_res_before	pep_seq	pep_res_after	pep_var_mod	pep_var_mod_pos	pep_summed_mod_pos	pep_local_mod_pos	pep_scan_title
1	gi|114050853	vacuolar protein sorting-associated protein VTA1 homolog [Bombyx mori]	211	34556	2	1	2	1	1	1	1	1	1268.8251	1267.8178	1	1267.6561	0.1618	1	51.77	0.72	K	LFLYADKQDR	E
1	gi|114050853	vacuolar protein sorting-associated protein VTA1 homolog [Bombyx mori]	211	34556	2	1	2	1	3	1	1	1	2609.5435	2608.5362	1	2608.2517	0.2845	0	158.88	2.1e-11	K	SHVDNEAISNDVAAQAHLENYALK	L
2	gi|336005944	hypothetical protein HMPREF0993_00251 [Lachnospiraceae bacterium 5_1_57FAA]	33		1	0	1	0	1	2	0	1	1268.8251	1267.8178	1	1267.5833	0.2345	0	34.40	39	R	SSENQWYLNK	T
3	gi|470244872	calcium-binding protein [Dictyostelium fasciculatum]	26		1	0	1	0	1	3	0	1	1268.8251	1267.8178	1	1267.6561	0.1617	1	26.45	2.4e+02	K	LFLSFDKDQR	-
4	gi|629094422	hypothetical protein EUGRSUZ_H03138 [Eucalyptus grandis]	26		1	0	1	0	1	4	0	1	1268.8251	1267.8178	1	1267.5680	0.2498	0	25.67	2.9e+02	R	SDSQQYADLNK	L
5	gi|354547467	hypothetical protein CPAR2_400030 [Candida parapsilosis]	25		1	0	1	0	1	5	0	1	1268.8251	1267.8178	1	1267.6633	0.1545	1	25.14	3.3e+02	K	DSSRKPHSIGGK	V
6	gi|500014394	alpha/beta hydrolase [Burkholderia cenocepacia]	24		1	0	1	0	1	6	0	1	1268.8251	1267.8178	1	1267.5979	0.2199	1	24.50	3.8e+02	K	EMRLDAYAQR	F	Oxidation (M)	0.0100000000.0
7	gi|506339523	hypothetical protein [Thermococcus gammatolerans]	24		1	0	1	0	1	7	0	1	1268.8251	1267.8178	1	1267.5866	0.2312	0	24.39	3.9e+02	R	IMIYAENENR	V	Oxidation (M)	0.0100000000.0
8	gi|857973021	hypothetical protein PBRA_008120 [Plasmodiophora brassicae]	24		1	0	1	0	1	8	0	1	1268.8251	1267.8178	1	1267.6561	0.1618	0	24.24	4.1e+02	R	LFLYASGNLDR	S
9	gi|657958889	PREDICTED: uncharacterized protein LOC103434419 [Malus domestica]	24		1	0	1	0	1	9	0	1	1268.8251	1267.8178	1	1267.6408	0.1770	1	24.03	4.3e+02	K	LFGKGAGTTSSDK	K
10	gi|503823930	hypothetical protein [Streptomyces violaceusniger]	23		1	0	1	0	1	10	0	1	1268.8251	1267.8178	1	1267.5615	0.2563	0	23.05	5.4e+02	-	MSAQPEHPTDR	R
11	gi|653768512	hypothetical protein [Ralstonia sp. UNC404CL21Col]	21		1	0	1	0	3	2	0	1	2609.5435	2608.5362	1	2608.2001	0.3361	1	21.23	1.2e+03	K	DAHDATPAAHAVAAKSGSTTADTEEGK	T
12	gi|915125077	hypothetical protein, conserved [Eimeria maxima]	19	91118	1	0	1	0	2	1	1	1	1988.2345	1987.2272	1	1987.9130	-0.6858	1	19.24	1.9e+03	K	QQQMREQQQQDLQER	R	Oxidation (M)	0.000100000000000.0
13	gi|780038897	acyl-CoA dehydrogenase [Tepidicaulis marinus]	19		1	0	1	0	3	3	0	1	2609.5435	2608.5362	1	2608.3683	0.1679	0	19.00	2e+03	R	HLMAGPFVPTTLAAQAILAGGTEAQK	K	Oxidation (M)	0.00100000000000000000000000.0
14	gi|746170967	peptide chain release factor 2 [Bacillus thermotolerans]	18		1	0	1	0	3	4	0	1	2609.5435	2608.5362	1	2608.2670	0.2692	0	18.08	2.5e+03	M	LHPNFWDDQQAAQAVINESNALK	E
15	gi|739143746	hypothetical protein [Pseudomonas sp. RL]	16		1	0	1	0	3	6	0	1	2609.5435	2608.5362	1	2608.3458	0.1904	0	16.36	3.7e+03	K	DLGTLIGSVMAAQAVDSPVYTYLPK	L
16	gi|403332911	hypothetical protein OXYTRI_14335 [Oxytricha trifallax]	16		1	0	1	0	2	2	0	1	1988.2345	1987.2272	1	1988.0262	-0.7989	0	16.23	3.9e+03	K	QHINCLQDIQLLHTQK	S
17	gi|498331028	microcin C ABC transporter ATP-binding protein [Vibrio campbellii]	16		1	0	1	0	3	7	0	1	2609.5435	2608.5362	1	2608.3748	0.1614	0	16.06	3.9e+03	R	LLPDNAILHANSSIVFEGESILEK	S
18	gi|913755219	Tellurium resistance [Streptomyces sp. CNS654]	15		1	0	1	0	2	3	0	1	1988.2345	1987.2272	1	1986.9979	0.2293	1	15.09	5e+03	M	GASMTMQKGTNVPVPAGAVR	V	Oxidation (M)	0.00010000000000000000.0
19	gi|644718751	DNA-directed RNA polymerase subunit beta~ [Spiroplasma culicicola]	15		1	0	1	0	2	4	0	1	1988.2345	1987.2272	1	1986.9608	0.2664	1	14.71	5.5e+03	K	MFAEEDQDKYLITTVGK	I
20	gi|123423504	Alpha amylase, catalytic domain containing protein [Trichomonas vaginalis G3]	15		1	0	1	0	2	5	0	1	1988.2345	1987.2272	1	1986.8627	0.3645	1	14.69	5.5e+03	R	KAIQNDDHDQQSDGSSSR	D
