# Supplementary material for: Discovery of potential targets of Triptolide through inverse docking in ovarian cancer cells
Source: PeerJ. 2020 Mar 18;8:e8620. doi: 10.7717/peerj.8620 (PMC7085293; doi:10.7717/peerj.8620)
Supplement: Supplemental Information 7 [file peerj-08-8620-s007.zip › fig4_processing data of mass spectrometry_part3/L4/0_P6/1/2088.0475.LIFT/1SRef/pdata/1/peaklist.xml]

<?xml version="1.0"?>
<pklist version="1.0" creator="flexAnalysis 3.3.80.0" shots="13500" date="2015-11-10T18:56:31.069+08:00" spectrumid="E48B0269-2FEA-4AA9-8F55-C83F566FB921" parentmass="2088.0476" parentcharge="1">
<pk>
<absi>149.8477735328681</absi>
<area>29.42550319084386</area>
<chisq>321.2644772176157</chisq>
<goodn>305.5442869055016</goodn>
<ind>10563.82752574788</ind>
<lind>10511.00000000000</lind>
<mass>109.9128292174919</mass>
<massgaussian>109.9128292174919</massgaussian>
<meth>4</meth>
<reso>627.0821835125212</reso>
<rind>10748.00000000000</rind>
<s2n>3.960180779360220</s2n>
<type>0</type>
</pk>
<pk>
<absi>158.2712071545584</absi>
<area>27.42100115246593</area>
<chisq>424.3286604738422</chisq>
<goodn>334.6128359332014</goodn>
<ind>10805.66951516928</ind>
<lind>10760.00000000000</lind>
<mass>111.9296722010856</mass>
<massgaussian>111.9296722010856</massgaussian>
<meth>4</meth>
<reso>724.5260306745962</reso>
<rind>10982.00000000000</rind>
<s2n>4.175703998456013</s2n>
<type>0</type>
</pk>
<pk>
<absi>265.3367418579020</absi>
<area>30.71312145060798</area>
<chisq>342.6701411781676</chisq>
<goodn>2139.001829184442</goodn>
<ind>12762.31917690262</ind>
<lind>12734.00000000000</lind>
<mass>128.9385709049101</mass>
<massgaussian>128.9385709049101</massgaussian>
<meth>4</meth>
<reso>1259.875375782769</reso>
<rind>12912.00000000000</rind>
<s2n>7.044480909611183</s2n>
<type>0</type>
</pk>
<pk>
<absi>645.3243145693738</absi>
<area>86.22140099741790</area>
<chisq>429.0334497073621</chisq>
<goodn>23460.35089806752</goodn>
<ind>17469.80761688708</ind>
<lind>17443.00000000000</lind>
<mass>174.9385451868845</mass>
<massgaussian>174.9385451868845</massgaussian>
<meth>4</meth>
<reso>1531.110306643131</reso>
<rind>17704.00000000000</rind>
<s2n>17.27931000233479</s2n>
<type>0</type>
</pk>
<pk>
<absi>112.4687686444575</absi>
<area>14.56441417145675</area>
<chisq>362.2597197558387</chisq>
<goodn>66.85115598912836</goodn>
<ind>19492.97380191399</ind>
<lind>19469.00000000000</lind>
<mass>196.9326529184284</mass>
<massgaussian>196.9326529184284</massgaussian>
<meth>4</meth>
<reso>1801.035990524573</reso>
<rind>19713.00000000000</rind>
<s2n>3.005534005118244</s2n>
<type>0</type>
</pk>
<pk>
<absi>148.4778232139244</absi>
<area>26.54369117109373</area>
<chisq>703.0251243544501</chisq>
<goodn>55.83857232200360</goodn>
<ind>21149.20992825975</ind>
<lind>21117.00000000000</lind>
<mass>215.9420599819405</mass>
<massgaussian>215.9420599819405</massgaussian>
<meth>4</meth>
<reso>1446.261811374914</reso>
<rind>21350.00000000000</rind>
<s2n>3.875754725146292</s2n>
<type>0</type>
</pk>
<pk>
<absi>131.8312473233367</absi>
<area>19.49453499146074</area>
<chisq>350.3989500821880</chisq>
<goodn>91.11565304402198</goodn>
<ind>23375.11420466544</ind>
<lind>23351.00000000000</lind>
<mass>242.9226556895538</mass>
<massgaussian>242.9226556895538</massgaussian>
<meth>4</meth>
<reso>1997.520139148768</reso>
<rind>23575.00000000000</rind>
<s2n>3.316949076230888</s2n>
<type>0</type>
</pk>
<pk>
<absi>1540.825773726940</absi>
<area>350.0004469028795</area>
<chisq>10880.96709669511</chisq>
<goodn>5966.354201953374</goodn>
<ind>25629.79330123292</ind>
<lind>25595.00000000000</lind>
<mass>271.9378224125861</mass>
<massgaussian>271.9378224125861</massgaussian>
<meth>4</meth>
<reso>1479.961199482208</reso>
<rind>25830.00000000000</rind>
<s2n>36.22003334891430</s2n>
<type>0</type>
</pk>
<pk>
<absi>220.2992475804898</absi>
<area>46.65789862861035</area>
<chisq>1177.366601865542</chisq>
<goodn>65.61346335351190</goodn>
<ind>29650.55038078968</ind>
<lind>29622.00000000000</lind>
<mass>327.9276916385476</mass>
<massgaussian>327.9276916385476</massgaussian>
<meth>4</meth>
<reso>1975.700693506758</reso>
<rind>29812.00000000000</rind>
<s2n>4.326124520193602</s2n>
<type>0</type>
</pk>
<pk>
<absi>272.6697073598136</absi>
<area>72.72019250899410</area>
<chisq>2753.873642935588</chisq>
<goodn>45.42978642378523</goodn>
<ind>36080.34099310760</ind>
<lind>36051.00000000000</lind>
<mass>428.9183707850348</mass>
<massgaussian>428.9183707850348</massgaussian>
<meth>4</meth>
<reso>2171.263692883976</reso>
<rind>36230.00000000000</rind>
<s2n>3.810399119121560</s2n>
<type>0</type>
</pk>
<pk>
<absi>277.0810970990100</absi>
<area>109.4569965876092</area>
<chisq>1476.346638184726</chisq>
<goodn>72.91591311137236</goodn>
<ind>37778.21028829469</ind>
<lind>37737.00000000000</lind>
<mass>457.9661817039181</mass>
<massgaussian>457.9661817039181</massgaussian>
<meth>4</meth>
<reso>1590.487481754726</reso>
<rind>37936.00000000000</rind>
<s2n>3.563926933086952</s2n>
<type>0</type>
</pk>
<pk>
<absi>408.4602061810449</absi>
<area>207.2972069193849</area>
<chisq>2634.746218837020</chisq>
<goodn>140.0226894254314</goodn>
<ind>40846.77130165856</ind>
<lind>40798.00000000000</lind>
<mass>513.0127527872320</mass>
<massgaussian>513.0127527872320</massgaussian>
<meth>4</meth>
<reso>1429.339379278678</reso>
<rind>41006.00000000000</rind>
<s2n>4.524330097631786</s2n>
<type>0</type>
</pk>
<pk>
<absi>345.0590271100433</absi>
<area>139.4753474051429</area>
<chisq>2352.804814012513</chisq>
<goodn>82.50566471883022</goodn>
<ind>41704.69531696169</ind>
<lind>41667.00000000000</lind>
<mass>528.9928157226708</mass>
<massgaussian>528.9928157226708</massgaussian>
<meth>4</meth>
<reso>1866.764420361566</reso>
<rind>41854.00000000000</rind>
<s2n>3.689703577243304</s2n>
<type>0</type>
</pk>
<pk>
<absi>307.4275695401968</absi>
<area>135.5485771326309</area>
<chisq>1808.102056314317</chisq>
<goodn>65.94042399131517</goodn>
<ind>42862.66273684756</ind>
<lind>42823.00000000000</lind>
<mass>550.9721595033718</mass>
<massgaussian>550.9721595033718</massgaussian>
<meth>4</meth>
<reso>1803.914370790101</reso>
<rind>43007.00000000000</rind>
<s2n>3.133913795224304</s2n>
<type>0</type>
</pk>
<pk>
<absi>716.9799532242489</absi>
<area>310.9857809385692</area>
<chisq>3697.733321288286</chisq>
<goodn>671.1883249410888</goodn>
<ind>47419.73794319878</ind>
<lind>47386.00000000000</lind>
<mass>642.0752947987558</mass>
<massgaussian>642.0752947987558</massgaussian>
<meth>4</meth>
<reso>2265.369898865687</reso>
<rind>47597.00000000000</rind>
<s2n>6.061758434972081</s2n>
<type>0</type>
</pk>
<pk>
<absi>2488.040645187127</absi>
<area>1252.003594935440</area>
<chisq>4117.104568239743</chisq>
<goodn>41201.59497343181</goodn>
<ind>53325.32472803854</ind>
<lind>53292.00000000000</lind>
<mass>771.1641220438887</mass>
<massgaussian>771.1641220438887</massgaussian>
<meth>4</meth>
<reso>2525.037903474829</reso>
<rind>53489.00000000000</rind>
<s2n>17.60144708765687</s2n>
<type>0</type>
</pk>
<pk>
<absi>482.0459825598329</absi>
<area>257.9999140931240</area>
<chisq>4072.748422092042</chisq>
<goodn>83.50353341421214</goodn>
<ind>53670.09953351220</ind>
<lind>53635.00000000000</lind>
<mass>779.0881646508586</mass>
<massgaussian>779.0881646508586</massgaussian>
<meth>4</meth>
<reso>2409.290815058236</reso>
<rind>53836.00000000000</rind>
<s2n>3.389576698645965</s2n>
<type>0</type>
</pk>
<pk>
<absi>479.7885680367261</absi>
<area>290.8455944808359</area>
<chisq>3462.853112649912</chisq>
<goodn>94.28418802076654</goodn>
<ind>57833.12887097259</ind>
<lind>57798.00000000000</lind>
<mass>878.1685898979364</mass>
<massgaussian>878.1685898979364</massgaussian>
<meth>4</meth>
<reso>2536.765640780230</reso>
<rind>57991.00000000000</rind>
<s2n>3.066662158371122</s2n>
<type>0</type>
</pk>
<pk>
<absi>780.3600365174372</absi>
<area>526.3912582719162</area>
<chisq>9302.502601814704</chisq>
<goodn>197.6004588117573</goodn>
<ind>58158.73700294933</ind>
<lind>58120.00000000000</lind>
<mass>886.1837581177422</mass>
<massgaussian>886.1837581177422</massgaussian>
<meth>4</meth>
<reso>2311.045659947209</reso>
<rind>58322.00000000000</rind>
<s2n>4.961280252148753</s2n>
<type>0</type>
</pk>
<pk>
<absi>3117.609394835853</absi>
<area>2567.291261829915</area>
<chisq>8310.674885691164</chisq>
<goodn>38745.16062351832</goodn>
<ind>65833.79695936156</ind>
<lind>65796.00000000000</lind>
<mass>1086.355569374440</mass>
<massgaussian>1086.355569374440</massgaussian>
<meth>4</meth>
<reso>2613.107188327363</reso>
<rind>66015.00000000000</rind>
<s2n>17.91599243492594</s2n>
<type>0</type>
</pk>
<pk>
<absi>1049.597313887245</absi>
<area>1928.333698833762</area>
<chisq>49366.66035419155</chisq>
<goodn>356.6181935674161</goodn>
<ind>94219.47207938007</ind>
<lind>94181.00000000000</lind>
<mass>2016.138062429178</mass>
<massgaussian>2016.138062429178</massgaussian>
<meth>4</meth>
<reso>3462.946965023708</reso>
<rind>94388.00000000000</rind>
<s2n>7.508051272969626</s2n>
<type>0</type>
</pk>
<pk>
<absi>611.5380442931350</absi>
<area>1738.061869923393</area>
<chisq>27449.09945287995</chisq>
<goodn>224.4539801160207</goodn>
<ind>94299.31594584155</ind>
<lind>94240.00000000000</lind>
<mass>2019.172103517374</mass>
<massgaussian>2019.172103517374</massgaussian>
<meth>4</meth>
<reso>2243.436462204409</reso>
<rind>94482.00000000000</rind>
<s2n>4.745459403473681</s2n>
<type>0</type>
</pk>
<pk>
<absi>455.3272646861924</absi>
<area>1035.891393109278</area>
<chisq>26674.91105309886</chisq>
<goodn>59.31961452488263</goodn>
<ind>94362.39437048457</ind>
<lind>94315.00000000000</lind>
<mass>2021.570687491331</mass>
<massgaussian>2021.570687491331</massgaussian>
<meth>4</meth>
<reso>2805.712960194848</reso>
<rind>94553.00000000000</rind>
<s2n>3.312215882590507</s2n>
<type>0</type>
</pk>
<pk>
<absi>501.5360279331037</absi>
<area>1426.582639829597</area>
<chisq>29079.18739932948</chisq>
<goodn>85.84080847124056</goodn>
<ind>94448.22218322966</ind>
<lind>94389.00000000000</lind>
<mass>2024.836628397070</mass>
<massgaussian>2024.836628397070</massgaussian>
<meth>4</meth>
<reso>2247.902024007983</reso>
<rind>94631.00000000000</rind>
<s2n>3.930329477344967</s2n>
<type>0</type>
</pk>
<pk>
<absi>656.8221628713712</absi>
<area>1867.745176905786</area>
<chisq>31476.22948342852</chisq>
<goodn>146.6732430401094</goodn>
<ind>94546.56942869184</ind>
<lind>94487.00000000000</lind>
<mass>2028.582222765519</mass>
<massgaussian>2028.582222765519</massgaussian>
<meth>4</meth>
<reso>2253.778607965865</reso>
<rind>94781.00000000000</rind>
<s2n>4.843701078290537</s2n>
<type>0</type>
</pk>
<pk>
<absi>1008.645647421775</absi>
<area>2375.745714323875</area>
<chisq>192787.2000182541</chisq>
<goodn>84.39236173245379</goodn>
<ind>94713.25155465771</ind>
<lind>94664.00000000000</lind>
<mass>2034.938327189709</mass>
<massgaussian>2034.938327189709</massgaussian>
<meth>4</meth>
<reso>2732.190222813212</reso>
<rind>94914.00000000000</rind>
<s2n>7.541886646612075</s2n>
<type>0</type>
</pk>
<pk>
<absi>1768.614699005591</absi>
<area>4407.925635943812</area>
<chisq>99217.26495909107</chisq>
<goodn>2821.952006769291</goodn>
<ind>94860.15883416665</ind>
<lind>94809.00000000000</lind>
<mass>2040.548639458088</mass>
<massgaussian>2040.548639458088</massgaussian>
<meth>4</meth>
<reso>2589.207994430426</reso>
<rind>95063.00000000000</rind>
<s2n>13.35586058428769</s2n>
<type>0</type>
</pk>
<pk>
<absi>919.1629386587420</absi>
<area>1853.127712370300</area>
<chisq>7141.261152734744</chisq>
<goodn>3225.900956399954</goodn>
<ind>94947.22893152948</ind>
<lind>94906.00000000000</lind>
<mass>2043.877461909410</mass>
<massgaussian>2043.877461909410</massgaussian>
<meth>4</meth>
<reso>3205.651010085295</reso>
<rind>95139.00000000000</rind>
<s2n>6.942822110946501</s2n>
<type>0</type>
</pk>
<pk>
<absi>583.9340577169954</absi>
<area>765.9999812180313</area>
<chisq>437.5520542019697</chisq>
<goodn>5872.809492808062</goodn>
<ind>96095.77155953448</ind>
<lind>96069.00000000000</lind>
<mass>2088.042430108481</mass>
<massgaussian>2088.042430108481</massgaussian>
<meth>4</meth>
<reso>5058.168355609399</reso>
<rind>96268.00000000000</rind>
<s2n>5.020276914820792</s2n>
<type>0</type>
</pk>
</pklist>
