# Supplementary material for: Discovery of potential targets of Triptolide through inverse docking in ovarian cancer cells
Source: PeerJ. 2020 Mar 18;8:e8620. doi: 10.7717/peerj.8620 (PMC7085293; doi:10.7717/peerj.8620)
Supplement: Supplemental Information 7 [file peerj-08-8620-s007.zip › fig4_processing data of mass spectrometry_part3/L4/0_P6/1/2513.1999.LIFT/1SRef/pdata/1/peaklist.xml]

<?xml version="1.0"?>
<pklist version="1.0" creator="flexAnalysis 3.3.80.0" shots="9500" date="2015-11-10T18:56:38.339+08:00" spectrumid="C4E004F1-20B7-4FFF-AF0F-FBE792BC02B2" parentmass="2513.2000" parentcharge="1">
<pk>
<absi>61.88957163661885</absi>
<area>6.408787625339756</area>
<chisq>47.66023838996679</chisq>
<goodn>372.9349325002351</goodn>
<ind>10600.75195930294</ind>
<lind>10573.00000000000</lind>
<mass>109.8869285028668</mass>
<massgaussian>109.8869285028668</massgaussian>
<meth>4</meth>
<reso>1188.867945812012</reso>
<rind>10761.00000000000</rind>
<s2n>3.398179091509834</s2n>
<type>0</type>
</pk>
<pk>
<absi>65.46300554409862</absi>
<area>10.04000595425292</area>
<chisq>278.4270648331664</chisq>
<goodn>103.7854363265497</goodn>
<ind>17526.75604868011</ind>
<lind>17496.00000000000</lind>
<mass>174.9258675286622</mass>
<massgaussian>174.9258675286622</massgaussian>
<meth>4</meth>
<reso>1333.739386434928</reso>
<rind>17766.00000000000</rind>
<s2n>3.816134568177848</s2n>
<type>0</type>
</pk>
<pk>
<absi>55.90250560579312</absi>
<area>8.707684170359448</area>
<chisq>63.07959987572846</chisq>
<goodn>224.8866520714612</goodn>
<ind>23857.34674574458</ind>
<lind>23832.00000000000</lind>
<mass>247.9960164869143</mass>
<massgaussian>247.9960164869143</massgaussian>
<meth>4</meth>
<reso>1941.548493388807</reso>
<rind>24057.00000000000</rind>
<s2n>3.401477137036658</s2n>
<type>0</type>
</pk>
<pk>
<absi>52.32881690868774</absi>
<area>8.956559217076830</area>
<chisq>136.0653243144295</chisq>
<goodn>50.01204567396518</goodn>
<ind>28494.59205769532</ind>
<lind>28471.00000000000</lind>
<mass>309.9222472759543</mass>
<massgaussian>309.9222472759543</massgaussian>
<meth>4</meth>
<reso>2287.179702261050</reso>
<rind>28667.00000000000</rind>
<s2n>3.111433325408365</s2n>
<type>0</type>
</pk>
<pk>
<absi>50.62048327347131</absi>
<area>14.61878357251866</area>
<chisq>98.91406858813070</chisq>
<goodn>46.47440894395137</goodn>
<ind>29611.13244967078</ind>
<lind>29572.00000000000</lind>
<mass>325.9061384765751</mass>
<massgaussian>325.9061384765751</massgaussian>
<meth>4</meth>
<reso>1438.378853167974</reso>
<rind>29801.00000000000</rind>
<s2n>3.010896244658562</s2n>
<type>0</type>
</pk>
<pk>
<absi>65.47934398349794</absi>
<area>14.47733567015112</area>
<chisq>73.27942452336788</chisq>
<goodn>160.9515319130549</goodn>
<ind>29751.20480581210</ind>
<lind>29721.00000000000</lind>
<mass>327.9409254696363</mass>
<massgaussian>327.9409254696363</massgaussian>
<meth>4</meth>
<reso>1892.668477604116</reso>
<rind>29922.00000000000</rind>
<s2n>3.900338303679188</s2n>
<type>0</type>
</pk>
<pk>
<absi>56.69416777072368</absi>
<area>13.50725390692834</area>
<chisq>187.5656846123531</chisq>
<goodn>59.22805867326350</goodn>
<ind>30835.07158174494</ind>
<lind>30804.00000000000</lind>
<mass>343.9092854601636</mass>
<massgaussian>343.9092854601636</massgaussian>
<meth>4</meth>
<reso>1858.542957723163</reso>
<rind>30994.00000000000</rind>
<s2n>3.345041075555340</s2n>
<type>0</type>
</pk>
<pk>
<absi>51.82002689685267</absi>
<area>12.25653376659844</area>
<chisq>78.49765976800160</chisq>
<goodn>56.30972908088301</goodn>
<ind>31637.14543665684</ind>
<lind>31607.00000000000</lind>
<mass>355.9812241846076</mass>
<massgaussian>355.9812241846076</massgaussian>
<meth>4</meth>
<reso>1951.012482453852</reso>
<rind>31788.00000000000</rind>
<s2n>3.028155878510964</s2n>
<type>0</type>
</pk>
<pk>
<absi>71.70440248147818</absi>
<area>22.21532887959667</area>
<chisq>58.86243264446291</chisq>
<goodn>254.0825030817326</goodn>
<ind>43489.70478334332</ind>
<lind>43462.00000000000</lind>
<mass>559.9802554639695</mass>
<massgaussian>559.9802554639695</massgaussian>
<meth>4</meth>
<reso>2621.969468671676</reso>
<rind>43629.00000000000</rind>
<s2n>3.146101019318125</s2n>
<type>0</type>
</pk>
<pk>
<absi>83.66326896452121</absi>
<area>28.86894401569582</area>
<chisq>153.3892220732164</chisq>
<goodn>186.4133520774451</goodn>
<ind>45529.18031845379</ind>
<lind>45500.00000000000</lind>
<mass>599.9790554981927</mass>
<massgaussian>599.9790554981927</massgaussian>
<meth>4</meth>
<reso>2597.298028202840</reso>
<rind>45698.00000000000</rind>
<s2n>3.471478581243525</s2n>
<type>0</type>
</pk>
<pk>
<absi>139.0042080394886</absi>
<area>98.58144708655657</area>
<chisq>443.1555717484904</chisq>
<goodn>166.1755383876364</goodn>
<ind>65414.40062930220</ind>
<lind>65381.00000000000</lind>
<mass>1067.264431304717</mass>
<massgaussian>1067.264431304717</massgaussian>
<meth>4</meth>
<reso>2932.046768255250</reso>
<rind>65566.00000000000</rind>
<s2n>3.457645872615604</s2n>
<type>0</type>
</pk>
<pk>
<absi>336.5883263291307</absi>
<area>367.8343175432664</area>
<chisq>761.7667859612229</chisq>
<goodn>3505.873916263626</goodn>
<ind>70034.80256953993</ind>
<lind>69990.00000000000</lind>
<mass>1196.277154014239</mass>
<massgaussian>1196.277154014239</massgaussian>
<meth>4</meth>
<reso>2311.102568003994</reso>
<rind>70224.00000000000</rind>
<s2n>7.533845660215402</s2n>
<type>0</type>
</pk>
<pk>
<absi>463.6115446247564</absi>
<area>706.0893383835172</area>
<chisq>730.4675041192428</chisq>
<goodn>11796.13070226617</goodn>
<ind>80311.65923996765</ind>
<lind>80265.00000000000</lind>
<mass>1511.441829173712</mass>
<massgaussian>1511.441829173712</massgaussian>
<meth>4</meth>
<reso>2513.652165180149</reso>
<rind>80485.00000000000</rind>
<s2n>7.980689015391627</s2n>
<type>0</type>
</pk>
<pk>
<absi>278.1484771236060</absi>
<area>837.3832124091878</area>
<chisq>7475.051436285822</chisq>
<goodn>78.79852335257641</goodn>
<ind>104873.8942342654</ind>
<lind>104820.0000000000</lind>
<mass>2423.675511070490</mass>
<massgaussian>2423.675511070490</massgaussian>
<meth>4</meth>
<reso>2692.400129099000</reso>
<rind>105111.0000000000</rind>
<s2n>5.604216573354613</s2n>
<type>0</type>
</pk>
<pk>
<absi>182.2652858877516</absi>
<area>290.5260683000707</area>
<chisq>4085.059165301557</chisq>
<goodn>64.15418654796729</goodn>
<ind>105185.9421366410</ind>
<lind>105157.0000000000</lind>
<mass>2436.684880067729</mass>
<massgaussian>2436.684880067729</massgaussian>
<meth>4</meth>
<reso>5124.047983929528</reso>
<rind>105369.0000000000</rind>
<s2n>3.759577200450431</s2n>
<type>0</type>
</pk>
<pk>
<absi>705.2842567817436</absi>
<area>1091.686555403425</area>
<chisq>37938.08820998354</chisq>
<goodn>311.3910494282914</goodn>
<ind>105461.2730066634</ind>
<lind>105434.0000000000</lind>
<mass>2448.192035011000</mass>
<massgaussian>2448.192035011000</massgaussian>
<meth>4</meth>
<reso>5312.577981319069</reso>
<rind>105646.0000000000</rind>
<s2n>14.77166483021242</s2n>
<type>0</type>
</pk>
<pk>
<absi>566.2730363790892</absi>
<area>986.5632001519381</area>
<chisq>9228.513841800836</chisq>
<goodn>1178.520765598842</goodn>
<ind>105500.6374722420</ind>
<lind>105470.0000000000</lind>
<mass>2449.839412015248</mass>
<massgaussian>2449.839412015248</massgaussian>
<meth>4</meth>
<reso>4723.576487342100</reso>
<rind>105689.0000000000</rind>
<s2n>11.94141654932855</s2n>
<type>0</type>
</pk>
<pk>
<absi>183.4241493475541</absi>
<area>529.5267249362726</area>
<chisq>4377.840441888115</chisq>
<goodn>106.0190496928449</goodn>
<ind>105731.6462820407</ind>
<lind>105681.0000000000</lind>
<mass>2459.517964237994</mass>
<massgaussian>2459.517964237994</massgaussian>
<meth>4</meth>
<reso>2868.440911185311</reso>
<rind>105961.0000000000</rind>
<s2n>3.950441020337453</s2n>
<type>0</type>
</pk>
<pk>
<absi>368.6521092588443</absi>
<area>1119.570567912825</area>
<chisq>6787.903590483618</chisq>
<goodn>1104.817052509427</goodn>
<ind>106053.8095760224</ind>
<lind>106000.0000000000</lind>
<mass>2473.046901987252</mass>
<massgaussian>2473.046901987252</massgaussian>
<meth>4</meth>
<reso>2747.785850290333</reso>
<rind>106285.0000000000</rind>
<s2n>8.164644084721095</s2n>
<type>0</type>
</pk>
<pk>
<absi>234.7045024308500</absi>
<area>415.7821707972690</area>
<chisq>4903.274289518738</chisq>
<goodn>572.4237806705546</goodn>
<ind>106100.3103511753</ind>
<lind>106069.0000000000</lind>
<mass>2475.002662991271</mass>
<massgaussian>2475.002662991271</massgaussian>
<meth>4</meth>
<reso>4714.292324118785</reso>
<rind>106309.0000000000</rind>
<s2n>5.179158860382970</s2n>
<type>0</type>
</pk>
</pklist>
