# Supplementary material for: Discovery of potential targets of Triptolide through inverse docking in ovarian cancer cells
Source: PeerJ. 2020 Mar 18;8:e8620. doi: 10.7717/peerj.8620 (PMC7085293; doi:10.7717/peerj.8620)
Supplement: Supplemental Information 7 [file peerj-08-8620-s007.zip › fig4_processing data of mass spectrometry_part3/L4/0_P6/1/842.5232.LIFT/1SRef/pdata/1/COMB_LIFTs.mgf]

#
# MGF File created by biotools
#
# MSMS data (peaklist.xml) from C:\Users\hpo\Desktop\lp\L4\0_P6\1\842.5232.LIFT\1SRef\pdata\1\1r
#
BEGIN IONS
PEPMASS=842.523190 14761.015848

CHARGE=1+
69.995834 396.160875
72.014310 245.304435
86.013140 392.035128
111.994066 750.591415
114.997868 308.807175
119.979666 166.528390
128.995693 514.330105
135.967454 208.626971
140.027794 384.160656
153.977346 489.797887
156.986762 308.677539
158.984588 161.489003
171.003565 727.528681
175.010143 1340.710985
183.969077 408.531294
186.991367 284.437766
196.998642 734.098426
201.003816 552.509499
230.017242 625.705718
249.889501 707.604178
255.026154 6397.048598
272.052960 6179.310517
288.036298 1368.500058
341.070964 1647.246026
353.093394 1518.945076
368.097274 1777.352810
371.089218 1362.162481
385.116111 1683.374973
440.127676 2557.515656
458.133204 2070.011533
460.856092 3246.968653
466.994776 1950.986353
472.143561 1922.490233
504.817122 2698.607677
605.867905 2330.867501
612.144263 2409.773410
634.157065 11844.163491
650.014570 11795.374486
651.922785 7926.634032
656.165038 25188.486986
687.683391 3399.902361
783.425572 2258.756914
785.600137 1585.810543
794.945283 4890.864502
797.037456 6572.537278
798.249593 6482.602875
800.438107 6223.498949
802.681119 3154.850367
810.001500 1276.479314
822.170696 3585.588396
824.467902 3533.445442
842.523844 14761.015848

END IONS
#
# MSMS data end
#
#
# MSMS data (peaklist.xml) from C:\Users\hpo\Desktop\lp\L4\0_P6\1\2088.0475.LIFT\1SRef\pdata\1\1r
#
BEGIN IONS
PEPMASS=2088.047600 583.934058

CHARGE=1+
109.912829 149.847774
111.929672 158.271207
128.938571 265.336742
174.938545 645.324315
196.932653 112.468769
215.942060 148.477823
242.922656 131.831247
271.937822 1540.825774
327.927692 220.299248
428.918371 272.669707
457.966182 277.081097
513.012753 408.460206
528.992816 345.059027
550.972160 307.427570
642.075295 716.979953
771.164122 2488.040645
779.088165 482.045983
878.168590 479.788568
886.183758 780.360037
1086.355569 3117.609395
2016.138062 1049.597314
2019.172104 611.538044
2021.570687 455.327265
2024.836628 501.536028
2028.582223 656.822163
2034.938327 1008.645647
2040.548639 1768.614699
2043.877462 919.162939
2088.042430 583.934058

END IONS
#
# MSMS data end
#
#
# MSMS data (peaklist.xml) from C:\Users\hpo\Desktop\lp\L4\0_P6\1\2513.1999.LIFT\1SRef\pdata\1\1r
#
BEGIN IONS
PEPMASS=2513.200000 1000.000000

CHARGE=1+
109.886929 61.889572
174.925868 65.463006
247.996016 55.902506
309.922247 52.328817
325.906138 50.620483
327.940925 65.479344
343.909285 56.694168
355.981224 51.820027
559.980255 71.704402
599.979055 83.663269
1067.264431 139.004208
1196.277154 336.588326
1511.441829 463.611545
2423.675511 278.148477
2436.684880 182.265286
2448.192035 705.284257
2449.839412 566.273036
2459.517964 183.424149
2473.046902 368.652109
2475.002663 234.704502

END IONS
#
# MSMS data end
#
