# Supplementary material for: Discovery of potential targets of Triptolide through inverse docking in ovarian cancer cells
Source: PeerJ. 2020 Mar 18;8:e8620. doi: 10.7717/peerj.8620 (PMC7085293; doi:10.7717/peerj.8620)
Supplement: Supplemental Information 7 [file peerj-08-8620-s007.zip › fig4_processing data of mass spectrometry_part3/L4/0_P6/1/842.5232.LIFT/1SRef/pdata/1/peaklist.xml]

<?xml version="1.0"?>
<pklist version="1.0" creator="flexAnalysis 3.3.80.0" shots="16500" date="2015-11-10T18:56:45.219+08:00" spectrumid="7AABBCA4-ED3F-413F-8C65-F7CE6B2845A6" parentmass="842.52319" parentcharge="1">
<pk>
<absi>396.1608745438406</absi>
<area>70.61114512921463</area>
<chisq>490.4126115297138</chisq>
<goodn>5981.504242362356</goodn>
<ind>5179.798653027377</ind>
<lind>5119.000000000000</lind>
<mass>69.99583428311829</mass>
<massgaussian>69.99583428311829</massgaussian>
<meth>4</meth>
<reso>431.1885526623805</reso>
<rind>5384.000000000000</rind>
<s2n>12.82086512396752</s2n>
<type>0</type>
</pk>
<pk>
<absi>245.3044348602370</absi>
<area>45.47313901096893</area>
<chisq>411.7954182586629</chisq>
<goodn>1680.548262709721</goodn>
<ind>5480.516915940665</ind>
<lind>5418.000000000000</lind>
<mass>72.01430968271917</mass>
<massgaussian>72.01430968271917</massgaussian>
<meth>4</meth>
<reso>426.9849324905861</reso>
<rind>5701.000000000000</rind>
<s2n>7.906192434548552</s2n>
<type>0</type>
</pk>
<pk>
<absi>392.0351283825395</absi>
<area>67.00630496900271</area>
<chisq>1699.417001169612</chisq>
<goodn>1601.246134541103</goodn>
<ind>7458.517377943514</ind>
<lind>7406.000000000000</lind>
<mass>86.01313971361532</mass>
<massgaussian>86.01313971361532</massgaussian>
<meth>4</meth>
<reso>557.0590739619139</reso>
<rind>7658.000000000000</rind>
<s2n>11.57848524463816</s2n>
<type>0</type>
</pk>
<pk>
<absi>750.5914146003569</absi>
<area>128.6853286001407</area>
<chisq>8681.025329423037</chisq>
<goodn>1837.043375762830</goodn>
<ind>10729.29451305189</ind>
<lind>10684.00000000000</lind>
<mass>111.9940664672723</mass>
<massgaussian>111.9940664672723</massgaussian>
<meth>4</meth>
<reso>732.6095408743622</reso>
<rind>10903.00000000000</rind>
<s2n>20.80987584514300</s2n>
<type>0</type>
</pk>
<pk>
<absi>308.8071747965271</absi>
<area>64.81585788750270</area>
<chisq>6134.273068762645</chisq>
<goodn>122.3882950663380</goodn>
<ind>11080.68620267601</ind>
<lind>11026.00000000000</lind>
<mass>114.9978683493104</mass>
<massgaussian>114.9978683493104</massgaussian>
<meth>4</meth>
<reso>615.3898950404982</reso>
<rind>11251.00000000000</rind>
<s2n>8.425248479737311</s2n>
<type>0</type>
</pk>
<pk>
<absi>166.5283898650102</absi>
<area>31.33615387306634</area>
<chisq>586.3022130591955</chisq>
<goodn>119.0192694450346</goodn>
<ind>11653.06327469382</ind>
<lind>11606.00000000000</lind>
<mass>119.9796664306339</mass>
<massgaussian>119.9796664306339</massgaussian>
<meth>4</meth>
<reso>717.9360031115192</reso>
<rind>11811.00000000000</rind>
<s2n>4.443607107605099</s2n>
<type>0</type>
</pk>
<pk>
<absi>514.3301047302803</absi>
<area>92.91274583911417</area>
<chisq>2882.046107288791</chisq>
<goodn>2040.190291440483</goodn>
<ind>12658.20199340303</ind>
<lind>12614.00000000000</lind>
<mass>128.9956930585316</mass>
<massgaussian>128.9956930585316</massgaussian>
<meth>4</meth>
<reso>807.6546644868618</reso>
<rind>12822.00000000000</rind>
<s2n>13.55964383049969</s2n>
<type>0</type>
</pk>
<pk>
<absi>208.6269709029899</absi>
<area>34.99474855962351</area>
<chisq>1247.492952768046</chisq>
<goodn>124.6016022308611</goodn>
<ind>13410.46902239442</ind>
<lind>13371.00000000000</lind>
<mass>135.9674536513888</mass>
<massgaussian>135.9674536513888</massgaussian>
<meth>4</meth>
<reso>919.9995709794384</reso>
<rind>13557.00000000000</rind>
<s2n>5.268523999380138</s2n>
<type>0</type>
</pk>
<pk>
<absi>384.1606557465858</absi>
<area>77.45608201555334</area>
<chisq>1638.946533452361</chisq>
<goodn>1159.854266742442</goodn>
<ind>13839.29624692757</ind>
<lind>13793.00000000000</lind>
<mass>140.0277937122243</mass>
<massgaussian>140.0277937122243</massgaussian>
<meth>4</meth>
<reso>789.8227964399115</reso>
<rind>13993.00000000000</rind>
<s2n>9.626576968231557</s2n>
<type>0</type>
</pk>
<pk>
<absi>489.7978867483297</absi>
<area>96.63247723486943</area>
<chisq>5808.438814124324</chisq>
<goodn>631.9017947056801</goodn>
<ind>15264.89229485652</ind>
<lind>15222.00000000000</lind>
<mass>153.9773464965295</mass>
<massgaussian>153.9773464965295</massgaussian>
<meth>4</meth>
<reso>893.7093868675531</reso>
<rind>15407.00000000000</rind>
<s2n>11.46221280937609</s2n>
<type>0</type>
</pk>
<pk>
<absi>308.6775385924557</absi>
<area>64.82035823019247</area>
<chisq>9256.724940225045</chisq>
<goodn>46.77103729624813</goodn>
<ind>15563.43348381243</ind>
<lind>15518.00000000000</lind>
<mass>156.9867615735578</mass>
<massgaussian>156.9867615735578</massgaussian>
<meth>4</meth>
<reso>857.3205935201415</reso>
<rind>15708.00000000000</rind>
<s2n>7.005959650356088</s2n>
<type>0</type>
</pk>
<pk>
<absi>161.4890030030602</absi>
<area>35.25261596471967</area>
<chisq>631.9428890585915</chisq>
<goodn>57.00920313545129</goodn>
<ind>15759.96448255045</ind>
<lind>15714.00000000000</lind>
<mass>158.9845883467505</mass>
<massgaussian>158.9845883467505</massgaussian>
<meth>4</meth>
<reso>848.7262799027293</reso>
<rind>16002.00000000000</rind>
<s2n>3.630641120576345</s2n>
<type>0</type>
</pk>
<pk>
<absi>727.5286812428308</absi>
<area>144.0278004191144</area>
<chisq>18131.01772470991</chisq>
<goodn>533.1429794849527</goodn>
<ind>16915.81715287078</ind>
<lind>16876.00000000000</lind>
<mass>171.0035654796804</mass>
<massgaussian>171.0035654796804</massgaussian>
<meth>4</meth>
<reso>1007.811555370116</reso>
<rind>17142.00000000000</rind>
<s2n>14.75161868670669</s2n>
<type>0</type>
</pk>
<pk>
<absi>1340.710984982555</absi>
<area>269.8595414730999</area>
<chisq>3867.218322906264</chisq>
<goodn>9818.478484463232</goodn>
<ind>17291.56948639206</ind>
<lind>17251.00000000000</lind>
<mass>175.0101425885379</mass>
<massgaussian>175.0101425885379</massgaussian>
<meth>4</meth>
<reso>1016.797679623527</reso>
<rind>17514.00000000000</rind>
<s2n>25.97813792051991</s2n>
<type>0</type>
</pk>
<pk>
<absi>408.5312939196051</absi>
<area>85.54289661722733</area>
<chisq>15055.65895774075</chisq>
<goodn>34.09645176280122</goodn>
<ind>18115.70576138013</ind>
<lind>18075.00000000000</lind>
<mass>183.9690774588981</mass>
<massgaussian>183.9690774588981</massgaussian>
<meth>4</meth>
<reso>1032.775239832073</reso>
<rind>18336.00000000000</rind>
<s2n>7.175716131768832</s2n>
<type>0</type>
</pk>
<pk>
<absi>284.4377664669738</absi>
<area>65.97100059064584</area>
<chisq>3651.690690098866</chisq>
<goodn>37.03741423903760</goodn>
<ind>18388.93878472576</ind>
<lind>18345.00000000000</lind>
<mass>186.9913666685924</mass>
<massgaussian>186.9913666685924</massgaussian>
<meth>4</meth>
<reso>949.3615595124909</reso>
<rind>18611.00000000000</rind>
<s2n>4.732699053333589</s2n>
<type>0</type>
</pk>
<pk>
<absi>734.0984257948579</absi>
<area>169.1584900913296</area>
<chisq>6293.257630629649</chisq>
<goodn>1072.129136583276</goodn>
<ind>19277.41100241151</ind>
<lind>19235.00000000000</lind>
<mass>196.9986415670447</mass>
<massgaussian>196.9986415670447</massgaussian>
<meth>4</meth>
<reso>1012.522571834926</reso>
<rind>19492.00000000000</rind>
<s2n>10.83584363152142</s2n>
<type>0</type>
</pk>
<pk>
<absi>552.5094987915549</absi>
<area>126.5042366026432</area>
<chisq>8062.718283144045</chisq>
<goodn>237.2876659135162</goodn>
<ind>19626.31404110516</ind>
<lind>19585.00000000000</lind>
<mass>201.0038163844088</mass>
<massgaussian>201.0038163844088</massgaussian>
<meth>4</meth>
<reso>1042.128062830855</reso>
<rind>19840.00000000000</rind>
<s2n>7.791107101267643</s2n>
<type>0</type>
</pk>
<pk>
<absi>625.7057184395809</absi>
<area>144.6802313237295</area>
<chisq>9901.635416164960</chisq>
<goodn>66.51893265918267</goodn>
<ind>22051.05066151537</ind>
<lind>22012.00000000000</lind>
<mass>230.0172423982568</mass>
<massgaussian>230.0172423982568</massgaussian>
<meth>4</meth>
<reso>1200.699588500315</reso>
<rind>22250.00000000000</rind>
<s2n>5.494681344054807</s2n>
<type>0</type>
</pk>
<pk>
<absi>707.6041776133611</absi>
<area>218.3085018986535</area>
<chisq>18897.90508155309</chisq>
<goodn>51.92066519561486</goodn>
<ind>23619.54710977986</ind>
<lind>23571.00000000000</lind>
<mass>249.8895005135052</mass>
<massgaussian>249.8895005135052</massgaussian>
<meth>4</meth>
<reso>988.8063447705540</reso>
<rind>23823.00000000000</rind>
<s2n>4.953860169684522</s2n>
<type>0</type>
</pk>
<pk>
<absi>6397.048597672690</absi>
<area>1524.033202230283</area>
<chisq>32145.45455931812</chisq>
<goodn>26230.82309700497</goodn>
<ind>24014.13899051565</ind>
<lind>23977.00000000000</lind>
<mass>255.0261537697899</mass>
<massgaussian>255.0261537697899</massgaussian>
<meth>4</meth>
<reso>1310.650667381743</reso>
<rind>24205.00000000000</rind>
<s2n>42.21339493603726</s2n>
<type>0</type>
</pk>
<pk>
<absi>6179.310516833385</absi>
<area>1583.141247274005</area>
<chisq>21529.26270958374</chisq>
<goodn>33805.87424139582</goodn>
<ind>25292.86454523790</ind>
<lind>25255.00000000000</lind>
<mass>272.0529601356620</mass>
<massgaussian>272.0529601356620</massgaussian>
<meth>4</meth>
<reso>1312.807535959562</reso>
<rind>25477.00000000000</rind>
<s2n>33.65843951723367</s2n>
<type>0</type>
</pk>
<pk>
<absi>1368.500057860799</absi>
<area>421.2366695534710</area>
<chisq>14456.15032827959</chisq>
<goodn>300.8090273090127</goodn>
<ind>26455.17332735503</ind>
<lind>26411.00000000000</lind>
<mass>288.0362976167730</mass>
<massgaussian>288.0362976167730</massgaussian>
<meth>4</meth>
<reso>1167.434882493763</reso>
<rind>26643.00000000000</rind>
<s2n>6.186093697343951</s2n>
<type>0</type>
</pk>
<pk>
<absi>1647.246026226184</absi>
<area>585.9994050031903</area>
<chisq>108960.6883890279</chisq>
<goodn>47.03017980010262</goodn>
<ind>30084.43703547913</ind>
<lind>30039.00000000000</lind>
<mass>341.0709638143382</mass>
<massgaussian>341.0709638143382</massgaussian>
<meth>4</meth>
<reso>1232.460689254080</reso>
<rind>30260.00000000000</rind>
<s2n>4.553921004577212</s2n>
<type>0</type>
</pk>
<pk>
<absi>1518.945075708500</absi>
<area>544.3592569430946</area>
<chisq>53182.96659533687</chisq>
<goodn>60.96769877553869</goodn>
<ind>30864.55752928328</ind>
<lind>30820.00000000000</lind>
<mass>353.0933939391709</mass>
<massgaussian>353.0933939391709</massgaussian>
<meth>4</meth>
<reso>1275.110851171677</reso>
<rind>31039.00000000000</rind>
<s2n>3.834968798982719</s2n>
<type>0</type>
</pk>
<pk>
<absi>1777.352809825681</absi>
<area>626.9624257746721</area>
<chisq>68573.60429104161</chisq>
<goodn>68.85575877627503</goodn>
<ind>31818.59967791161</ind>
<lind>31776.00000000000</lind>
<mass>368.0972743249728</mass>
<massgaussian>368.0972743249728</massgaussian>
<meth>4</meth>
<reso>1361.905473524012</reso>
<rind>31990.00000000000</rind>
<s2n>4.080653626488365</s2n>
<type>0</type>
</pk>
<pk>
<absi>1362.162480833898</absi>
<area>514.4694303209240</area>
<chisq>45332.86915656574</chisq>
<goodn>47.47559533144181</goodn>
<ind>32006.36014962390</ind>
<lind>31961.00000000000</lind>
<mass>371.0892182620813</mass>
<massgaussian>371.0892182620813</massgaussian>
<meth>4</meth>
<reso>1284.481103095803</reso>
<rind>32177.00000000000</rind>
<s2n>3.059484258807373</s2n>
<type>0</type>
</pk>
<pk>
<absi>1683.374973014641</absi>
<area>633.1875645108929</area>
<chisq>64955.57146557763</chisq>
<goodn>59.22174089980520</goodn>
<ind>32876.07359874230</ind>
<lind>32832.00000000000</lind>
<mass>385.1161113728534</mass>
<massgaussian>385.1161113728534</massgaussian>
<meth>4</meth>
<reso>1349.026472964958</reso>
<rind>33044.00000000000</rind>
<s2n>3.531881568414518</s2n>
<type>0</type>
</pk>
<pk>
<absi>2557.515655548249</absi>
<area>1112.577823389332</area>
<chisq>118693.1399687918</chisq>
<goodn>99.38749399403122</goodn>
<ind>36133.91568964023</ind>
<lind>36088.00000000000</lind>
<mass>440.1276761227505</mass>
<massgaussian>440.1276761227505</massgaussian>
<meth>4</meth>
<reso>1374.418465462003</reso>
<rind>36297.00000000000</rind>
<s2n>4.427110398839909</s2n>
<type>0</type>
</pk>
<pk>
<absi>2070.011533006677</absi>
<area>940.4508899599181</area>
<chisq>45555.71678014436</chisq>
<goodn>129.5923830647698</goodn>
<ind>37152.62375632541</ind>
<lind>37106.00000000000</lind>
<mass>458.1332042191644</mass>
<massgaussian>458.1332042191644</massgaussian>
<meth>4</meth>
<reso>1383.567028671562</reso>
<rind>37312.00000000000</rind>
<s2n>3.422857507253328</s2n>
<type>0</type>
</pk>
<pk>
<absi>3246.968652617197</absi>
<area>1452.866568596494</area>
<chisq>86738.50328981495</chisq>
<goodn>245.7652460023547</goodn>
<ind>37304.81046675787</ind>
<lind>37259.00000000000</lind>
<mass>460.8560915766757</mass>
<massgaussian>460.8560915766757</massgaussian>
<meth>4</meth>
<reso>1415.260280330233</reso>
<rind>37467.00000000000</rind>
<s2n>5.359376594289173</s2n>
<type>0</type>
</pk>
<pk>
<absi>1950.986353254190</absi>
<area>976.0146896847803</area>
<chisq>46720.43947910528</chisq>
<goodn>117.0796494712748</goodn>
<ind>37646.16533978947</ind>
<lind>37596.00000000000</lind>
<mass>466.9947764419501</mass>
<massgaussian>466.9947764419501</massgaussian>
<meth>4</meth>
<reso>1287.063452920940</reso>
<rind>37807.00000000000</rind>
<s2n>3.196450919591261</s2n>
<type>0</type>
</pk>
<pk>
<absi>1922.490233148153</absi>
<area>912.3226464639351</area>
<chisq>50143.62970475553</chisq>
<goodn>94.78672782040400</goodn>
<ind>37930.63734199174</ind>
<lind>37883.00000000000</lind>
<mass>472.1435607922321</mass>
<massgaussian>472.1435607922321</massgaussian>
<meth>4</meth>
<reso>1375.665419735117</reso>
<rind>38093.00000000000</rind>
<s2n>3.133305475435500</s2n>
<type>0</type>
</pk>
<pk>
<absi>2698.607676685371</absi>
<area>1359.452977591366</area>
<chisq>98172.52675668929</chisq>
<goodn>133.6279812773913</goodn>
<ind>39698.58551244708</ind>
<lind>39651.00000000000</lind>
<mass>504.8171220866645</mass>
<massgaussian>504.8171220866645</massgaussian>
<meth>4</meth>
<reso>1410.635116571013</reso>
<rind>39863.00000000000</rind>
<s2n>4.290169994587160</s2n>
<type>0</type>
</pk>
<pk>
<absi>2330.867500626454</absi>
<area>1337.672166305653</area>
<chisq>189023.1712481787</chisq>
<goodn>46.86499313370470</goodn>
<ind>44810.96981098552</ind>
<lind>44765.00000000000</lind>
<mass>605.8679045793390</mass>
<massgaussian>605.8679045793390</massgaussian>
<meth>4</meth>
<reso>1582.336980109454</reso>
<rind>45006.00000000000</rind>
<s2n>3.462414054480097</s2n>
<type>0</type>
</pk>
<pk>
<absi>2409.773409928260</absi>
<area>1662.709783294145</area>
<chisq>89223.80670542957</chisq>
<goodn>109.2630872693486</goodn>
<ind>45113.01385346927</ind>
<lind>45058.00000000000</lind>
<mass>612.1442625899209</mass>
<massgaussian>612.1442625899209</massgaussian>
<meth>4</meth>
<reso>1334.528723758288</reso>
<rind>45312.00000000000</rind>
<s2n>3.565015006548751</s2n>
<type>0</type>
</pk>
<pk>
<absi>11844.16349116537</absi>
<area>7021.703185795685</area>
<chisq>46232.40470010691</chisq>
<goodn>42089.85674665856</goodn>
<ind>46159.63978922961</ind>
<lind>46114.00000000000</lind>
<mass>634.1570651575250</mass>
<massgaussian>634.1570651575250</massgaussian>
<meth>4</meth>
<reso>1629.565677822058</reso>
<rind>46355.00000000000</rind>
<s2n>17.43844716034345</s2n>
<type>0</type>
</pk>
<pk>
<absi>11795.37448646064</absi>
<area>11825.33567014773</area>
<chisq>1138121.462189737</chisq>
<goodn>2042.062863864213</goodn>
<ind>46901.79397188254</ind>
<lind>46826.00000000000</lind>
<mass>650.0145703761637</mass>
<massgaussian>650.0145703761637</massgaussian>
<meth>4</meth>
<reso>996.7628492212324</reso>
<rind>47130.00000000000</rind>
<s2n>17.31925866409006</s2n>
<type>0</type>
</pk>
<pk>
<absi>7926.634032496694</absi>
<area>4735.616863602684</area>
<chisq>3010258.592849062</chisq>
<goodn>139.6585178457209</goodn>
<ind>46990.45671254766</ind>
<lind>46945.00000000000</lind>
<mass>651.9227847112298</mass>
<massgaussian>651.9227847112298</massgaussian>
<meth>4</meth>
<reso>1679.366453817550</reso>
<rind>47178.00000000000</rind>
<s2n>11.64476557480030</s2n>
<type>0</type>
</pk>
<pk>
<absi>25188.48698550779</absi>
<area>15782.75558939243</area>
<chisq>129615.8063388475</chisq>
<goodn>127611.0619424347</goodn>
<ind>47187.08069822416</ind>
<lind>47140.00000000000</lind>
<mass>656.1650377136466</mass>
<massgaussian>656.1650377136466</massgaussian>
<meth>4</meth>
<reso>1615.579565260028</reso>
<rind>47383.00000000000</rind>
<s2n>36.96623034396049</s2n>
<type>0</type>
</pk>
<pk>
<absi>3399.902361485737</absi>
<area>3483.488242375253</area>
<chisq>130407.7534561602</chisq>
<goodn>327.2334676975534</goodn>
<ind>48627.53615021837</ind>
<lind>48554.00000000000</lind>
<mass>687.6833914969831</mass>
<massgaussian>687.6833914969831</massgaussian>
<meth>4</meth>
<reso>1054.366603941193</reso>
<rind>48845.00000000000</rind>
<s2n>5.046065855722430</s2n>
<type>0</type>
</pk>
<pk>
<absi>2258.756913832040</absi>
<area>2143.910590045114</area>
<chisq>124530.4505447609</chisq>
<goodn>128.2005794633479</goodn>
<ind>52804.74163406422</ind>
<lind>52744.00000000000</lind>
<mass>783.4255721978353</mass>
<massgaussian>783.4255721978353</massgaussian>
<meth>4</meth>
<reso>1370.360088635569</reso>
<rind>53001.00000000000</rind>
<s2n>4.582247726352065</s2n>
<type>0</type>
</pk>
<pk>
<absi>1585.810542893907</absi>
<area>1273.087006335280</area>
<chisq>84014.63363856165</chisq>
<goodn>76.29912432864882</goodn>
<ind>52896.49264707985</ind>
<lind>52846.00000000000</lind>
<mass>785.6001368108717</mass>
<massgaussian>785.6001368108717</massgaussian>
<meth>4</meth>
<reso>1625.694634518167</reso>
<rind>53086.00000000000</rind>
<s2n>3.237513543684521</s2n>
<type>0</type>
</pk>
<pk>
<absi>4890.864501760653</absi>
<area>4203.081092077508</area>
<chisq>1033334.326762807</chisq>
<goodn>63.46495032230929</goodn>
<ind>53289.34142471886</ind>
<lind>53236.00000000000</lind>
<mass>794.9452828662145</mass>
<massgaussian>794.9452828662145</massgaussian>
<meth>4</meth>
<reso>1547.915548614887</reso>
<rind>53489.00000000000</rind>
<s2n>10.77812617979046</s2n>
<type>0</type>
</pk>
<pk>
<absi>6572.537278190403</absi>
<area>6163.607381298527</area>
<chisq>1808438.474976072</chisq>
<goodn>260.3914598821431</goodn>
<ind>53376.97292868541</ind>
<lind>53318.00000000000</lind>
<mass>797.0374558728394</mass>
<massgaussian>797.0374558728394</massgaussian>
<meth>4</meth>
<reso>1421.200994374163</reso>
<rind>53574.00000000000</rind>
<s2n>14.63061365750253</s2n>
<type>0</type>
</pk>
<pk>
<absi>6482.602874712320</absi>
<area>6961.453148301640</area>
<chisq>2285646.236921008</chisq>
<goodn>374.5094571957013</goodn>
<ind>53427.69094965850</ind>
<lind>53361.00000000000</lind>
<mass>798.2495927576063</mass>
<massgaussian>798.2495927576063</massgaussian>
<meth>4</meth>
<reso>1243.885435007157</reso>
<rind>53640.00000000000</rind>
<s2n>14.51579427006531</s2n>
<type>0</type>
</pk>
<pk>
<absi>6223.498949454526</absi>
<area>5490.600164158712</area>
<chisq>1037895.172217241</chisq>
<goodn>428.9528551310519</goodn>
<ind>53519.16464943014</ind>
<lind>53464.00000000000</lind>
<mass>800.4381066809606</mass>
<massgaussian>800.4381066809606</massgaussian>
<meth>4</meth>
<reso>1517.124556820257</reso>
<rind>53713.00000000000</rind>
<s2n>14.09405554393281</s2n>
<type>0</type>
</pk>
<pk>
<absi>3154.850366500141</absi>
<area>2968.727656263532</area>
<chisq>75967.72578345395</chisq>
<goodn>857.2976005166382</goodn>
<ind>53612.78628837066</ind>
<lind>53554.00000000000</lind>
<mass>802.6811188946484</mass>
<massgaussian>802.6811188946484</massgaussian>
<meth>4</meth>
<reso>1430.941430991705</reso>
<rind>53813.00000000000</rind>
<s2n>7.221390339539495</s2n>
<type>0</type>
</pk>
<pk>
<absi>1276.479314393563</absi>
<area>1148.416258586601</area>
<chisq>82167.62953905757</chisq>
<goodn>33.39944234631724</goodn>
<ind>53917.42676781258</ind>
<lind>53862.00000000000</lind>
<mass>810.0015004094059</mass>
<massgaussian>810.0015004094059</massgaussian>
<meth>4</meth>
<reso>1517.580699647686</reso>
<rind>54114.00000000000</rind>
<s2n>3.069994232603028</s2n>
<type>0</type>
</pk>
<pk>
<absi>3585.588395520089</absi>
<area>2898.455988737446</area>
<chisq>481848.7568360053</chisq>
<goodn>71.08178792459087</goodn>
<ind>54420.83269379965</ind>
<lind>54372.00000000000</lind>
<mass>822.1706959554282</mass>
<massgaussian>822.1706959554282</massgaussian>
<meth>4</meth>
<reso>1727.514102278884</reso>
<rind>54612.00000000000</rind>
<s2n>9.545510431301976</s2n>
<type>0</type>
</pk>
<pk>
<absi>3533.445442201111</absi>
<area>3352.606691064285</area>
<chisq>84905.81717287864</chisq>
<goodn>878.3343574404701</goodn>
<ind>54515.44580330231</ind>
<lind>54458.00000000000</lind>
<mass>824.4679015051654</mass>
<massgaussian>824.4679015051654</massgaussian>
<meth>4</meth>
<reso>1475.894856722414</reso>
<rind>54715.00000000000</rind>
<s2n>9.500447201427740</s2n>
<type>0</type>
</pk>
<pk>
<absi>14761.01584770085</absi>
<area>9278.610858400571</area>
<chisq>490043.3057208661</chisq>
<goodn>12572.69812969983</goodn>
<ind>55254.61798744556</ind>
<lind>55217.00000000000</lind>
<mass>842.5238442253633</mass>
<massgaussian>842.5238442253633</massgaussian>
<meth>4</meth>
<reso>2300.068204586541</reso>
<rind>55428.00000000000</rind>
<s2n>44.87464204580194</s2n>
<type>0</type>
</pk>
</pklist>
