# Supplementary material for: Discovery of potential targets of Triptolide through inverse docking in ovarian cancer cells
Source: PeerJ. 2020 Mar 18;8:e8620. doi: 10.7717/peerj.8620 (PMC7085293; doi:10.7717/peerj.8620)
Supplement: Supplemental Information 7 [file peerj-08-8620-s007.zip › fig4_processing data of mass spectrometry_part3/L4/L4.csv]

Header	--------------------------------------------------------
Search title
Timestamp	2015-11-10T11:00:22Z
User	aaa
Email	adsjakl@126.com
Report URI	http://www.matrixscience.com/cgi/master_results.pl?file=../data/20151110/FTToInTme.dat
Peak list data path	DATA.TXT
Peak list format	Mascot generic
Search type	MIS
Mascot version	2.5.1.3
Database	NCBInr
Fasta file	NCBInr_20151101.fasta
Total sequences	74076909
Total residues	26958740960
Sequences after taxonomy filter	51929244
Number of queries	3
Fixed modifications	--------------------------------------------------------
Identifier	Name	Delta	Neutral loss
1	Carbamidomethyl (C)	57.021464
Variable modifications	--------------------------------------------------------
Identifier	Name	Delta	Neutral loss(es)
1	Oxidation (M)	15.994915	0	63.998285
Search Parameters	--------------------------------------------------------
Taxonomy filter	. . Bacteria (Eubacteria)
Enzyme	Trypsin
Maximum Missed Cleavages	1
Fixed modifications	Carbamidomethyl (C)
Variable modifications	Oxidation (M)
Peptide Mass Tolerance	500
Peptide Mass Tolerance Units	ppm
Fragment Mass Tolerance	0.5
Fragment Mass Tolerance Units	Da
Mass values	Monoisotopic
Instrument type	Default
USER00	PEP_INT()
Format parameters	--------------------------------------------------------
Significance threshold	0.05
Max. number of hits	20
Use MudPIT protein scoring	0
Ions score cut-off	0
Include same-set proteins	0
Include sub-set proteins	0
Include unassigned	0
Require bold red	0
Use homology threshold	0
Group protein families	0
Show duplicate peptides	1
Protein hits	--------------------------------------------------------
prot_hit_num	prot_acc	prot_desc	prot_score	prot_mass	prot_matches	prot_matches_sig	prot_sequences	prot_sequences_sig	pep_query	pep_rank	pep_isbold	pep_isunique	pep_exp_mz	pep_exp_mr	pep_exp_z	pep_calc_mr	pep_delta	pep_miss	pep_score	pep_expect	pep_res_before	pep_seq	pep_res_after	pep_var_mod	pep_var_mod_pos	pep_summed_mod_pos	pep_local_mod_pos	pep_scan_title
1	gi|297242391	outer membrane protein U [Vibrio parahaemolyticus]	40	36238	1	0	1	0	2	1	1	1	2088.0476	2087.0403	1	2087.0495	-0.0091	1	39.83	12	K	VGGNTTASKADAEDELALGLR	Y
2	gi|660392533	OmpU [Vibrio cholerae]	39		1	0	1	0	2	2	0	1	2088.0476	2087.0403	1	2086.0906	0.9497	1	39.21	14	K	LGNSSVSKIDAEDELAIGLR	Y
3	gi|498234581	UDP-N-acetylmuramate dehydrogenase [gamma proteobacterium HIMB30]	37		1	0	1	0	2	3	0	1	2088.0476	2087.0403	1	2087.0391	0.0012	0	36.59	25	K	LSSIENVCVSMPELASVPR	L
4	gi|494942878	16S rRNA (cytidine(1402)-2~-O)-methyltransferase [Caulobacter sp. AP07]	35		1	0	1	0	2	5	0	1	2088.0476	2087.0403	1	2088.0310	-0.9906	1	35.24	34	K	LYETCIRGPLDELAADPR	F
5	gi|502940662	ribosome-associated GTPase EngA [Syntrophothermus lipocalidus]	34		1	0	1	0	2	4	0	1	2088.0476	2087.0403	1	2086.0616	0.9787	0	35.46	33	K	QSELAIEEADVIVMVVDAR	E
6	gi|288943409	conserved hypothetical protein [Thioalkalivibrio sp. K90mix]	31		1	0	1	0	2	6	0	1	2088.0476	2087.0403	1	2088.0765	-1.0362	1	31.06	90	R	RWFAAAASAAHAVHLAAPDR	Q
7	gi|759667936	hypothetical protein [Streptomyces mutabilis]	26		1	0	1	0	2	8	0	1	2088.0476	2087.0403	1	2086.0629	0.9774	1	26.02	2.9e+02	M	AATCWLIGGRDDELIAAVR	R
8	gi|515807508	acyl-CoA dehydrogenase [Streptomyces sp. SS]	26		1	0	1	0	2	9	0	1	2088.0476	2087.0403	1	2086.1534	0.8869	1	25.56	3.2e+02	R	HLAPELLAEARDELALLGR	A
9	gi|927982000	hypothetical protein IY73_03765 [Corynebacteriales bacterium X1036]	26		1	0	1	0	2	9	0	1	2088.0476	2087.0403	1	2087.1011	-0.0608	1	25.56	3.2e+02	R	SFNARLVPTESDEALLGIR	I
10	gi|504258398	phosphatidylinositol kinase [Actinoplanes missouriensis]	25		1	0	1	0	2	7	0	1	2088.0476	2087.0403	1	2086.0616	0.9787	0	26.79	2.4e+02	-	MTAEPTAVLAEADALELLGR	G	Oxidation (M)	0.10000000000000000000.0
11	gi|936195820	hypothetical protein [Erythrobacter sp. SG61-1L]	20	32554	1	0	1	0	3	1	1	1	2513.2000	2512.1927	1	2511.1392	1.0535	0	20.50	1e+03	R	WLITMKPDQMANIGCHACGHR	N	Oxidation (M)	0.000010000000000000000.0
12	gi|664567485	MerR family transcriptional regulator [Streptomyces sp. NRRL S-1831]	20	26602	1	0	1	0	1	1	1	1	842.5232	841.5159	1	841.4657	0.0502	0	19.84	7.5e+02	R	GEALSLPR	V
13	gi|542988806	putative 1,3-beta-galactosyl-N-acetylhexosamine phosphorylase, partial [Bifidobacterium breve JCP7499]	20		1	0	1	0	1	2	0	1	842.5232	841.5159	1	841.4294	0.0865	0	19.79	7.5e+02	-	GEPSSLPR	F
14	gi|916406210	hypothetical protein [Massilia niastensis]	20		1	0	1	0	1	2	0	1	842.5232	841.5159	1	841.4657	0.0502	0	19.79	7.5e+02	R	GELASLPR	I
15	gi|503391189	ABC transporter ATP-binding protein [Syntrophobotulus glycolicus]	19		1	0	1	0	3	2	0	1	2513.2000	2512.1927	1	2511.2639	0.9288	0	19.20	1.4e+03	K	IGTVMDDIGAVLDEPEQIRPATR	A	Oxidation (M)	0.00001000000000000000000.0
16	gi|84779104	putative transcriptional regulator [Sodalis glossinidius str. ~morsitans~]	17		1	0	1	0	1	4	0	1	842.5232	841.5159	1	841.4657	0.0502	0	17.05	1.4e+03	R	DAIASIPR	Q
17	gi|124879889	conserved hypothetical protein [Burkholderia cenocepacia PC184]	17		1	0	1	0	1	4	0	1	842.5232	841.5159	1	841.4294	0.0865	0	17.05	1.4e+03	R	DAPSSLPR	R
18	gi|259345527	pyrrolo-quinoline quinone [Silicibacter sp. TrichCH4B]	17		1	0	1	0	1	4	0	1	842.5232	841.5159	1	841.5021	0.0138	0	17.05	1.4e+03	R	SVAISLPR	A
19	gi|499709826	secretion protein HlyD [Rhodospirillum rubrum]	17		1	0	1	0	1	4	0	1	842.5232	841.5159	1	841.4657	0.0502	0	17.05	1.4e+03	R	EGALSLPR	A
20	gi|763076559	membrane protein [Lysobacter sp. A03]	17		1	0	1	0	1	4	0	1	842.5232	841.5159	1	841.4294	0.0865	0	17.05	1.4e+03	K	ADPSSLPR	V
