# Supplementary material for: Discovery of potential targets of Triptolide through inverse docking in ovarian cancer cells
Source: PeerJ. 2020 Mar 18;8:e8620. doi: 10.7717/peerj.8620 (PMC7085293; doi:10.7717/peerj.8620)
Supplement: Supplemental Information 7 [file peerj-08-8620-s007.zip › fig4_processing data of mass spectrometry_part3/s1/FTTmfiHOE.csv]

Header	--------------------------------------------------------
Search title	s2
Timestamp	2015-11-19T04:10:37Z
User	lp
Email	lipeng@163.com
Report URI	http://www.matrixscience.com/cgi/master_results.pl?file=../data/20151119/FTTmfiHOE.dat
Peak list data path	DATA.TXT
Peak list format	Mascot generic
Search type	MIS
Mascot version	2.5.1.3
Database	SwissProt
Fasta file	SwissProt_2015_11.fasta
Total sequences	549832
Total residues	196078138
Sequences after taxonomy filter	20194
Number of queries	1
Fixed modifications	--------------------------------------------------------
Identifier	Name	Delta	Neutral loss
1	Carbamidomethyl (C)	57.021464
Variable modifications	--------------------------------------------------------
Identifier	Name	Delta	Neutral loss(es)
1	Oxidation (M)	15.994915	0	63.998285
Search Parameters	--------------------------------------------------------
Taxonomy filter	. . . . . . . . . . . . . . . . Homo sapiens (human)
Enzyme	Trypsin
Maximum Missed Cleavages	1
Fixed modifications	Carbamidomethyl (C)
Variable modifications	Oxidation (M)
Peptide Mass Tolerance	500
Peptide Mass Tolerance Units	ppm
Fragment Mass Tolerance	0.5
Fragment Mass Tolerance Units	Da
Mass values	Monoisotopic
Instrument type	Default
USER00	PEP_INT(85.948313:87.460618,111.922164:97.152937,128.952256:80.319247,158.904451:92.970900,174.938763:363.587261,194.906039:94.377852,210.914822:117.060248,228.937899:113.600310,267.912578:116.307644,269.922392:134.641928,271.912830:152.777835,273.964717:88.076904,287.919166:176.771647,295.916169:205.042781,344.890303:210.681712,367.951258:243.913603,384.933154:590.933468,388.912621:125.833772,40…
Format parameters	--------------------------------------------------------
Significance threshold	0.05
Max. number of hits	20
Use MudPIT protein scoring	0
Ions score cut-off	0
Include same-set proteins	0
Include sub-set proteins	0
Include unassigned	0
Require bold red	0
Use homology threshold	0
Group protein families	0
Show duplicate peptides	1
Protein hits	--------------------------------------------------------
prot_hit_num	prot_acc	prot_desc	prot_score	prot_mass	prot_matches	prot_matches_sig	prot_sequences	prot_sequences_sig	pep_query	pep_rank	pep_isbold	pep_isunique	pep_exp_mz	pep_exp_mr	pep_exp_z	pep_calc_mr	pep_delta	pep_miss	pep_score	pep_expect	pep_res_before	pep_seq	pep_res_after	pep_var_mod	pep_var_mod_pos	pep_summed_mod_pos	pep_local_mod_pos	pep_scan_title
1	1433E_HUMAN	14-3-3 protein epsilon OS=Homo sapiens GN=YWHAE PE=1 SV=1	42	29326	1	1	1	1	1	1	1	1	1835.9355	1834.9282	1	1834.9247	0.0035	0	42.25	0.0033	K	AASDIAMTELPPTHPIR	L	Oxidation (M)	0.00000010000000000.0
2	MA7D2_HUMAN	MAP7 domain-containing protein 2 OS=Homo sapiens GN=MAP7D2 PE=1 SV=2	8	82371	1	0	1	0	1	2	0	1	1835.9355	1834.9282	1	1834.8340	0.0942	1	7.85	9.1	-	MERGGGGSGTGSRPEGTAR	G	Oxidation (M)	0.1000000000000000000.0
3	TACC2_HUMAN	Transforming acidic coiled-coil-containing protein 2 OS=Homo sapiens GN=TACC2 PE=1 SV=3	6		1	0	1	0	1	3	0	1	1835.9355	1834.9282	1	1834.7826	0.1456	0	6.48	12	K	MGSCDGEGLLTSPDQPR	G	Oxidation (M)	0.10000000000000000.0
4	SCRN3_HUMAN	Secernin-3 OS=Homo sapiens GN=SCRN3 PE=1 SV=1	6	48969	1	0	1	0	1	4	0	1	1835.9355	1834.9282	1	1834.9070	0.0213	1	5.72	15	K	HKGNITFETMMEILR	D	Oxidation (M)	0.000000000100000.0
5	C170B_HUMAN	Centrosomal protein of 170 kDa protein B OS=Homo sapiens GN=CEP170B PE=1 SV=4	5		1	0	1	0	1	5	0	1	1835.9355	1834.9282	1	1834.9135	0.0147	0	5.38	16	K	MIDQVFGVLESPELSR	A	Oxidation (M)	0.1000000000000000.0
6	EI2BA_HUMAN	Translation initiation factor eIF-2B subunit alpha OS=Homo sapiens GN=EIF2B1 PE=1 SV=1	4	33976	1	0	1	0	1	6	0	1	1835.9355	1834.9282	1	1834.8553	0.0729	1	4.22	21	K	SQMKEDPDMASAVAAIR	T	Oxidation (M)	0.00000000100000000.0
7	BAI1_HUMAN	Brain-specific angiogenesis inhibitor 1 OS=Homo sapiens GN=BAI1 PE=1 SV=2	4		1	0	1	0	1	7	0	1	1835.9355	1834.9282	1	1834.7978	0.1304	0	4.20	21	R	FCVSSSYSTQCSGPLR	E
8	ANR12_HUMAN	Ankyrin repeat domain-containing protein 12 OS=Homo sapiens GN=ANKRD12 PE=1 SV=3	4		1	0	1	0	1	8	0	1	1835.9355	1834.9282	1	1834.8883	0.0399	1	4.10	22	K	SWEMPVDRLETLSTR	D	Oxidation (M)	0.000100000000000.0
9	MYO9B_HUMAN	Unconventional myosin-IXb OS=Homo sapiens GN=MYO9B PE=1 SV=3	4		1	0	1	0	1	9	0	1	1835.9355	1834.9282	1	1834.8441	0.0841	1	3.71	24	R	CPDNSDPLTSMKDVLK	I	Oxidation (M)	0.0000000000100000.0
10	RT12_HUMAN	28S ribosomal protein S12, mitochondrial OS=Homo sapiens GN=MRPS12 PE=1 SV=1	3	15562	1	0	1	0	1	10	0	1	1835.9355	1834.9282	1	1834.8277	0.1006	0	2.86	29	R	LWATCSMATLNQMHR	L	Oxidation (M)	0.000000100000000.0
