# Supplementary material for: Discovery of potential targets of Triptolide through inverse docking in ovarian cancer cells
Source: PeerJ. 2020 Mar 18;8:e8620. doi: 10.7717/peerj.8620 (PMC7085293; doi:10.7717/peerj.8620)
Supplement: Supplemental Information 7 [file peerj-08-8620-s007.zip › fig4_processing data of mass spectrometry_part3/s1/FTTmfiHae.csv]

Header	--------------------------------------------------------
Search title	s3
Timestamp	2015-11-19T04:27:58Z
User	lp
Email	lipeng@163.com
Report URI	http://www.matrixscience.com/cgi/master_results.pl?file=../data/20151119/FTTmfiHae.dat
Peak list data path	DATA.TXT
Peak list format	Mascot generic
Search type	MIS
Mascot version	2.5.1.3
Database	SwissProt
Fasta file	SwissProt_2015_11.fasta
Total sequences	549832
Total residues	196078138
Sequences after taxonomy filter	549832
Number of queries	1
Fixed modifications	--------------------------------------------------------
Identifier	Name	Delta	Neutral loss
1	Carbamidomethyl (C)	57.021464
Variable modifications	--------------------------------------------------------
Identifier	Name	Delta	Neutral loss(es)
1	Oxidation (M)	15.994915	0	63.998285
Search Parameters	--------------------------------------------------------
Taxonomy filter	All entries
Enzyme	Trypsin
Maximum Missed Cleavages	1
Fixed modifications	Carbamidomethyl (C)
Variable modifications	Oxidation (M)
Peptide Mass Tolerance	500
Peptide Mass Tolerance Units	ppm
Fragment Mass Tolerance	0.5
Fragment Mass Tolerance Units	Da
Mass values	Monoisotopic
Instrument type	Default
USER00	PEP_INT(69.972211:158.479470,73.997946:85.473481,86.008653:673.036313,111.982626:711.314189,116.009933:150.838257,119.959548:901.585816,128.978005:250.705536,132.926414:103.803249,139.996400:113.196108,157.962932:672.959680,164.942512:104.328051,169.004249:113.408874,174.969994:3754.923729,183.917857:212.228110,186.997507:954.683618,192.823670:173.517448,196.962258:263.314811,204.934839:262.47879…
Format parameters	--------------------------------------------------------
Significance threshold	0.05
Max. number of hits	20
Use MudPIT protein scoring	0
Ions score cut-off	0
Include same-set proteins	0
Include sub-set proteins	0
Include unassigned	0
Require bold red	0
Use homology threshold	0
Group protein families	0
Show duplicate peptides	1
Protein hits	--------------------------------------------------------
prot_hit_num	prot_acc	prot_desc	prot_score	prot_mass	prot_matches	prot_matches_sig	prot_sequences	prot_sequences_sig	pep_query	pep_rank	pep_isbold	pep_isunique	pep_exp_mz	pep_exp_mr	pep_exp_z	pep_calc_mr	pep_delta	pep_miss	pep_score	pep_expect	pep_res_before	pep_seq	pep_res_after	pep_var_mod	pep_var_mod_pos	pep_summed_mod_pos	pep_local_mod_pos	pep_scan_title
1	ANXA5_BOVIN	Annexin A5 OS=Bos taurus GN=ANXA5 PE=1 SV=3	43	36124	1	1	1	1	1	1	1	1	954.5488	953.5415	1	953.5335	0.0080	0	42.52	0.046	K	FITIFGTR	S
2	XYLG_GEOKA	Xylose import ATP-binding protein XylG OS=Geobacillus kaustophilus (strain HTA426) GN=xylG PE=3 SV=1	22	56495	1	0	1	0	1	2	0	1	954.5488	953.5415	1	953.4310	0.1104	0	21.72	5.5	K	IMTCATGGK	-	Oxidation (M)	0.010000000.0
3	SYD_PHOPR	Aspartate--tRNA ligase OS=Photobacterium profundum GN=aspS PE=3 SV=1	21	67225	1	0	1	0	1	3	0	1	954.5488	953.5415	1	953.4350	0.1065	0	20.67	7	K	MITEMWK	E	Oxidation (M)	0.1000000.0
4	CLPP_RHOPA	ATP-dependent Clp protease proteolytic subunit OS=Rhodopseudomonas palustris (strain ATCC BAA-98 / CGA009) GN=clpP PE=3 SV=1	20	23632	1	0	1	0	1	4	0	1	954.5488	953.5415	1	953.4640	0.0775	0	19.78	8.6	K	FLTAEMAR	E	Oxidation (M)	0.00000100.0
5	ACSA_MOUSE	Acetyl-coenzyme A synthetase, cytoplasmic OS=Mus musculus GN=Acss2 PE=1 SV=2	18	80009	1	0	1	0	1	5	0	1	954.5488	953.5415	1	953.4681	0.0734	0	18.35	12	K	IFTEWMK	G
6	WAK3_ARATH	Wall-associated receptor kinase 3 OS=Arabidopsis thaliana GN=WAK3 PE=2 SV=2	18	84302	1	0	1	0	1	5	0	1	954.5488	953.5415	1	953.4528	0.0887	0	18.35	12	K	IFTEEGMK	E
7	FMT_SINMW	Methionyl-tRNA formyltransferase OS=Sinorhizobium medicae (strain WSM419) GN=fmt PE=3 SV=1	18	33195	1	0	1	0	1	7	0	1	954.5488	953.5415	1	953.4310	0.1105	0	17.51	15	K	LMTEAMAR	L	2 Oxidation (M)	0.01000100.0
8	FSIP2_HUMAN	Fibrous sheath-interacting protein 2 OS=Homo sapiens GN=FSIP2 PE=2 SV=4	17		1	0	1	0	1	8	0	1	954.5488	953.5415	1	953.5256	0.0159	0	17.01	16	K	LMTLVSFK	Q	Oxidation (M)	0.01000000.0
9	ASP_PLAFS	Aspartic acid-rich protein OS=Plasmodium falciparum (isolate fcm17 / Senegal) PE=3 SV=1	15	30343	1	0	1	0	1	9	0	1	954.5488	953.5415	1	953.5222	0.0193	0	15.47	23	K	ITFIFGEK	A
10	ALBU_PETMA	Serum albumin SDS-1 OS=Petromyzon marinus GN=SDS-1 PE=1 SV=1	15		1	0	1	0	1	10	0	1	954.5488	953.5415	1	953.4759	0.0656	0	14.78	27	R	FLWEFGR	R
