# Supplementary material for: Discovery of potential targets of Triptolide through inverse docking in ovarian cancer cells
Source: PeerJ. 2020 Mar 18;8:e8620. doi: 10.7717/peerj.8620 (PMC7085293; doi:10.7717/peerj.8620)
Supplement: Supplemental Information 7 [file peerj-08-8620-s007.zip › fig4_processing data of mass spectrometry_part3/s1/FTTmfiHmt.csv]

Header	--------------------------------------------------------
Search title	s1
Timestamp	2015-11-19T04:01:12Z
User	lp
Email	lvpeng_zj@hotmail.com
Report URI	http://www.matrixscience.com/cgi/master_results.pl?file=../data/20151119/FTTmfiHmt.dat
Peak list data path	DATA.TXT
Peak list format	Mascot generic
Search type	MIS
Mascot version	2.5.1.3
Database	SwissProt
Fasta file	SwissProt_2015_11.fasta
Total sequences	549832
Total residues	196078138
Sequences after taxonomy filter	20194
Number of queries	6
Fixed modifications	--------------------------------------------------------
Identifier	Name	Delta	Neutral loss
1	Carbamidomethyl (C)	57.021464
Variable modifications	--------------------------------------------------------
Identifier	Name	Delta	Neutral loss(es)
1	Oxidation (M)	15.994915	0	63.998285
Search Parameters	--------------------------------------------------------
Taxonomy filter	. . . . . . . . . . . . . . . . Homo sapiens (human)
Enzyme	Trypsin
Maximum Missed Cleavages	1
Fixed modifications	Carbamidomethyl (C)
Variable modifications	Oxidation (M)
Peptide Mass Tolerance	500
Peptide Mass Tolerance Units	ppm
Fragment Mass Tolerance	0.5
Fragment Mass Tolerance Units	Da
Mass values	Monoisotopic
Instrument type	Default
USER00	PEP_INT()
Format parameters	--------------------------------------------------------
Significance threshold	0.05
Max. number of hits	20
Use MudPIT protein scoring	0
Ions score cut-off	0
Include same-set proteins	0
Include sub-set proteins	0
Include unassigned	0
Require bold red	0
Use homology threshold	0
Group protein families	0
Show duplicate peptides	1
Protein hits	--------------------------------------------------------
prot_hit_num	prot_acc	prot_desc	prot_score	prot_mass	prot_matches	prot_matches_sig	prot_sequences	prot_sequences_sig	pep_query	pep_rank	pep_isbold	pep_isunique	pep_exp_mz	pep_exp_mr	pep_exp_z	pep_calc_mr	pep_delta	pep_miss	pep_score	pep_expect	pep_res_before	pep_seq	pep_res_after	pep_var_mod	pep_var_mod_pos	pep_summed_mod_pos	pep_local_mod_pos	pep_scan_title
1	GDIR1_HUMAN	Rho GDP-dissociation inhibitor 1 OS=Homo sapiens GN=ARHGDIA PE=1 SV=3	77	23250	3	1	2	1	1	1	1	1	980.4970	979.4897	1	979.4875	0.0022	0	27.47	0.092	K	YIQHTYR	K
1	GDIR1_HUMAN	Rho GDP-dissociation inhibitor 1 OS=Homo sapiens GN=ARHGDIA PE=1 SV=3	77	23250	3	1	2	1	2	1	1	1	980.4970	979.4897	1	979.4875	0.0022	0	27.47	0.092	K	YIQHTYR	K
1	GDIR1_HUMAN	Rho GDP-dissociation inhibitor 1 OS=Homo sapiens GN=ARHGDIA PE=1 SV=3	77	23250	3	1	2	1	3	1	1	1	1917.9156	1916.9083	1	1916.9327	-0.0244	1	49.59	0.00061	K	SIQEIQELDKDDESLR	K
2	K2C1_HUMAN	Keratin, type II cytoskeletal 1 OS=Homo sapiens GN=KRT1 PE=1 SV=6	29	66170	1	1	1	1	4	1	1	1	1993.9530	1992.9457	1	1992.9693	-0.0236	0	31.17	0.048	R	THNLEPYFESFINNLR	R
3	K1C9_HUMAN	Keratin, type I cytoskeletal 9 OS=Homo sapiens GN=KRT9 PE=1 SV=3	23	62255	1	0	1	0	6	1	1	1	2705.1282	2704.1209	1	2704.1539	-0.0330	0	23.15	0.32	R	GGGGSFGYSYGGGSGGGFSASSLGGGFGGGSR	G
4	MMP12_HUMAN	Macrophage metalloelastase OS=Homo sapiens GN=MMP12 PE=1 SV=1	14	54138	2	0	1	0	1	2	0	1	980.4970	979.4897	1	979.5239	-0.0342	1	15.74	1.4	R	KHYITYR	I
4	MMP12_HUMAN	Macrophage metalloelastase OS=Homo sapiens GN=MMP12 PE=1 SV=1	14	54138	2	0	1	0	2	2	0	1	980.4970	979.4897	1	979.5239	-0.0342	1	15.74	1.4	R	KHYITYR	I
5	K2C72_HUMAN	Keratin, type II cytoskeletal 72 OS=Homo sapiens GN=KRT72 PE=1 SV=2	10		1	0	1	0	3	2	0	1	1917.9156	1916.9083	1	1916.9626	-0.0542	1	9.78	5.8	K	QLEMLSGDGVRLDSELR	N
6	RPGF4_HUMAN	Rap guanine nucleotide exchange factor 4 OS=Homo sapiens GN=RAPGEF4 PE=1 SV=1	9		2	0	1	0	1	3	0	1	980.4970	979.4897	1	979.5239	-0.0342	1	9.47	5.8	K	YHLKTYR	Q
6	RPGF4_HUMAN	Rap guanine nucleotide exchange factor 4 OS=Homo sapiens GN=RAPGEF4 PE=1 SV=1	9		2	0	1	0	2	3	0	1	980.4970	979.4897	1	979.5239	-0.0342	1	9.47	5.8	K	YHLKTYR	Q
7	UBP44_HUMAN	Ubiquitin carboxyl-terminal hydrolase 44 OS=Homo sapiens GN=USP44 PE=1 SV=2	9	82843	1	0	1	0	5	1	1	1	2046.0114	2045.0041	1	2046.0091	-1.0050	1	8.64	9.5	R	QELEYQVKAELESMPPR	K
8	OVGP1_HUMAN	Oviduct-specific glycoprotein OS=Homo sapiens GN=OVGP1 PE=2 SV=1	8		1	0	1	0	4	2	0	1	1993.9530	1992.9457	1	1993.8663	-0.9205	0	8.47	9	R	EHFGGAMVWTLDMDDVR	G	Oxidation (M)	0.00000010000000000.0
9	ORC1_HUMAN	Origin recognition complex subunit 1 OS=Homo sapiens GN=ORC1 PE=1 SV=2	8		2	0	1	0	1	5	0	1	980.4970	979.4897	1	979.4875	0.0022	0	8.13	7.9	K	LHYQTYR	E
9	ORC1_HUMAN	Origin recognition complex subunit 1 OS=Homo sapiens GN=ORC1 PE=1 SV=2	8		2	0	1	0	2	5	0	1	980.4970	979.4897	1	979.4875	0.0022	0	8.13	7.9	K	LHYQTYR	E
10	TITIN_HUMAN	Titin OS=Homo sapiens GN=TTN PE=1 SV=4	4		2	0	1	0	1	4	0	1	980.4970	979.4897	1	979.4294	0.0604	1	8.20	7.7	K	YRMHSDR	K	Oxidation (M)	0.0010000.0
10	TITIN_HUMAN	Titin OS=Homo sapiens GN=TTN PE=1 SV=4	4		2	0	1	0	2	4	0	1	980.4970	979.4897	1	979.4294	0.0604	1	8.20	7.7	K	YRMHSDR	K	Oxidation (M)	0.0010000.0
11	DSCL1_HUMAN	Down syndrome cell adhesion molecule-like protein 1 OS=Homo sapiens GN=DSCAML1 PE=1 SV=2	4		1	0	1	0	5	2	0	1	2046.0114	2045.0041	1	2045.9113	-0.9071	1	5.54	19	K	WTKDSEDSAIPVSMDGHR	L	Oxidation (M)	0.000000000000010000.0
12	MYO19_HUMAN	Unconventional myosin-XIX OS=Homo sapiens GN=MYO19 PE=1 SV=2	4		1	0	1	0	5	4	0	1	2046.0114	2045.0041	1	2044.9632	0.0410	1	3.52	31	R	TKVFMTDSMLELLECGR	A	Oxidation (M)	0.00001000000000000.0
13	HDAC7_HUMAN	Histone deacetylase 7 OS=Homo sapiens GN=HDAC7 PE=1 SV=2	3		2	0	1	0	1	6	0	1	980.4970	979.4897	1	979.5927	-0.1030	1	3.18	25	K	THVQVIKR	S
13	HDAC7_HUMAN	Histone deacetylase 7 OS=Homo sapiens GN=HDAC7 PE=1 SV=2	3		2	0	1	0	2	6	0	1	980.4970	979.4897	1	979.5927	-0.1030	1	3.18	25	K	THVQVIKR	S
14	SYEP_HUMAN	Bifunctional glutamate/proline--tRNA ligase OS=Homo sapiens GN=EPRS PE=1 SV=5	3		1	0	1	0	5	3	0	1	2046.0114	2045.0041	1	2044.8765	0.1277	1	4.63	24	K	IDMSSNNGCMRDPTLYR	C	Oxidation (M)	0.00100000000000000.0
15	DYHC2_HUMAN	Cytoplasmic dynein 2 heavy chain 1 OS=Homo sapiens GN=DYNC2H1 PE=1 SV=4	2		1	0	1	0	5	5	0	1	2046.0114	2045.0041	1	2045.1309	-0.1268	0	2.41	40	R	QGSPILSFIILEQFNAIR	L
16	DOP2_HUMAN	Protein dopey-2 OS=Homo sapiens GN=DOPEY2 PE=1 SV=5	2		1	0	1	0	5	6	0	1	2046.0114	2045.0041	1	2045.0227	-0.0186	1	2.23	42	R	QLMPFFMTLNGAFKTQR	Q	Oxidation (M)	0.00100000000000000.0
17	PJA1_HUMAN	E3 ubiquitin-protein ligase Praja-1 OS=Homo sapiens GN=PJA1 PE=1 SV=2	2		2	0	1	0	1	7	0	1	980.4970	979.4897	1	979.4875	0.0022	1	1.88	33	R	YPPREYR	A
17	PJA1_HUMAN	E3 ubiquitin-protein ligase Praja-1 OS=Homo sapiens GN=PJA1 PE=1 SV=2	2		2	0	1	0	2	7	0	1	980.4970	979.4897	1	979.4875	0.0022	1	1.88	33	R	YPPREYR	A
18	DEF4_HUMAN	Neutrophil defensin 4 OS=Homo sapiens GN=DEFA4 PE=1 SV=2	2		1	0	1	0	4	3	0	1	1993.9530	1992.9457	1	1992.2645	0.6812	1	1.87	41	-	MRIIALLAAILLVALQVR	A	Oxidation (M)	0.100000000000000000.0
19	ECHD3_HUMAN	Enoyl-CoA hydratase domain-containing protein 3, mitochondrial OS=Homo sapiens GN=ECHDC3 PE=1 SV=2	2		1	0	1	0	4	4	0	1	1993.9530	1992.9457	1	1993.0060	-0.0602	1	1.86	41	-	MAAVAVLRAFGASGPMCLR	R	Oxidation (M)	0.0000000000000001000.0
20	SKOR1_HUMAN	SKI family transcriptional corepressor 1 OS=Homo sapiens GN=SKOR1 PE=1 SV=1	2		1	0	1	0	5	7	0	1	2046.0114	2045.0041	1	2044.0742	0.9300	0	1.68	47	R	IWVSLPSQSENGIGFLAAR	A
