# Supplementary material for: Discovery of potential targets of Triptolide through inverse docking in ovarian cancer cells
Source: PeerJ. 2020 Mar 18;8:e8620. doi: 10.7717/peerj.8620 (PMC7085293; doi:10.7717/peerj.8620)
Supplement: Supplemental Information 7 [file peerj-08-8620-s007.zip › fig4_processing data of mass spectrometry_part3/s10/FTTmfisnR.csv]

Header	--------------------------------------------------------
Search title
Timestamp	2015-11-19T02:31:26Z
User	lp
Email	ghjghjgj@wqe.com
Report URI	http://www.matrixscience.com/cgi/master_results.pl?file=../data/20151119/FTTmfisnR.dat
Peak list data path	DATA.TXT
Peak list format	Mascot generic
Search type	MIS
Mascot version	2.5.1.3
Database	SwissProt
Fasta file	SwissProt_2015_11.fasta
Total sequences	549832
Total residues	196078138
Sequences after taxonomy filter	20194
Number of queries	4
Fixed modifications	--------------------------------------------------------
Identifier	Name	Delta	Neutral loss
1	Carboxymethyl (C)	58.005479
Variable modifications	--------------------------------------------------------
Identifier	Name	Delta	Neutral loss(es)
1	Oxidation (M)	15.994915	0	63.998285
Search Parameters	--------------------------------------------------------
Taxonomy filter	. . . . . . . . . . . . . . . . Homo sapiens (human)
Enzyme	Trypsin
Maximum Missed Cleavages	1
Fixed modifications	Carboxymethyl (C)
Variable modifications	Oxidation (M)
Peptide Mass Tolerance	500
Peptide Mass Tolerance Units	ppm
Fragment Mass Tolerance	0.5
Fragment Mass Tolerance Units	Da
Mass values	Monoisotopic
Instrument type	Default
USER00	PEP_INT()
Format parameters	--------------------------------------------------------
Significance threshold	0.05
Max. number of hits	20
Use MudPIT protein scoring	0
Ions score cut-off	0
Include same-set proteins	0
Include sub-set proteins	0
Include unassigned	0
Require bold red	0
Use homology threshold	0
Group protein families	0
Show duplicate peptides	1
Protein hits	--------------------------------------------------------
prot_hit_num	prot_acc	prot_desc	prot_score	prot_mass	prot_matches	prot_matches_sig	prot_sequences	prot_sequences_sig	pep_query	pep_rank	pep_isbold	pep_isunique	pep_exp_mz	pep_exp_mr	pep_exp_z	pep_calc_mr	pep_delta	pep_miss	pep_score	pep_expect	pep_res_before	pep_seq	pep_res_after	pep_var_mod	pep_var_mod_pos	pep_summed_mod_pos	pep_local_mod_pos	pep_scan_title
1	TBB4B_HUMAN	Tubulin beta-4B chain OS=Homo sapiens GN=TUBB4B PE=1 SV=1	283	50263	4	4	4	4	1	1	1	1	1039.9462	1038.9389	1	1038.5862	0.3527	0	36.56	0.013	R	YLTVAAVFR	G
1	TBB4B_HUMAN	Tubulin beta-4B chain OS=Homo sapiens GN=TUBB4B PE=1 SV=1	283	50263	4	4	4	4	2	1	1	1	1130.9668	1129.9595	1	1129.5880	0.3715	0	55.96	0.00017	R	FPGQLNADLR	K
1	TBB4B_HUMAN	Tubulin beta-4B chain OS=Homo sapiens GN=TUBB4B PE=1 SV=1	283	50263	4	4	4	4	3	1	1	1	1959.4923	1958.4850	1	1957.9745	0.5105	0	152.55	3.4e-14	K	GHYTEGAELVDSVLDVVR	K
1	TBB4B_HUMAN	Tubulin beta-4B chain OS=Homo sapiens GN=TUBB4B PE=1 SV=1	283	50263	4	4	4	4	4	1	1	1	2798.9763	2797.9690	1	2797.3361	0.6329	0	37.44	0.0093	R	SGPFGQIFRPDNFVFGQSGAGNNWAK	G
2	GCN1L_HUMAN	Translational activator GCN1 OS=Homo sapiens GN=GCN1L1 PE=1 SV=6	17		1	0	1	0	2	3	0	1	1130.9668	1129.9595	1	1129.6165	0.3430	0	16.51	1.5	R	LMDEAVLALR	N
3	PMGT1_HUMAN	Protein O-linked-mannose beta-1,2-N-acetylglucosaminyltransferase 1 OS=Homo sapiens GN=POMGNT1 PE=1 SV=2	16	75784	1	0	1	0	2	4	0	1	1130.9668	1129.9595	1	1129.6244	0.3351	0	16.11	1.7	K	FNTVPGVQLR	N
4	FXR2_HUMAN	Fragile X mental retardation syndrome-related protein 2 OS=Homo sapiens GN=FXR2 PE=1 SV=2	15		1	0	1	0	2	2	0	1	1130.9668	1129.9595	1	1129.5801	0.3794	0	17.14	1.3	K	VTMAVPEDLR	E
5	CASPC_HUMAN	Inactive caspase-12 OS=Homo sapiens GN=CASP12 PE=2 SV=2	13	39130	1	0	1	0	2	5	0	1	1130.9668	1129.9595	1	1129.5550	0.4046	0	13.35	3.2	R	EANMPGLNIR	N	Oxidation (M)	0.0001000000.0
6	UGDH_HUMAN	UDP-glucose 6-dehydrogenase OS=Homo sapiens GN=UGDH PE=1 SV=1	11	55685	1	0	1	0	1	3	0	1	1039.9462	1038.9389	1	1038.4916	0.4473	1	10.52	5.2	K	YIEACARR	I
7	TEKT1_HUMAN	Tektin-1 OS=Homo sapiens GN=TEKT1 PE=1 SV=1	10		1	0	1	0	2	7	0	1	1130.9668	1129.9595	1	1129.6091	0.3504	0	10.34	6.3	R	ILSQTANDLR	K
8	ZEP1_HUMAN	Zinc finger protein 40 OS=Homo sapiens GN=HIVEP1 PE=1 SV=3	10		1	0	1	0	3	3	0	1	1959.4923	1958.4850	1	1958.0547	0.4303	0	10.10	5.9	K	QVFLLSVPSLDCLPITR	S
9	PGBM_HUMAN	Basement membrane-specific heparan sulfate proteoglycan core protein OS=Homo sapiens GN=HSPG2 PE=1 SV=4	10		1	0	1	0	3	2	0	1	1959.4923	1958.4850	1	1958.0433	0.4417	0	11.43	4.4	R	VVGSSGTQEASVLVTIQQR	L
10	SLN11_HUMAN	Schlafen family member 11 OS=Homo sapiens GN=SLFN11 PE=1 SV=2	9		1	0	1	0	1	2	0	1	1039.9462	1038.9389	1	1038.5532	0.3858	1	11.11	4.6	K	YELLKAMR	K	Oxidation (M)	0.00000010.0
11	ACOXL_HUMAN	Acyl-coenzyme A oxidase-like protein OS=Homo sapiens GN=ACOXL PE=2 SV=3	9		1	0	1	0	1	4	0	1	1039.9462	1038.9389	1	1038.5168	0.4221	0	9.41	6.7	K	YLTPMASTR	I
12	EFCB6_HUMAN	EF-hand calcium-binding domain-containing protein 6 OS=Homo sapiens GN=EFCAB6 PE=1 SV=1	9		1	0	1	0	2	8	0	1	1130.9668	1129.9595	1	1129.5954	0.3641	0	9.39	7.9	K	MAIIPDWLR	S	Oxidation (M)	0.100000000.0
13	BRD4_HUMAN	Bromodomain-containing protein 4 OS=Homo sapiens GN=BRD4 PE=1 SV=2	9		1	0	1	0	2	9	0	1	1130.9668	1129.9595	1	1129.5840	0.3756	1	9.28	8.1	M	SAESGPGTRLR	N
14	SIPA1_HUMAN	Signal-induced proliferation-associated protein 1 OS=Homo sapiens GN=SIPA1 PE=1 SV=1	9		1	0	1	0	2	6	0	1	1130.9668	1129.9595	1	1129.5339	0.4256	0	10.64	5.9	M	PMWAGGVGSPR	R	Oxidation (M)	0.01000000000.0
15	CAMLG_HUMAN	Calcium signal-modulating cyclophilin ligand OS=Homo sapiens GN=CAMLG PE=1 SV=1	8	33222	1	0	1	0	1	5	0	1	1039.9462	1038.9389	1	1038.5168	0.4221	1	8.10	9.1	R	FEEAMKLR	K	Oxidation (M)	0.00001000.0
16	DPOD1_HUMAN	DNA polymerase delta catalytic subunit OS=Homo sapiens GN=POLD1 PE=1 SV=2	7		1	0	1	0	2	10	0	1	1130.9668	1129.9595	1	1129.5556	0.4039	0	9.06	8.5	R	WGEPEPFLR	L
17	TMC4_HUMAN	Transmembrane channel-like protein 4 OS=Homo sapiens GN=TMC4 PE=2 SV=3	7		1	0	1	0	3	4	0	1	1959.4923	1958.4850	1	1958.0010	0.4840	1	7.23	11	K	RIGGQFGAGTESYFSLLR	F
18	MAST2_HUMAN	Microtubule-associated serine/threonine-protein kinase 2 OS=Homo sapiens GN=MAST2 PE=1 SV=2	6		1	0	1	0	3	5	0	1	1959.4923	1958.4850	1	1958.0432	0.4418	1	6.38	14	R	GTSQLAEGATAKAISDLAVR	R
19	HCN3_HUMAN	Potassium/sodium hyperpolarization-activated cyclic nucleotide-gated channel 3 OS=Homo sapiens GN=HCN3 PE=2 SV=2	6		1	0	1	0	1	6	0	1	1039.9462	1038.9389	1	1038.4804	0.4585	0	6.28	14	R	AFETVAMDR	L
20	NMUR2_HUMAN	Neuromedin-U receptor 2 OS=Homo sapiens GN=NMUR2 PE=1 SV=2	5		1	0	1	0	3	6	0	1	1959.4923	1958.4850	1	1957.9275	0.5575	1	4.98	19	K	SLEADEGNANIQRPCRK	S
