# Supplementary material for: Discovery of potential targets of Triptolide through inverse docking in ovarian cancer cells
Source: PeerJ. 2020 Mar 18;8:e8620. doi: 10.7717/peerj.8620 (PMC7085293; doi:10.7717/peerj.8620)
Supplement: Supplemental Information 7 [file peerj-08-8620-s007.zip › fig4_processing data of mass spectrometry_part3/s11/FTTmfieSm.csv]

Header	--------------------------------------------------------
Search title
Timestamp	2015-11-19T02:39:23Z
User	lp
Email	dasda@qqq.com
Report URI	http://www.matrixscience.com/cgi/master_results.pl?file=../data/20151119/FTTmfieSm.dat
Peak list data path	DATA.TXT
Peak list format	Mascot generic
Search type	MIS
Mascot version	2.5.1.3
Database	SwissProt
Fasta file	SwissProt_2015_11.fasta
Total sequences	549832
Total residues	196078138
Sequences after taxonomy filter	20194
Number of queries	4
Fixed modifications	--------------------------------------------------------
Identifier	Name	Delta	Neutral loss
1	Carboxymethyl (C)	58.005479
Variable modifications	--------------------------------------------------------
Identifier	Name	Delta	Neutral loss(es)
1	Oxidation (M)	15.994915	0	63.998285
Search Parameters	--------------------------------------------------------
Taxonomy filter	. . . . . . . . . . . . . . . . Homo sapiens (human)
Enzyme	Trypsin
Maximum Missed Cleavages	1
Fixed modifications	Carboxymethyl (C)
Variable modifications	Oxidation (M)
Peptide Mass Tolerance	500
Peptide Mass Tolerance Units	ppm
Fragment Mass Tolerance	0.5
Fragment Mass Tolerance Units	Da
Mass values	Monoisotopic
Instrument type	Default
USER00	PEP_INT()
Format parameters	--------------------------------------------------------
Significance threshold	0.05
Max. number of hits	20
Use MudPIT protein scoring	0
Ions score cut-off	0
Include same-set proteins	0
Include sub-set proteins	0
Include unassigned	0
Require bold red	0
Use homology threshold	0
Group protein families	0
Show duplicate peptides	1
Protein hits	--------------------------------------------------------
prot_hit_num	prot_acc	prot_desc	prot_score	prot_mass	prot_matches	prot_matches_sig	prot_sequences	prot_sequences_sig	pep_query	pep_rank	pep_isbold	pep_isunique	pep_exp_mz	pep_exp_mr	pep_exp_z	pep_calc_mr	pep_delta	pep_miss	pep_score	pep_expect	pep_res_before	pep_seq	pep_res_after	pep_var_mod	pep_var_mod_pos	pep_summed_mod_pos	pep_local_mod_pos	pep_scan_title
1	PDIA1_HUMAN	Protein disulfide-isomerase OS=Homo sapiens GN=P4HB PE=1 SV=3	108	57487	1	1	1	1	2	1	1	1	1781.3302	1780.3229	1	1779.8275	0.4954	0	107.79	1.2e-09	K	VDATEESDLAQQYGVR	G
2	K2C1_HUMAN	Keratin, type II cytoskeletal 1 OS=Homo sapiens GN=KRT1 PE=1 SV=6	89	66173	1	1	1	1	3	1	1	1	2384.5417	2383.5344	1	2382.9447	0.5898	0	89.10	6.6e-08	R	GGGGGGYGSGGSSYGSGGGSYGSGGGGGGGR	G
3	K1C9_HUMAN	Keratin, type I cytoskeletal 9 OS=Homo sapiens GN=KRT9 PE=1 SV=3	16	62259	1	0	1	0	4	1	1	1	2705.8008	2704.7935	1	2704.1539	0.6396	0	16.43	1.2	R	GGGGSFGYSYGGGSGGGFSASSLGGGFGGGSR	G
4	ECEL1_HUMAN	Endothelin-converting enzyme-like 1 OS=Homo sapiens GN=ECEL1 PE=1 SV=3	8		1	0	1	0	4	2	0	1	2705.8008	2704.7935	1	2704.2479	0.5456	1	8.33	7.5	-	MEPPYSLTAHYDEFQEVKYVSR	C	Oxidation (M)	0.1000000000000000000000.0
5	OR2J2_HUMAN	Olfactory receptor 2J2 OS=Homo sapiens GN=OR2J2 PE=2 SV=1	7		1	0	1	0	2	2	0	1	1781.3302	1780.3229	1	1780.9506	-0.6276	1	6.92	15	R	AVLSMQSTTGLQKVFR	T	Oxidation (M)	0.0000100000000000.0
6	HXC11_HUMAN	Homeobox protein Hox-C11 OS=Homo sapiens GN=HOXC11 PE=1 SV=1	5		1	0	1	0	2	4	0	1	1781.3302	1780.3229	1	1780.8645	-0.5416	1	5.06	23	R	EVSYGLEPSGKWHHR	N
7	TRI72_HUMAN	Tripartite motif-containing protein 72 OS=Homo sapiens GN=TRIM72 PE=1 SV=2	4		1	0	1	0	1	2	1	1	1522.2072	1521.1999	1	1520.7834	0.4165	0	3.95	35	R	ELGSLNSYLEQLR	Q
8	T10IP_HUMAN	Testis-specific protein 10-interacting protein OS=Homo sapiens GN=TSGA10IP PE=1 SV=2	4		1	0	1	0	2	3	0	1	1781.3302	1780.3229	1	1780.8414	-0.5185	0	5.42	21	M	GQDTDMLNTYQQLVR	T
9	LAMA3_HUMAN	Laminin subunit alpha-3 OS=Homo sapiens GN=LAMA3 PE=1 SV=2	4	375811	1	0	1	0	1	1	0	1	1522.2072	1521.1999	1	1521.6552	-0.4552	1	5.34	25	R	RGTIEAAMPECDR	D	Oxidation (M)	0.0000000100000.0
10	LRC14_HUMAN	Leucine-rich repeat-containing protein 14 OS=Homo sapiens GN=LRRC14 PE=2 SV=1	3		1	0	1	0	3	2	0	1	2384.5417	2383.5344	1	2383.2893	0.2451	0	2.60	30	R	ALLQERPSTESMQAVILGLTAR	L
11	LTMD1_HUMAN	LETM1 domain-containing protein 1 OS=Homo sapiens GN=LETMD1 PE=1 SV=1	2		1	0	1	0	2	5	0	1	1781.3302	1780.3229	1	1780.8897	-0.5667	1	2.09	46	K	QQTDFLDIYHAFRK	Q
12	TRPM3_HUMAN	Transient receptor potential cation channel subfamily M member 3 OS=Homo sapiens GN=TRPM3 PE=2 SV=4	2		1	0	1	0	2	6	0	1	1781.3302	1780.3229	1	1779.8018	0.5211	1	1.98	47	K	EKEEEDMELTAMLGR	N
13	F155A_HUMAN	Transmembrane protein FAM155A OS=Homo sapiens GN=FAM155A PE=2 SV=1	2		1	0	1	0	4	3	0	1	2705.8008	2704.7935	1	2704.3139	0.4796	1	1.75	34	R	RQQEPSWPALLASMGESSPAAQAHR	L
14	TNIP2_HUMAN	TNFAIP3-interacting protein 2 OS=Homo sapiens GN=TNIP2 PE=1 SV=1	1		1	0	1	0	2	7	0	1	1781.3302	1780.3229	1	1780.9333	-0.6103	1	1.49	53	K	VASLLHQVSWRQDSR	E
15	KI13A_HUMAN	Kinesin-like protein KIF13A OS=Homo sapiens GN=KIF13A PE=1 SV=2	1		1	0	1	0	2	8	0	1	1781.3302	1780.3229	1	1780.9505	-0.6276	0	1.36	54	K	TTVQLSHPAAMELVLR	K	Oxidation (M)	0.0000000000100000.0
16	KLC1_HUMAN	Kinesin light chain 1 OS=Homo sapiens GN=KLC1 PE=1 SV=2	1		1	0	1	0	2	9	0	1	1781.3302	1780.3229	1	1779.8461	0.4768	1	1.08	58	R	QGKFEAAETLEEAAMR	S
17	VPS41_HUMAN	Vacuolar protein sorting-associated protein 41 homolog OS=Homo sapiens GN=VPS41 PE=1 SV=3	1		1	0	1	0	4	4	0	1	2705.8008	2704.7935	1	2704.1059	0.6876	1	0.97	41	K	ECLPMPSMNSAAQFCNICSAKNR	G	Oxidation (M)	0.00000001000000000000000.0
18	BZW2_HUMAN	Basic leucine zipper and W2 domain-containing protein 2 OS=Homo sapiens GN=BZW2 PE=1 SV=1	1		1	0	1	0	2	10	0	1	1781.3302	1780.3229	1	1780.8414	-0.5184	1	0.75	63	K	AWMAEKDANSVTSSLR	K	Oxidation (M)	0.0010000000000000.0
19	DCUP_HUMAN	Uroporphyrinogen decarboxylase OS=Homo sapiens GN=UROD PE=1 SV=2	1		1	0	1	0	3	3	0	1	2384.5417	2383.5344	1	2384.0314	-0.4970	1	0.65	46	R	AAWGEETDYTPVWCMRQAGR	Y
20	KRBA2_HUMAN	KRAB-A domain-containing protein 2 OS=Homo sapiens GN=KRBA2 PE=1 SV=1	1		1	0	1	0	3	4	0	1	2384.5417	2383.5344	1	2382.9726	0.5618	0	0.54	47	R	AGNDPPGVSNASEMEMEISNMR	E	3 Oxidation (M)	0.0000000000000101000010.0
