# Supplementary material for: Discovery of potential targets of Triptolide through inverse docking in ovarian cancer cells
Source: PeerJ. 2020 Mar 18;8:e8620. doi: 10.7717/peerj.8620 (PMC7085293; doi:10.7717/peerj.8620)
Supplement: Supplemental Information 7 [file peerj-08-8620-s007.zip › fig4_processing data of mass spectrometry_part3/s13/FTTmfieeT.csv]

Header	--------------------------------------------------------
Search title
Timestamp	2015-11-19T02:46:14Z
User	lp
Email	dsad@qq.com
Report URI	http://www.matrixscience.com/cgi/master_results.pl?file=../data/20151119/FTTmfieeT.dat
Peak list data path	DATA.TXT
Peak list format	Mascot generic
Search type	MIS
Mascot version	2.5.1.3
Database	SwissProt
Fasta file	SwissProt_2015_11.fasta
Total sequences	549832
Total residues	196078138
Sequences after taxonomy filter	20194
Number of queries	4
Fixed modifications	--------------------------------------------------------
Identifier	Name	Delta	Neutral loss
1	Carboxymethyl (C)	58.005479
Variable modifications	--------------------------------------------------------
Identifier	Name	Delta	Neutral loss(es)
1	Oxidation (M)	15.994915	0	63.998285
Search Parameters	--------------------------------------------------------
Taxonomy filter	. . . . . . . . . . . . . . . . Homo sapiens (human)
Enzyme	Trypsin
Maximum Missed Cleavages	1
Fixed modifications	Carboxymethyl (C)
Variable modifications	Oxidation (M)
Peptide Mass Tolerance	500
Peptide Mass Tolerance Units	ppm
Fragment Mass Tolerance	0.5
Fragment Mass Tolerance Units	Da
Mass values	Monoisotopic
Instrument type	Default
USER00	PEP_INT()
Format parameters	--------------------------------------------------------
Significance threshold	0.05
Max. number of hits	20
Use MudPIT protein scoring	0
Ions score cut-off	0
Include same-set proteins	0
Include sub-set proteins	0
Include unassigned	0
Require bold red	0
Use homology threshold	0
Group protein families	0
Show duplicate peptides	1
Protein hits	--------------------------------------------------------
prot_hit_num	prot_acc	prot_desc	prot_score	prot_mass	prot_matches	prot_matches_sig	prot_sequences	prot_sequences_sig	pep_query	pep_rank	pep_isbold	pep_isunique	pep_exp_mz	pep_exp_mr	pep_exp_z	pep_calc_mr	pep_delta	pep_miss	pep_score	pep_expect	pep_res_before	pep_seq	pep_res_after	pep_var_mod	pep_var_mod_pos	pep_summed_mod_pos	pep_local_mod_pos	pep_scan_title
1	HS90A_HUMAN	Heat shock protein HSP 90-alpha OS=Homo sapiens GN=HSP90AA1 PE=1 SV=5	320	85013	4	4	4	4	1	1	1	1	1265.0515	1264.0442	1	1263.6360	0.4082	1	48.90	0.001	R	RAPFDLFENR	K
1	HS90A_HUMAN	Heat shock protein HSP 90-alpha OS=Homo sapiens GN=HSP90AA1 PE=1 SV=5	320	85013	4	4	4	4	2	1	1	1	1349.0994	1348.0921	1	1347.6572	0.4350	0	69.72	1.1e-05	K	HFSVEGQLEFR	A
1	HS90A_HUMAN	Heat shock protein HSP 90-alpha OS=Homo sapiens GN=HSP90AA1 PE=1 SV=5	320	85013	4	4	4	4	3	1	1	1	1787.4628	1786.4555	1	1785.9373	0.5182	0	41.86	0.0048	K	HLEINPDHSIIETLR	Q
1	HS90A_HUMAN	Heat shock protein HSP 90-alpha OS=Homo sapiens GN=HSP90AA1 PE=1 SV=5	320	85013	4	4	4	4	4	1	1	1	2256.5613	2255.5540	1	2254.9516	0.6025	0	163.37	2.5e-15	K	HNDDEQYAWESSAGGSFTVR	T
2	FN3K_HUMAN	Fructosamine-3-kinase OS=Homo sapiens GN=FN3K PE=1 SV=1	10		1	0	1	0	2	2	0	1	1349.0994	1348.0921	1	1347.6419	0.4502	1	10.02	9.8	R	RGEGAEPQYVDK	F
3	DIDO1_HUMAN	Death-inducer obliterator 1 OS=Homo sapiens GN=DIDO1 PE=1 SV=5	10	245463	1	0	1	0	1	2	0	1	1265.0515	1264.0442	1	1263.7775	0.2667	1	9.81	8.5	R	RPLLSQLKGPR	G
4	GTPB3_HUMAN	tRNA modification GTPase GTPBP3, mitochondrial OS=Homo sapiens GN=GTPBP3 PE=1 SV=2	9		1	0	1	0	1	3	0	1	1265.0515	1264.0442	1	1263.7047	0.3395	1	9.24	9.7	R	HASLRLLSDPR	S
5	RHG26_HUMAN	Rho GTPase-activating protein 26 OS=Homo sapiens GN=ARHGAP26 PE=1 SV=1	8		1	0	1	0	1	4	0	1	1265.0515	1264.0442	1	1263.5852	0.4590	1	8.01	13	R	RLWMEAMDGR	E
6	CI066_HUMAN	Uncharacterized protein C9orf66 OS=Homo sapiens GN=C9orf66 PE=2 SV=1	5		1	0	1	0	1	5	0	1	1265.0515	1264.0442	1	1263.7411	0.3031	1	5.13	25	R	RALPGAADLRPK	G
7	XYLT1_HUMAN	Xylosyltransferase 1 OS=Homo sapiens GN=XYLT1 PE=1 SV=1	5		1	0	1	0	1	6	0	1	1265.0515	1264.0442	1	1263.6976	0.3467	0	4.96	26	K	FLVAPLTFSNR	Q
8	KCMA1_HUMAN	Calcium-activated potassium channel subunit alpha-1 OS=Homo sapiens GN=KCNMA1 PE=1 SV=2	5		1	0	1	0	1	7	0	1	1265.0515	1264.0442	1	1263.6208	0.4235	0	4.79	27	R	GGYSTPQTLANR	D
9	LRP1B_HUMAN	Low-density lipoprotein receptor-related protein 1B OS=Homo sapiens GN=LRP1B PE=1 SV=2	4		1	0	1	0	2	4	0	1	1349.0994	1348.0921	1	1347.6064	0.4858	1	3.95	40	R	CIPRAWLCDR	E
10	BARH1_HUMAN	BarH-like 1 homeobox protein OS=Homo sapiens GN=BARHL1 PE=2 SV=1	3		1	0	1	0	1	8	0	1	1265.0515	1264.0442	1	1263.5691	0.4751	1	3.11	40	K	EEGDREISSSR	D
11	SRSF6_HUMAN	Serine/arginine-rich splicing factor 6 OS=Homo sapiens GN=SRSF6 PE=1 SV=2	3		1	0	1	0	2	3	0	1	1349.0994	1348.0921	1	1348.6735	-0.5814	1	4.64	34	K	ERTNEGVIEFR	S
12	MA2C1_HUMAN	Alpha-mannosidase 2C1 OS=Homo sapiens GN=MAN2C1 PE=1 SV=1	3		1	0	1	0	2	5	0	1	1349.0994	1348.0921	1	1348.6809	-0.5888	0	2.94	50	R	SWVTALQLMER	N	Oxidation (M)	0.00000000100.0
13	MOXD2_HUMAN	Putative DBH-like monooxygenase protein 2 OS=Homo sapiens GN=MOXD2P PE=5 SV=1	3		1	0	1	0	1	9	0	1	1265.0515	1264.0442	1	1263.6360	0.4082	0	2.68	44	R	TAGWVGFGVTNR	Y
14	NQO1_HUMAN	NAD(P)H dehydrogenase [quinone] 1 OS=Homo sapiens GN=NQO1 PE=1 SV=1	2		1	0	1	0	1	10	0	1	1265.0515	1264.0442	1	1263.7411	0.3031	1	1.55	57	R	RALIVLAHSER	T
15	CDCA2_HUMAN	Cell division cycle-associated protein 2 OS=Homo sapiens GN=CDCA2 PE=1 SV=2	1		1	0	1	0	4	2	0	1	2256.5613	2255.5540	1	2255.0158	0.5382	1	0.64	47	K	SQSEDLGRKPMESSSVVSCR	D	Oxidation (M)	0.00000000001000000000.0
16	SEC20_HUMAN	Vesicle transport protein SEC20 OS=Homo sapiens GN=BNIP1 PE=1 SV=3	1		1	0	1	0	2	6	0	1	1349.0994	1348.0921	1	1347.6717	0.4204	1	2.25	59	K	KQMLSNQASWR	K
17	TM244_HUMAN	Transmembrane protein 244 OS=Homo sapiens GN=TMEM244 PE=4 SV=1	0		1	0	1	0	2	7	0	1	1349.0994	1348.0921	1	1348.6775	-0.5854	0	0.15	96	K	TNPSWLNINYK	V
