# Supplementary material for: Discovery of potential targets of Triptolide through inverse docking in ovarian cancer cells
Source: PeerJ. 2020 Mar 18;8:e8620. doi: 10.7717/peerj.8620 (PMC7085293; doi:10.7717/peerj.8620)
Supplement: Supplemental Information 7 [file peerj-08-8620-s007.zip › fig4_processing data of mass spectrometry_part3/s5/FTTmfiEEh.csv]

Header	--------------------------------------------------------
Search title	s5
Timestamp	2015-11-19T04:46:15Z
User	lp
Email	lipeng@163.com
Report URI	http://www.matrixscience.com/cgi/master_results.pl?file=../data/20151119/FTTmfiEEh.dat
Peak list data path	DATA.TXT
Peak list format	Mascot generic
Search type	MIS
Mascot version	2.5.1.3
Database	SwissProt
Fasta file	SwissProt_2015_11.fasta
Total sequences	549832
Total residues	196078138
Sequences after taxonomy filter	549832
Number of queries	1
Fixed modifications	--------------------------------------------------------
Identifier	Name	Delta	Neutral loss
1	Carbamidomethyl (C)	57.021464
Variable modifications	--------------------------------------------------------
Identifier	Name	Delta	Neutral loss(es)
1	Oxidation (M)	15.994915	0	63.998285
Search Parameters	--------------------------------------------------------
Taxonomy filter	All entries
Enzyme	Trypsin
Maximum Missed Cleavages	1
Fixed modifications	Carbamidomethyl (C)
Variable modifications	Oxidation (M)
Peptide Mass Tolerance	500
Peptide Mass Tolerance Units	ppm
Fragment Mass Tolerance	0.5
Fragment Mass Tolerance Units	Da
Mass values	Monoisotopic
Instrument type	Default
USER00	PEP_INT(69.974600:623.655341,83.975824:136.226852,85.944557:260.399300,111.932833:401.474734,115.961443:121.696802,119.908550:135.555722,125.902833:756.397411,128.905741:242.402719,135.891462:150.166031,139.961124:146.560594,168.923509:983.631881,174.923731:2278.848641,183.863777:395.372239,194.907685:2024.725656,196.924264:3949.601915,245.930686:839.351381,275.919763:474.028296,281.995883:647.28…
Format parameters	--------------------------------------------------------
Significance threshold	0.05
Max. number of hits	20
Use MudPIT protein scoring	0
Ions score cut-off	0
Include same-set proteins	0
Include sub-set proteins	0
Include unassigned	0
Require bold red	0
Use homology threshold	0
Group protein families	0
Show duplicate peptides	1
Protein hits	--------------------------------------------------------
prot_hit_num	prot_acc	prot_desc	prot_score	prot_mass	prot_matches	prot_matches_sig	prot_sequences	prot_sequences_sig	pep_query	pep_rank	pep_isbold	pep_isunique	pep_exp_mz	pep_exp_mr	pep_exp_z	pep_calc_mr	pep_delta	pep_miss	pep_score	pep_expect	pep_res_before	pep_seq	pep_res_after	pep_var_mod	pep_var_mod_pos	pep_summed_mod_pos	pep_local_mod_pos	pep_scan_title
1	HNRPC_HUMAN	Heterogeneous nuclear ribonucleoproteins C1/C2 OS=Homo sapiens GN=HNRNPC PE=1 SV=4	59	33707	1	1	1	1	1	1	1	1	943.5876	942.5803	1	942.5651	0.0152	0	58.62	0.0015	R	VPPPPPIAR	A
2	MOCS3_MOUSE	Adenylyltransferase and sulfurtransferase MOCS3 OS=Mus musculus GN=Mocs3 PE=1 SV=1	59	50313	1	1	1	1	1	1	0	1	943.5876	942.5803	1	942.5651	0.0152	0	58.62	0.0015	R	VPPPPLAPR	A
3	P5I13_RAT	Tumor protein p53-inducible protein 13 OS=Rattus norvegicus GN=Tp53i13 PE=2 SV=1	59	43139	1	1	1	1	1	1	0	1	943.5876	942.5803	1	942.5287	0.0516	0	58.62	0.0015	M	VPPPPPPSR	L
4	MFNA_METAC	Probable L-tyrosine/L-aspartate decarboxylase OS=Methanosarcina acetivorans (strain ATCC 35395 / DSM 2834 / JCM 12185 / C2A) GN=mfnA PE=3 SV=1	26	43562	1	0	1	0	1	4	0	1	943.5876	942.5803	1	942.4923	0.0880	0	26.36	2.5	K	VPNPDFVR	E
5	Y2916_CROS8	UPF0178 protein ESA_02916 OS=Cronobacter sakazakii (strain ATCC BAA-894) GN=ESA_02916 PE=3 SV=1	23	16845	1	0	1	0	1	5	0	1	943.5876	942.5803	1	942.5651	0.0152	1	22.69	5.8	R	VPPSKFIR	A
6	RLMH_AGRVS	Ribosomal RNA large subunit methyltransferase H OS=Agrobacterium vitis (strain S4 / ATCC BAA-846) GN=rlmH PE=3 SV=1	21	17898	1	0	1	0	1	6	0	1	943.5876	942.5803	1	942.4770	0.1033	0	21.24	8.1	R	VNELPESR	A
7	PP300_ARATH	Pentatricopeptide repeat-containing protein At4g01990, mitochondrial OS=Arabidopsis thaliana GN=At4g01990 PE=2 SV=1	18	57589	1	0	1	0	1	7	0	1	943.5876	942.5803	1	942.5572	0.0231	0	17.71	18	K	VPALVVAMK	E	Oxidation (M)	0.000000010.0
8	RECO_GLUDA	DNA repair protein RecO OS=Gluconacetobacter diazotrophicus (strain ATCC 49037 / DSM 5601 / PAl5) GN=recO PE=3 SV=1	15	27476	1	0	1	0	1	8	0	1	943.5876	942.5803	1	942.5511	0.0292	0	14.68	37	R	HRPLPPAR	L
9	BZR3_ORYSJ	Protein BZR1 homolog 3 OS=Oryza sativa subsp. japonica GN=BZR3 PE=2 SV=1	12	37727	1	0	1	0	1	9	0	1	943.5876	942.5803	1	942.5035	0.0768	1	12.38	62	R	VPTWRER	E
10	PDXH_SPHAL	Pyridoxine/pyridoxamine 5~-phosphate oxidase OS=Sphingopyxis alaskensis (strain DSM 13593 / LMG 18877 / RB2256) GN=pdxH PE=3 SV=1	12	24553	1	0	1	0	1	10	0	1	943.5876	942.5803	1	942.5433	0.0370	1	12.13	66	R	VPRIMTAR	M
