# Supplementary material for: Discovery of potential targets of Triptolide through inverse docking in ovarian cancer cells
Source: PeerJ. 2020 Mar 18;8:e8620. doi: 10.7717/peerj.8620 (PMC7085293; doi:10.7717/peerj.8620)
Supplement: Supplemental Information 7 [file peerj-08-8620-s007.zip › fig4_processing data of mass spectrometry_part3/s6/FTTmfiEmT.csv]

Header	--------------------------------------------------------
Search title	s6
Timestamp	2015-11-19T04:52:09Z
User	lp
Email	lipeng@163.com
Report URI	http://www.matrixscience.com/cgi/master_results.pl?file=../data/20151119/FTTmfiEmT.dat
Peak list data path	DATA.TXT
Peak list format	Mascot generic
Search type	MIS
Mascot version	2.5.1.3
Database	SwissProt
Fasta file	SwissProt_2015_11.fasta
Total sequences	549832
Total residues	196078138
Sequences after taxonomy filter	549832
Number of queries	1
Fixed modifications	--------------------------------------------------------
Identifier	Name	Delta	Neutral loss
1	Carbamidomethyl (C)	57.021464
Variable modifications	--------------------------------------------------------
Identifier	Name	Delta	Neutral loss(es)
1	Oxidation (M)	15.994915	0	63.998285
Search Parameters	--------------------------------------------------------
Taxonomy filter	All entries
Enzyme	Trypsin
Maximum Missed Cleavages	1
Fixed modifications	Carbamidomethyl (C)
Variable modifications	Oxidation (M)
Peptide Mass Tolerance	100
Peptide Mass Tolerance Units	ppm
Fragment Mass Tolerance	0.5
Fragment Mass Tolerance Units	Da
Mass values	Monoisotopic
Instrument type	Default
USER00	PEP_INT(69.964012:220.651158,85.991701:387.703663,111.937972:634.372966,119.955578:407.718846,128.933743:250.498518,135.930871:398.342049,157.940496:454.119513,166.924667:340.078380,174.945504:3777.779226,194.902749:777.242210,199.941517:604.242144,206.914018:152.819600,210.921406:657.174213,216.904660:280.735670,221.893517:364.681947,227.926385:1506.477818,232.922624:1552.990501,238.896089:6661.…
Format parameters	--------------------------------------------------------
Significance threshold	0.05
Max. number of hits	20
Use MudPIT protein scoring	0
Ions score cut-off	0
Include same-set proteins	0
Include sub-set proteins	0
Include unassigned	0
Require bold red	0
Use homology threshold	0
Group protein families	0
Show duplicate peptides	1
Protein hits	--------------------------------------------------------
prot_hit_num	prot_acc	prot_desc	prot_score	prot_mass	prot_matches	prot_matches_sig	prot_sequences	prot_sequences_sig	pep_query	pep_rank	pep_isbold	pep_isunique	pep_exp_mz	pep_exp_mr	pep_exp_z	pep_calc_mr	pep_delta	pep_miss	pep_score	pep_expect	pep_res_before	pep_seq	pep_res_after	pep_var_mod	pep_var_mod_pos	pep_summed_mod_pos	pep_local_mod_pos	pep_scan_title
1	K2C1_HUMAN	Keratin, type II cytoskeletal 1 OS=Homo sapiens GN=KRT1 PE=1 SV=6	94	66170	1	1	1	1	1	1	1	1	1993.9835	1992.9762	1	1992.9693	0.0069	0	96.09	1.5e-07	R	THNLEPYFESFINNLR	R
2	TYCC_BREPA	Tyrocidine synthase 3 OS=Brevibacillus parabrevis GN=tycC PE=1 SV=1	7		1	0	1	0	1	2	0	1	1993.9835	1992.9762	1	1992.9363	0.0399	1	7.04	1.2e+02	R	TGDLAKWLPDGNMEYAGR	M
3	GATB_CYAA5	Aspartyl/glutamyl-tRNA(Asn/Gln) amidotransferase subunit B OS=Cyanothece sp. (strain ATCC 51142) GN=gatB PE=3 SV=1	6		1	0	1	0	1	3	0	1	1993.9835	1992.9762	1	1992.9826	-0.0064	1	5.87	1.5e+02	K	VIEALMEANPSEVEKYR	G	Oxidation (M)	0.00000100000000000.0
4	EME1A_ARATH	Crossover junction endonuclease EME1A OS=Arabidopsis thaliana GN=EME1A PE=1 SV=1	6		1	0	1	0	1	4	0	1	1993.9835	1992.9762	1	1992.8926	0.0836	1	5.66	1.6e+02	K	SSFGSGTGASSGRENNFFGK	R
5	SECA_MARMS	Protein translocase subunit SecA OS=Marinomonas sp. (strain MWYL1) GN=secA PE=3 SV=1	5		1	0	1	0	1	5	0	1	1993.9835	1992.9762	1	1992.9986	-0.0223	1	5.05	1.9e+02	K	EHLQTMDMLRQGIHLR	G	Oxidation (M)	0.0000000100000000.0
6	EAA3_MOUSE	Excitatory amino acid transporter 3 OS=Mus musculus GN=Slc1a1 PE=1 SV=2	5		1	0	1	0	1	6	0	1	1993.9835	1992.9762	1	1992.9860	-0.0098	1	4.99	1.9e+02	R	TGKTPEVSTMDAMLDLIR	N	Oxidation (M)	0.000000000000100000.0
7	SYTC2_XENTR	Probable threonine--tRNA ligase 2, cytoplasmic OS=Xenopus tropicalis GN=tarsl2 PE=2 SV=1	5		1	0	1	0	1	7	0	1	1993.9835	1992.9762	1	1993.0527	-0.0765	1	4.66	2e+02	-	MAAHIAQRLTVQEQEIR	R
8	MTNA_PSEF5	Methylthioribose-1-phosphate isomerase OS=Pseudomonas fluorescens (strain Pf-5 / ATCC BAA-477) GN=mtnA PE=3 SV=1	4		1	0	1	0	1	8	0	1	1993.9835	1992.9762	1	1992.9543	0.0219	1	4.21	2.3e+02	K	GVVERPDTAKMAQLMCR	K	2 Oxidation (M)	0.00000000001000100.0
9	WEE2_DANRE	Wee1-like protein kinase 2 OS=Danio rerio GN=wee2 PE=2 SV=2	3		1	0	1	0	1	9	0	1	1993.9835	1992.9762	1	1993.0309	-0.0547	1	3.10	2.9e+02	R	FLAYEVLREDYTHLPK	A
10	ISPE_SYNY3	4-diphosphocytidyl-2-C-methyl-D-erythritol kinase OS=Synechocystis sp. (strain PCC 6803 / Kazusa) GN=ispE PE=3 SV=1	3		1	0	1	0	1	10	0	1	1993.9835	1992.9762	1	1992.9806	-0.0044	1	2.81	3.1e+02	K	HRSIEVSTPWAYQTYR	Q
