# Supplementary material for: Discovery of potential targets of Triptolide through inverse docking in ovarian cancer cells
Source: PeerJ. 2020 Mar 18;8:e8620. doi: 10.7717/peerj.8620 (PMC7085293; doi:10.7717/peerj.8620)
Supplement: Supplemental Information 7 [file peerj-08-8620-s007.zip › fig4_processing data of mass spectrometry_part3/s9/FTTmfisat.csv]

Header	--------------------------------------------------------
Search title
Timestamp	2015-11-19T02:17:53Z
User	lp
Email	nzc4419883@163.com
Report URI	http://www.matrixscience.com/cgi/master_results.pl?file=../data/20151119/FTTmfisat.dat
Peak list data path	DATA.TXT
Peak list format	Mascot generic
Search type	MIS
Mascot version	2.5.1.3
Database	SwissProt
Fasta file	SwissProt_2015_11.fasta
Total sequences	549832
Total residues	196078138
Sequences after taxonomy filter	20194
Number of queries	4
Fixed modifications	--------------------------------------------------------
Identifier	Name	Delta	Neutral loss
1	Carboxymethyl (C)	58.005479
Variable modifications	--------------------------------------------------------
Identifier	Name	Delta	Neutral loss(es)
1	Oxidation (M)	15.994915	0	63.998285
Search Parameters	--------------------------------------------------------
Taxonomy filter	. . . . . . . . . . . . . . . . Homo sapiens (human)
Enzyme	Trypsin
Maximum Missed Cleavages	1
Fixed modifications	Carboxymethyl (C)
Variable modifications	Oxidation (M)
Peptide Mass Tolerance	500
Peptide Mass Tolerance Units	ppm
Fragment Mass Tolerance	0.5
Fragment Mass Tolerance Units	Da
Mass values	Monoisotopic
Instrument type	Default
USER00	PEP_INT()
Format parameters	--------------------------------------------------------
Significance threshold	0.05
Max. number of hits	20
Use MudPIT protein scoring	0
Ions score cut-off	0
Include same-set proteins	0
Include sub-set proteins	0
Include unassigned	0
Require bold red	0
Use homology threshold	0
Group protein families	0
Show duplicate peptides	1
Protein hits	--------------------------------------------------------
prot_hit_num	prot_acc	prot_desc	prot_score	prot_mass	prot_matches	prot_matches_sig	prot_sequences	prot_sequences_sig	pep_query	pep_rank	pep_isbold	pep_isunique	pep_exp_mz	pep_exp_mr	pep_exp_z	pep_calc_mr	pep_delta	pep_miss	pep_score	pep_expect	pep_res_before	pep_seq	pep_res_after	pep_var_mod	pep_var_mod_pos	pep_summed_mod_pos	pep_local_mod_pos	pep_scan_title
1	ATPB_HUMAN	ATP synthase subunit beta, mitochondrial OS=Homo sapiens GN=ATP5B PE=1 SV=3	260	56525	4	4	4	4	1	1	1	1	1440.2054	1439.1981	1	1438.7820	0.4161	0	37.90	0.014	R	VALTGLTVAEYFR	D
1	ATPB_HUMAN	ATP synthase subunit beta, mitochondrial OS=Homo sapiens GN=ATP5B PE=1 SV=3	260	56525	4	4	4	4	2	1	1	1	1651.3618	1650.3545	1	1649.9101	0.4445	0	64.75	2.5e-05	R	LVLEVAQHLGESTVR	T
1	ATPB_HUMAN	ATP synthase subunit beta, mitochondrial OS=Homo sapiens GN=ATP5B PE=1 SV=3	260	56525	4	4	4	4	3	1	1	1	1922.4630	1921.4557	1	1920.9581	0.4976	0	84.54	2.3e-07	R	DQEGQDVLLFIDNIFR	F
1	ATPB_HUMAN	ATP synthase subunit beta, mitochondrial OS=Homo sapiens GN=ATP5B PE=1 SV=3	260	56525	4	4	4	4	4	1	1	1	1988.5336	1987.5263	1	1987.0262	0.5001	0	72.85	3.3e-06	R	AIAELGIYPAVDPLDSTSR	I
2	THIC_HUMAN	Acetyl-CoA acetyltransferase, cytosolic OS=Homo sapiens GN=ACAT2 PE=1 SV=2	6	41846	1	0	1	0	2	2	0	1	1651.3618	1650.3545	1	1650.9603	-0.6058	1	6.19	18	R	ILVTLLHTLERMGR	S
3	F134A_HUMAN	Protein FAM134A OS=Homo sapiens GN=FAM134A PE=1 SV=3	5		1	0	1	0	1	2	0	1	1440.2054	1439.1981	1	1439.7997	-0.6016	1	5.38	25	R	LRGWEAVLAAAQR	L
4	TRIO_HUMAN	Triple functional domain protein OS=Homo sapiens GN=TRIO PE=1 SV=2	4		1	0	1	0	3	3	0	1	1922.4630	1921.4557	1	1920.9806	0.4751	0	3.97	26	R	QTWIHEINQILENQR	N
5	PDE7A_HUMAN	High affinity cAMP-specific 3~,5~-cyclic phosphodiesterase 7A OS=Homo sapiens GN=PDE7A PE=1 SV=2	3		1	0	1	0	4	3	0	1	1988.5336	1987.5263	1	1987.0408	0.4855	0	2.92	32	R	QQMETQIGALILATDISR	Q
6	SSRD_HUMAN	Translocon-associated protein subunit delta OS=Homo sapiens GN=SSR4 PE=1 SV=1	3	19161	1	0	1	0	4	4	0	1	1988.5336	1987.5263	1	1988.1162	-0.5899	0	2.89	32	-	MAAMASLGALALLLLSSLSR	C
7	S4A8_HUMAN	Electroneutral sodium bicarbonate exchanger 1 OS=Homo sapiens GN=SLC4A8 PE=1 SV=1	3	124366	1	0	1	0	4	5	0	1	1988.5336	1987.5263	1	1986.9067	0.6196	0	2.77	33	R	SMATIMTDEIFHDVAYK	A	Oxidation (M)	0.00000100000000000.0
8	KDM6B_HUMAN	Lysine-specific demethylase 6B OS=Homo sapiens GN=KDM6B PE=1 SV=4	3		1	0	1	0	3	2	0	1	1922.4630	1921.4557	1	1921.9356	-0.4799	1	4.38	23	K	RDAFSPVLLQFCTDPR	N
9	NDUF6_HUMAN	NADH dehydrogenase (ubiquinone) complex I, assembly factor 6 OS=Homo sapiens GN=NDUFAF6 PE=1 SV=2	3		1	0	1	0	1	3	0	1	1440.2054	1439.1981	1	1438.7139	0.4842	0	2.68	46	-	MAASAHGSVWGPLR	L
10	CPEB2_HUMAN	Cytoplasmic polyadenylation element-binding protein 2 OS=Homo sapiens GN=CPEB2 PE=2 SV=3	3		1	0	1	0	1	4	0	1	1440.2054	1439.1981	1	1438.8773	0.3209	1	2.52	47	R	KTIFVGGVPRPLR	A
11	P12L2_HUMAN	POM121-like protein 2 OS=Homo sapiens GN=POM121L2 PE=3 SV=2	3		1	0	1	0	3	4	0	1	1922.4630	1921.4557	1	1920.9153	0.5405	0	2.52	36	K	AGSSVGFGMPFPPAQGSVGR	G	Oxidation (M)	0.00000000100000000000.0
12	PAMR1_HUMAN	Inactive serine protease PAMR1 OS=Homo sapiens GN=PAMR1 PE=1 SV=1	2		1	0	1	0	1	5	0	1	1440.2054	1439.1981	1	1439.8096	-0.6115	1	2.42	49	K	IENITAPKTQGLR	W
13	FBN2_HUMAN	Fibrillin-2 OS=Homo sapiens GN=FBN2 PE=1 SV=3	2		1	0	1	0	4	6	0	1	1988.5336	1987.5263	1	1987.8550	-0.3287	1	2.31	37	R	CIDQRTGMCFSGLVNGR	C	Oxidation (M)	0.00000001000000000.0
14	RRBP1_HUMAN	Ribosome-binding protein 1 OS=Homo sapiens GN=RRBP1 PE=1 SV=4	2		1	0	1	0	4	7	0	1	1988.5336	1987.5263	1	1987.8831	-0.3568	0	2.24	38	R	DAQDVQASQAEADQQQTR	L
15	ITPR2_HUMAN	Inositol 1,4,5-trisphosphate receptor type 2 OS=Homo sapiens GN=ITPR2 PE=1 SV=2	2		1	0	1	0	4	8	0	1	1988.5336	1987.5263	1	1987.9996	-0.4733	1	2.22	38	K	QLSGQLAELKEQMTEQR	K
16	IF122_HUMAN	Intraflagellar transport protein 122 homolog OS=Homo sapiens GN=IFT122 PE=1 SV=2	2		1	0	1	0	4	9	0	1	1988.5336	1987.5263	1	1986.9608	0.5655	1	2.12	39	K	LDSPGYAAETYLKMGDLK	S	Oxidation (M)	0.000000000000010000.0
17	CAC1E_HUMAN	Voltage-dependent R-type calcium channel subunit alpha-1E OS=Homo sapiens GN=CACNA1E PE=1 SV=3	2		1	0	1	0	4	2	0	1	1988.5336	1987.5263	1	1987.0625	0.4638	1	3.26	30	R	AIEGLALGLALEKFEEER	I
18	TNK1_HUMAN	Non-receptor tyrosine-protein kinase TNK1 OS=Homo sapiens GN=TNK1 PE=1 SV=3	1		1	0	1	0	1	7	0	1	1440.2054	1439.1981	1	1438.8256	0.3725	1	1.45	61	R	DLATRNLLLASPR	T
19	CWC22_HUMAN	Pre-mRNA-splicing factor CWC22 homolog OS=Homo sapiens GN=CWC22 PE=1 SV=3	1	105982	1	0	1	0	3	5	0	1	1922.4630	1921.4557	1	1920.8636	0.5922	1	1.05	50	R	DQEMHIDLENKHGDPK	K	Oxidation (M)	0.0001000000000000.0
20	I36RA_HUMAN	Interleukin-36 receptor antagonist protein OS=Homo sapiens GN=IL36RN PE=1 SV=1	1		1	0	1	0	1	8	0	1	1440.2054	1439.1981	1	1438.8144	0.3838	1	0.81	70	K	VIKGEEISVVPNR	W
