# Supplementary material for: Discovery of potential targets of Triptolide through inverse docking in ovarian cancer cells
Source: PeerJ. 2020 Mar 18;8:e8620. doi: 10.7717/peerj.8620 (PMC7085293; doi:10.7717/peerj.8620)
Supplement: Supplemental Information 9 [file peerj-08-8620-s009.zip]

Archive with 4 entries (4 files):
- cy5.png
- overlap.png
- raw data of two-dimensional gel electrophoresis.xls
- cy3.png
