# Supplementary material for: Discovery of potential targets of Triptolide through inverse docking in ovarian cancer cells
Source: PeerJ. 2020 Mar 18;8:e8620. doi: 10.7717/peerj.8620 (PMC7085293; doi:10.7717/peerj.8620)
Supplement: Supplemental Information 9 [file peerj-08-8620-s009.zip › raw data of two-dimensional gel electrophoresis.xls]

## Sheet: Sheet1
	prot_hit_num	prot_acc	prot_desc	prot_score	prot_mass	prot_matches	prot_matches_sig	prot_sequences	prot_sequences_sig	pep_query	pep_rank	pep_isbold	pep_isunique	pep_exp_mz	pep_exp_mr	pep_exp_z	pep_calc_mr	pep_delta	pep_miss	pep_score	pep_expect	pep_res_before	pep_seq	pep_res_after	pep_var_mod	pep_var_mod_pos	pep_summed_mod_pos	pep_local_mod_pos	pep_scan_title
d1	1	GDIR1_HUMAN	Rho GDP-dissociation inhibitor 1 OS=Homo sapiens GN=ARHGDIA PE=1 SV=3	77	23250	3	1	2	1	1	1	1	1	980.497	979.49	1	979.487	0.0022	0	27.47	0.092	K	YIQHTYR	K
	1	GDIR1_HUMAN	Rho GDP-dissociation inhibitor 1 OS=Homo sapiens GN=ARHGDIA PE=1 SV=3	77	23250	3	1	2	1	2	1	1	1	980.497	979.49	1	979.487	0.0022	0	27.47	0.092	K	YIQHTYR	K
	1	GDIR1_HUMAN	Rho GDP-dissociation inhibitor 1 OS=Homo sapiens GN=ARHGDIA PE=1 SV=3	77	23250	3	1	2	1	3	1	1	1	1917.92	1916.91	1	1916.93	-0.0244	1	49.59	0.00061	K	SIQEIQELDKDDESLR	K
d2	1	1433E_HUMAN	14-3-3 protein epsilon OS=Homo sapiens GN=YWHAE PE=1 SV=1	42	29326	1	1	1	1	1	1	1	1	1835.94	1834.93	1	1834.92	0.0035	0	42.25	0.0033	K	AASDIAMTELPPTHPIR	L	Oxidation (M)	0.00000010000000000.0
d3	1	ANXA5_HUMAN	Annexin A5 OS=Homo sapiens GN=ANXA5 PE=1 SV=3	43	36124	1	1	1	1	1	1	1	1	954.549	953.542	1	953.534	0.008	0	42.52	0.046	K	FITIFGTR	S
d5	1	HNRPC_HUMAN	Heterogeneous nuclear ribonucleoproteins C1/C2 OS=Homo sapiens GN=HNRNPC PE=1 SV=4	59	33707	1	1	1	1	1	1	1	1	943.588	942.58	1	942.565	0.0152	0	58.62	0.0015	R	VPPPPPIAR	A
d6	1	ATPB_HUMAN	ATP synthase subunit beta, mitochondrial OS=Homo sapiens GN=ATP5B PE=1 SV=3	260	56525	4	4	4	4	1	1	1	1	1440.21	1439.2	1	1438.78	0.4161	0	37.9	0.014	R	VALTGLTVAEYFR	D
	1	ATPB_HUMAN	ATP synthase subunit beta, mitochondrial OS=Homo sapiens GN=ATP5B PE=1 SV=3	260	56525	4	4	4	4	2	1	1	1	1651.36	1650.35	1	1649.91	0.4445	0	64.75	2.5e-05	R	LVLEVAQHLGESTVR	T
	1	ATPB_HUMAN	ATP synthase subunit beta, mitochondrial OS=Homo sapiens GN=ATP5B PE=1 SV=3	260	56525	4	4	4	4	3	1	1	1	1922.46	1921.46	1	1920.96	0.4976	0	84.54	2.3e-07	R	DQEGQDVLLFIDNIFR	F
	1	ATPB_HUMAN	ATP synthase subunit beta, mitochondrial OS=Homo sapiens GN=ATP5B PE=1 SV=3	260	56525	4	4	4	4	4	1	1	1	1988.53	1987.53	1	1987.03	0.5001	0	72.85	3.3e-06	R	AIAELGIYPAVDPLDSTSR	I
d10	1	TBB4B_HUMAN	Tubulin beta-4B chain OS=Homo sapiens GN=TUBB4B PE=1 SV=1	283	50263	4	4	4	4	1	1	1	1	1039.95	1038.94	1	1038.59	0.3527	0	36.56	0.013	R	YLTVAAVFR	G
	1	TBB4B_HUMAN	Tubulin beta-4B chain OS=Homo sapiens GN=TUBB4B PE=1 SV=1	283	50263	4	4	4	4	2	1	1	1	1130.97	1129.96	1	1129.59	0.3715	0	55.96	0.00017	R	FPGQLNADLR	K
	1	TBB4B_HUMAN	Tubulin beta-4B chain OS=Homo sapiens GN=TUBB4B PE=1 SV=1	283	50263	4	4	4	4	3	1	1	1	1959.49	1958.48	1	1957.97	0.5105	0	152.55	3.4e-14	K	GHYTEGAELVDSVLDVVR	K
	1	TBB4B_HUMAN	Tubulin beta-4B chain OS=Homo sapiens GN=TUBB4B PE=1 SV=1	283	50263	4	4	4	4	4	1	1	1	2798.98	2797.97	1	2797.34	0.6329	0	37.44	0.0093	R	SGPFGQIFRPDNFVFGQSGAGNNWAK	G
d11	1	PDIA1_HUMAN	Protein disulfide-isomerase OS=Homo sapiens GN=P4HB PE=1 SV=3	108	57487	1	1	1	1	2	1	1	1	1781.33	1780.32	1	1779.83	0.4954	0	107.79	1.2e-09	K	VDATEESDLAQQYGVR	G
d13	1	HS90A_HUMAN	Heat shock protein HSP 90-alpha OS=Homo sapiens GN=HSP90AA1 PE=1 SV=5	320	85013	4	4	4	4	1	1	1	1	1265.05	1264.04	1	1263.64	0.4082	1	48.9	0.001	R	RAPFDLFENR	K
	1	HS90A_HUMAN	Heat shock protein HSP 90-alpha OS=Homo sapiens GN=HSP90AA1 PE=1 SV=5	320	85013	4	4	4	4	2	1	1	1	1349.1	1348.09	1	1347.66	0.435	0	69.72	1.1e-05	K	HFSVEGQLEFR	A
	1	HS90A_HUMAN	Heat shock protein HSP 90-alpha OS=Homo sapiens GN=HSP90AA1 PE=1 SV=5	320	85013	4	4	4	4	3	1	1	1	1787.46	1786.46	1	1785.94	0.5182	0	41.86	0.0048	K	HLEINPDHSIIETLR	Q
	1	HS90A_HUMAN	Heat shock protein HSP 90-alpha OS=Homo sapiens GN=HSP90AA1 PE=1 SV=5	320	85013	4	4	4	4	4	1	1	1	2256.56	2255.55	1	2254.95	0.6025	0	163.37	2.5e-15	K	HNDDEQYAWESSAGGSFTVR	T
A	1	POTEE_HUMAN	POTE ankyrin domain family member E OS=Homo sapiens GN=POTEE PE=1 SV=3	196	122882	3	2	3	2	1	1	1	1	1198.7	1197.7	1	1197.7	-0.0007	0	26.05	0.13	R	AVFPSIVGRPR	Q
	1	POTEE_HUMAN	POTE ankyrin domain family member E OS=Homo sapiens GN=POTEE PE=1 SV=3	196	122882	3	2	3	2	2	1	1	1	1516.71	1515.7	1	1515.7	0.008	0	60.97	3.6e-05	K	QEYDESGPSIVHR	K
	1	POTEE_HUMAN	POTE ankyrin domain family member E OS=Homo sapiens GN=POTEE PE=1 SV=3	196	122882	3	2	3	2	3	1	1	1	1790.89	1789.88	1	1789.88	-0.0027	0	109.25	5.1e-10	K	SYELPDGQVITIGNER	F
B	1	TPM3_RAT	Tropomyosin alpha-3 chain OS=Homo sapiens GN=Tpm3 PE=1 SV=2	133	29217	2	2	2	2	1	1	1	1	1643.27	1642.26	1	1641.8	0.4646	0	61.96	0.00095	K	IQVLQQQADDAEER	A
	1	TPM3_RAT	Tropomyosin alpha-3 chain OS=Homo sapiens GN=Tpm3 PE=1 SV=2	133	29217	2	2	2	2	2	1	1	1	1771.38	1770.38	1	1769.89	0.4868	1	71.45	9.9e-05	R	KIQVLQQQADDAEER	A
C	1	1433Z_HUMAN	14-3-3 protein zeta/delta OS=Homo sapiens GN=YWHAZ PE=1 SV=1	62	27899	1	1	1	1	1	1	1	1	1549.17	1548.16	1	1547.71	0.452	0	62.2	5.1e-05	K	SVTEQGAELSNEER	N
