# Supplementary material for: Discovery of potential targets of Triptolide through inverse docking in ovarian cancer cells
Source: PeerJ. 2020 Mar 18;8:e8620. doi: 10.7717/peerj.8620 (PMC7085293; doi:10.7717/peerj.8620)
Supplement: Supplemental Information 10 — (A) Validation of differential expression proteins by Western Blotting. (B) The histogram of the relative protein expression levels (equates to protein/β-actin) [file peerj-08-8620-s010.zip]

Archive with 1 entries (1 files):
- the full-length uncropped blots of figure 5.tif
